# Supplementary material for: Systemic dysregulation and molecular insights into poor influenza vaccine response in the aging population
Source: Sci Adv. 2024 Sep 27;10(39):eadq7006. doi: 10.1126/sciadv.adq7006 (PMC11430404; doi:10.1126/sciadv.adq7006)
Supplement: Supplementary file 2 — Tables S1 to S8 [file sciadv.adq7006_tables_s1_to_s8.zip]

Archive with 3 entries (3 files):
- adq7006_table_s3_to_s8.xlsx
- adq7006_table_s2.xlsx
- adq7006_table_s1.xlsx
