# Supplementary material for: Systemic dysregulation and molecular insights into poor influenza vaccine response in the aging population
Source: Sci Adv. 2024 Sep 27;10(39):eadq7006. doi: 10.1126/sciadv.adq7006 (PMC11430404; doi:10.1126/sciadv.adq7006)
Supplement: Supplementary file 2 — Tables S1 to S8 [file sciadv.adq7006_tables_s1_to_s8.zip › adq7006_table_s2.xlsx]

## Sheet: BhighDay7vsDay0
logFC	AveExpr	t	P.Value	adj.P.Val	B	ionIdx	significance	direction	strain	resp	time	super_class	class	sub_class
0.208639	15.2704	7.75517	3.84833e-14	7.3888e-12	21.5351	272	TRUE	Upregulated	B	high	day7	Organic acids and derivatives	Carboxylic acids and derivatives	Amino acids, peptides, and analogues
0.111267	17.7058	7.38501	5.17497e-13	4.96797e-11	19.0342	49	TRUE	Upregulated	B	high	day7	Organic acids and derivatives	Carboxylic acids and derivatives	Amino acids, peptides, and analogues
0.179139	16.6276	6.80403	2.48678e-11	1.59154e-09	15.315	407	TRUE	Upregulated	B	high	day7	Organic acids and derivatives	Carboxylic acids and derivatives	Amino acids, peptides, and analogues
-0.679925	18.622	-6.72184	4.21211e-11	2.02181e-09	14.8097	885	TRUE	Downregulated	B	high	day7	Lipids and lipid-like molecules	Fatty Acyls	Fatty acids and conjugates
-0.38509	14.9038	-6.59361	9.48365e-11	3.64172e-09	14.0319	1128	TRUE	Downregulated	B	high	day7	Lipids and lipid-like molecules	Fatty Acyls	Fatty acids and conjugates
-0.19361	12.8875	-6.41499	2.87517e-10	9.20054e-09	12.97	1958	TRUE	Downregulated	B	high	day7	Lipids and lipid-like molecules	Steroids and steroid derivatives	Steroidal glycosides
0.196673	15.157	6.27036	6.92876e-10	1.6629e-08	12.1286	214	TRUE	Upregulated	B	high	day7	Organic acids and derivatives	Hydroxy acids and derivatives	Beta hydroxy acids and derivatives
-0.332756	14.7126	-6.28664	6.28097e-10	1.6629e-08	12.2225	1335	TRUE	Downregulated	B	high	day7	Lipids and lipid-like molecules	Fatty Acyls	Fatty acids and conjugates
-0.495646	15.4833	-6.12534	1.64583e-09	2.87273e-08	11.3019	708	TRUE	Downregulated	B	high	day7	Lipids and lipid-like molecules	Fatty Acyls	Fatty acids and conjugates
-0.47589	18.315	-6.13406	1.56322e-09	2.87273e-08	11.3511	722	TRUE	Downregulated	B	high	day7	Lipids and lipid-like molecules	Fatty Acyls	Fatty acids and conjugates
-0.483666	20.838	-6.13775	1.52947e-09	2.87273e-08	11.372	1035	TRUE	Downregulated	B	high	day7	Lipids and lipid-like molecules	Fatty Acyls	Lineolic acids and derivatives
-0.470894	16.146	-6.10348	1.87238e-09	2.99581e-08	11.1788	1209	TRUE	Downregulated	B	high	day7	Lipids and lipid-like molecules	Fatty Acyls	Fatty acids and conjugates
-0.390646	16.1414	-5.95306	4.50001e-09	6.17145e-08	10.3419	806	TRUE	Downregulated	B	high	day7	Lipids and lipid-like molecules	Fatty Acyls	Fatty acids and conjugates
-0.377228	15.2612	-5.96414	4.22107e-09	6.17145e-08	10.403	1194	TRUE	Downregulated	B	high	day7	Lipids and lipid-like molecules	Fatty Acyls	Fatty acids and conjugates
0.303465	14.7403	5.93372	5.03044e-09	6.43896e-08	10.2357	97	TRUE	Upregulated	B	high	day7	Benzenoids	Benzene and substituted derivatives	Aniline and substituted anilines
0.0973395	13.3582	5.81437	9.93715e-09	1.19246e-07	9.58673	227	TRUE	Upregulated	B	high	day7	Alkaloids and derivatives
0.125073	15.3934	5.7796	1.20907e-08	1.36554e-07	9.39988	205	TRUE	Upregulated	B	high	day7	Organic acids and derivatives	Organic carbonic acids and derivatives	Ureas
-0.23149	15.6012	-5.73863	1.52147e-08	1.6229e-07	9.18102	1219	TRUE	Downregulated	B	high	day7
-0.339578	20.787	-5.61013	3.10086e-08	3.1335e-07	8.50351	1058	TRUE	Downregulated	B	high	day7	Lipids and lipid-like molecules	Fatty Acyls	Fatty acids and conjugates
-0.264683	16.9837	-5.57068	3.84777e-08	3.69386e-07	8.29831	87	TRUE	Downregulated	B	high	day7	Organic acids and derivatives	Hydroxy acids and derivatives	Alpha hydroxy acids and derivatives
0.289131	14.7618	5.482	6.22146e-08	5.6882e-07	7.84171	1964	TRUE	Upregulated	B	high	day7	Lipids and lipid-like molecules	Steroids and steroid derivatives	Bile acids, alcohols and derivatives
-0.225032	17.3562	-5.39398	9.95848e-08	8.69104e-07	7.39511	1176	TRUE	Downregulated	B	high	day7	Lipids and lipid-like molecules	Fatty Acyls	Fatty acids and conjugates
0.481668	16.688	5.33833	1.33643e-07	1.11563e-06	7.11605	1907	TRUE	Upregulated	B	high	day7	Lipids and lipid-like molecules	Steroids and steroid derivatives	Bile acids, alcohols and derivatives
0.208567	20.9657	5.31281	1.52803e-07	1.22242e-06	6.98901	52	TRUE	Upregulated	B	high	day7	Organic acids and derivatives	Hydroxy acids and derivatives	Alpha hydroxy acids and derivatives
-0.162335	12.7987	-5.27508	1.86099e-07	1.42924e-06	6.80214	1071	TRUE	Downregulated	B	high	day7	Lipids and lipid-like molecules	Steroids and steroid derivatives	Androstane steroids
-0.265371	13.3152	-5.23566	2.2837e-07	1.68642e-06	6.6082	1011	TRUE	Downregulated	B	high	day7	Lipids and lipid-like molecules	Steroids and steroid derivatives	Estrane steroids
0.134075	17.8069	4.97981	8.35098e-07	5.72889e-06	5.38185	440	TRUE	Upregulated	B	high	day7	Organic acids and derivatives	Carboxylic acids and derivatives	Amino acids, peptides, and analogues
-0.122736	12.9224	-4.97973	8.35463e-07	5.72889e-06	5.38144	1149	TRUE	Downregulated	B	high	day7	Lipids and lipid-like molecules	Prenol lipids	Retinoids
0.387057	14.3992	4.96042	9.19282e-07	6.08628e-06	5.29117	2074	TRUE	Upregulated	B	high	day7	Lipids and lipid-like molecules	Steroids and steroid derivatives	Bile acids, alcohols and derivatives
-0.313062	17.1364	-4.93019	1.06701e-06	6.82888e-06	5.15051	1314	TRUE	Downregulated	B	high	day7	Lipids and lipid-like molecules	Fatty Acyls	Fatty acids and conjugates
-0.254978	15.3116	-4.89087	1.29374e-06	8.01286e-06	4.96874	1163	TRUE	Downregulated	B	high	day7	Lipids and lipid-like molecules	Fatty Acyls	Fatty acids and conjugates
0.168509	13.0409	4.75708	2.46784e-06	1.4807e-05	4.36022	603	TRUE	Upregulated	B	high	day7	Organic acids and derivatives	Carboxylic acids and derivatives	Amino acids, peptides, and analogues
0.109097	14.5328	4.73459	2.7468e-06	1.59814e-05	4.25943	269	TRUE	Upregulated	B	high	day7	Lipids and lipid-like molecules	Fatty Acyls	Fatty acids and conjugates
0.0868501	13.1752	4.66822	3.75771e-06	2.07557e-05	3.9647	127	TRUE	Upregulated	B	high	day7	Organic acids and derivatives	Carboxylic acids and derivatives	Dicarboxylic acids and derivatives
0.0990792	14.0053	4.66676	3.7836e-06	2.07557e-05	3.95824	353	TRUE	Upregulated	B	high	day7	Benzenoids	Benzene and substituted derivatives	Phenylpyruvic acid derivatives
0.0707322	13.8065	4.32226	1.8103e-05	9.65493e-05	2.491	105	TRUE	Upregulated	B	high	day7	Organic nitrogen compounds	Organonitrogen compounds	Amines
0.157533	13.8412	4.20145	3.05915e-05	0.000158745	2.00141	1840	TRUE	Upregulated	B	high	day7	Lipids and lipid-like molecules	Steroids and steroid derivatives	Bile acids, alcohols and derivatives
0.102101	16.9898	4.16126	3.63216e-05	0.00018352	1.84146	46	TRUE	Upregulated	B	high	day7	Organic acids and derivatives	Keto acids and derivatives	Alpha-keto acids and derivatives
0.111526	16.7242	4.07773	5.16674e-05	0.000254363	1.51358	147	TRUE	Upregulated	B	high	day7
0.149548	13.81	3.84237	0.000134954	0.00064778	0.623672	2117	TRUE	Upregulated	B	high	day7	Lipids and lipid-like molecules	Steroids and steroid derivatives	Bile acids, alcohols and derivatives
0.0730575	18.4997	3.75001	0.000194114	0.000909021	0.288176	125	TRUE	Upregulated	B	high	day7	Organic acids and derivatives	Carboxylic acids and derivatives	Amino acids, peptides, and analogues
-0.116688	13.7448	-3.74001	0.000201811	0.000922563	0.252338	310	TRUE	Downregulated	B	high	day7	Lipids and lipid-like molecules	Fatty Acyls	Fatty alcohols
0.0513505	16.7719	3.69365	0.000241431	0.00107802	0.0872694	186	TRUE	Upregulated	B	high	day7	Organoheterocyclic compounds	Diazines	Pyrimidines and pyrimidine derivatives
0.103372	14.2707	3.68354	0.000250989	0.00109522	0.051547	412	TRUE	Upregulated	B	high	day7	Organoheterocyclic compounds	Indoles and derivatives	Indolyl carboxylic acids and derivatives
-0.152461	14.7197	-3.61689	0.000323487	0.0013502	-0.181657	909	TRUE	Downregulated	B	high	day7	Lipids and lipid-like molecules	Fatty Acyls	Fatty acids and conjugates
-0.259982	14.012	-3.62182	0.00031752	0.0013502	-0.164564	1356	TRUE	Downregulated	B	high	day7
-0.0748804	14.0078	-3.52694	0.000452785	0.00184967	-0.489932	893	TRUE	Downregulated	B	high	day7	Phenylpropanoids and polyketides	Isoflavonoids	Isoflavans
0.100182	13.3623	3.51937	0.000465646	0.00186258	-0.515568	1211	TRUE	Upregulated	B	high	day7
0.0502859	14.1658	3.47962	0.000538866	0.00211148	-0.649136	81	TRUE	Upregulated	B	high	day7	Lipids and lipid-like molecules	Fatty Acyls	Fatty acids and conjugates
0.0882813	15.6424	3.45322	0.00059331	0.00227737	-0.737064	89	TRUE	Upregulated	B	high	day7	Organic acids and derivatives	Carboxylic acids and derivatives	Amino acids, peptides, and analogues
0.170038	14.8515	3.44788	0.000604927	0.00227737	-0.754769	453	TRUE	Upregulated	B	high	day7	Organoheterocyclic compounds	Pyridines and derivatives	Pyridinecarboxylic acids and derivatives
0.0746341	18.6747	3.32514	0.000938136	0.00346389	-1.15447	136	TRUE	Upregulated	B	high	day7
0.0940944	13.6847	3.29512	0.00104232	0.00377595	-1.25012	429	TRUE	Upregulated	B	high	day7	Phenylpropanoids and polyketides	Cinnamic acids and derivatives	Cinnamic acids
0.131158	13.5258	3.18319	0.00153266	0.00544944	-1.59931	2110	TRUE	Upregulated	B	high	day7	Lipids and lipid-like molecules	Steroids and steroid derivatives	Bile acids, alcohols and derivatives
0.0708044	12.8842	3.17688	0.00156585	0.00546625	-1.61867	848	TRUE	Upregulated	B	high	day7	Organic acids and derivatives	Organic sulfuric acids and derivatives	Arylsulfates
0.077367	15.0475	3.12203	0.0018833	0.00645701	-1.78521	199	TRUE	Upregulated	B	high	day7	Organic acids and derivatives	Carboxylic acids and derivatives	Amino acids, peptides, and analogues
-0.174246	16.4862	-3.04327	0.00244353	0.00823082	-2.01945	1218	TRUE	Downregulated	B	high	day7	Lipids and lipid-like molecules	Fatty Acyls	Lineolic acids and derivatives
0.0590421	17.4944	3.02001	0.00263611	0.00872642	-2.08752	208	TRUE	Upregulated	B	high	day7	Organic acids and derivatives	Carboxylic acids and derivatives	Amino acids, peptides, and analogues
-0.0687858	12.1747	-2.96241	0.0031743	0.0103299	-2.25389	1292	TRUE	Downregulated	B	high	day7	Lipids and lipid-like molecules	Fatty Acyls	Lineolic acids and derivatives
-0.0585327	14.52	-2.92148	0.00361594	0.011571	-2.37024	133	TRUE	Downregulated	B	high	day7	Organic acids and derivatives	Carboxylic acids and derivatives	Amino acids, peptides, and analogues
0.0509181	12.462	2.8727	0.00421496	0.0130528	-2.50684	228	TRUE	Upregulated	B	high	day7	Benzenoids	Benzene and substituted derivatives	Phenethylamines
0.0431829	19.9151	2.87554	0.00417778	0.0130528	-2.49895	261	TRUE	Upregulated	B	high	day7	Organic acids and derivatives	Carboxylic acids and derivatives	Amino acids, peptides, and analogues
-0.117096	13.6795	-2.8504	0.00451782	0.0137686	-2.56855	1372	TRUE	Downregulated	B	high	day7	Lipids and lipid-like molecules	Fatty Acyls	Fatty acids and conjugates
0.198286	16.836	2.83565	0.00472885	0.0141866	-2.60911	943	TRUE	Upregulated	B	high	day7	Organic oxygen compounds	Organooxygen compounds	Carbonyl compounds
-0.113212	13.639	-2.81614	0.00502172	0.0148334	-2.66244	1053	TRUE	Downregulated	B	high	day7	Nucleosides, nucleotides, and analogues	Purine nucleosides
0.0537703	13.1498	2.7232	0.006655	0.01936	-2.91155	508	TRUE	Upregulated	B	high	day7
0.0435508	12.6337	2.68775	0.00739485	0.0211912	-3.00443	343	TRUE	Upregulated	B	high	day7	Organic acids and derivatives	Carboxylic acids and derivatives	Amino acids, peptides, and analogues
0.0492779	16.0244	2.67639	0.00764725	0.0212793	-3.03395	814	TRUE	Upregulated	B	high	day7	Nucleosides, nucleotides, and analogues	Pyrimidine nucleosides
0.0621795	13.9662	2.67722	0.00762839	0.0212793	-3.03178	1963	TRUE	Upregulated	B	high	day7	Lipids and lipid-like molecules	Glycerophospholipids	Glycerophosphocholines
0.0894421	13.7857	2.58476	0.00998181	0.0273787	-3.26753	459	TRUE	Upregulated	B	high	day7	Benzenoids	Phenols	Benzenediols
0.0465677	17.3781	2.56866	0.0104522	0.0282651	-3.30775	189	TRUE	Upregulated	B	high	day7	Organic acids and derivatives	Carboxylic acids and derivatives	Amino acids, peptides, and analogues
0.0443887	14.9272	2.48231	0.0133283	0.0355423	-3.51926	84	TRUE	Upregulated	B	high	day7	Organic acids and derivatives	Carboxylic acids and derivatives	Amino acids, peptides, and analogues
0.0669824	15.333	2.44076	0.0149472	0.0393131	-3.61851	488	TRUE	Upregulated	B	high	day7	Organoheterocyclic compounds	Indoles and derivatives	Indolyl carboxylic acids and derivatives
0.0922376	16.1819	2.41203	0.0161659	0.0419439	-3.68619	224	TRUE	Upregulated	B	high	day7	Benzenoids	Benzene and substituted derivatives
-0.0930579	14.1618	-2.35856	0.0186685	0.0477915	-3.81003	1354	TRUE	Downregulated	B	high	day7	Lipids and lipid-like molecules	Fatty Acyls	Eicosanoids
0.136717	15.4041	2.34173	0.0195236	0.0493229	-3.84845	173	TRUE	Upregulated	B	high	day7	Benzenoids	Phenols	Benzenetriols and derivatives
0.208703	17.8278	2.32917	0.0201843	0.0503297	-3.87695	435	FALSE	Upregulated	B	high	day7	Benzenoids	Benzene and substituted derivatives	Benzoic acids and derivatives
0.146758	17.2277	2.31701	0.0208416	0.0513025	-3.90438	635	FALSE	Upregulated	B	high	day7	Organic acids and derivatives	Organic sulfuric acids and derivatives	Arylsulfates
-0.0760288	15.1436	-2.30703	0.0213959	0.0520002	-3.92681	1127	FALSE	Downregulated	B	high	day7	Lipids and lipid-like molecules	Fatty Acyls	Lineolic acids and derivatives
0.0918386	15.5915	2.26192	0.0240623	0.0577496	-4.02695	1970	FALSE	Upregulated	B	high	day7	Lipids and lipid-like molecules	Steroids and steroid derivatives	Cholestane steroids
0.0481809	13.6405	2.23149	0.0260203	0.0616777	-4.09341	324	FALSE	Upregulated	B	high	day7	Lipids and lipid-like molecules	Fatty Acyls	Fatty acids and conjugates
0.0583997	15.6555	2.18436	0.0293255	0.0686645	-4.19461	268	FALSE	Upregulated	B	high	day7
0.0761947	14.6618	2.1605	0.0311325	0.0720173	-4.24502	276	FALSE	Upregulated	B	high	day7	Phenylpropanoids and polyketides	Phenylpropanoic acids
0.028999	12.533	2.08057	0.0379005	0.0866296	-4.40994	42	FALSE	Upregulated	B	high	day7	Organoheterocyclic compounds	Pyrrolidines	Pyrrolidones
0.0456005	17.0226	2.06085	0.0397515	0.0897917	-4.44969	167	FALSE	Upregulated	B	high	day7	Organic acids and derivatives	Organic sulfonic acids and derivatives	Organosulfonic acids and derivatives
-0.0626036	12.6457	-2.0494	0.0408613	0.0912252	-4.47261	1089	FALSE	Downregulated	B	high	day7	Lipids and lipid-like molecules	Steroids and steroid derivatives	Androstane steroids
-0.0489029	12.7379	-1.98013	0.0481492	0.10626	-4.6085	1148	FALSE	Downregulated	B	high	day7	Lipids and lipid-like molecules	Steroids and steroid derivatives	Estrane steroids
0.0412144	21.3069	1.97149	0.0491305	0.107194	-4.62512	372	FALSE	Upregulated	B	high	day7	Organoheterocyclic compounds	Imidazopyrimidines	Purines and purine derivatives
0.034856	14.0529	1.96542	0.0498309	0.1075	-4.63678	90	FALSE	Upregulated	B	high	day7	Organic oxygen compounds	Organooxygen compounds	Carbohydrates and carbohydrate conjugates
0.0359442	13.6342	1.92844	0.0542758	0.115788	-4.70691	26	FALSE	Upregulated	B	high	day7	Organic acids and derivatives	Carboxylic acids and derivatives	Carboxylic acids
-0.0651571	13.5182	-1.88795	0.0595196	0.12558	-4.7822	1968	FALSE	Downregulated	B	high	day7	Lipids and lipid-like molecules	Steroids and steroid derivatives	Steroidal glycosides
-0.0434875	13.3171	-1.86702	0.0623912	0.130208	-4.82051	1024	FALSE	Downregulated	B	high	day7	Organoheterocyclic compounds	Benzopyrans	1-benzopyrans
0.0396451	12.9113	1.8598	0.0634074	0.130906	-4.83361	423	FALSE	Upregulated	B	high	day7	Organoheterocyclic compounds	Indoles and derivatives	Hydroxyindoles
0.043552	15.4728	1.80664	0.0713238	0.145683	-4.92862	443	FALSE	Upregulated	B	high	day7	Benzenoids	Phenols	Methoxyphenols
-0.0414019	16.0679	-1.78901	0.0741225	0.149805	-4.95954	8	FALSE	Downregulated	B	high	day7	Organic acids and derivatives	Carboxylic acids and derivatives	Carboxylic acids
0.1727	21.2248	1.7806	0.0754879	0.150976	-4.97416	484	FALSE	Upregulated	B	high	day7	Organic acids and derivatives	Organic sulfuric acids and derivatives	Arylsulfates
0.0595801	13.8179	1.76889	0.077425	0.153254	-4.99444	596	FALSE	Upregulated	B	high	day7
0.0497737	14.0009	1.70028	0.0896015	0.175546	-5.11053	368	FALSE	Upregulated	B	high	day7	Organoheterocyclic compounds	Pyridines and derivatives	Pyridine carboxaldehydes
-0.037547	12.7476	-1.68886	0.0917702	0.177978	-5.12941	553	FALSE	Downregulated	B	high	day7	Organic acids and derivatives	Carboxylic acids and derivatives	Amino acids, peptides, and analogues
0.1087	15.9178	1.6621	0.0970206	0.186279	-5.17317	445	FALSE	Upregulated	B	high	day7	Organic oxygen compounds	Organooxygen compounds	Carbohydrates and carbohydrate conjugates
0.0231444	12.2297	1.64834	0.0998118	0.189741	-5.1954	839	FALSE	Upregulated	B	high	day7	Lipids and lipid-like molecules	Fatty Acyls	Fatty acid esters
-0.0567668	13.3369	-1.64337	0.100835	0.189807	-5.20338	1514	FALSE	Downregulated	B	high	day7	Lipids and lipid-like molecules	Fatty Acyls	Fatty acids and conjugates
0.0479141	15.818	1.61367	0.107129	0.199696	-5.25058	406	FALSE	Upregulated	B	high	day7	Organic acids and derivatives	Carboxylic acids and derivatives	Amino acids, peptides, and analogues
-0.022518	15.1975	-1.60415	0.109212	0.201623	-5.26554	210	FALSE	Downregulated	B	high	day7	Organic acids and derivatives	Carboxylic acids and derivatives	Amino acids, peptides, and analogues
0.0389928	13.5358	1.59373	0.111527	0.202011	-5.2818	1005	FALSE	Upregulated	B	high	day7
-0.094341	14.4284	-1.59487	0.111273	0.202011	-5.28003	1718	FALSE	Downregulated	B	high	day7
-0.015503	15.4413	-1.54432	0.123044	0.220789	-5.35751	32	FALSE	Downregulated	B	high	day7	Organic acids and derivatives	Hydroxy acids and derivatives	Alpha hydroxy acids and derivatives
0.0429564	13.7271	1.53608	0.12505	0.222312	-5.3699	506	FALSE	Upregulated	B	high	day7	Organic oxygen compounds	Organooxygen compounds	Carbohydrates and carbohydrate conjugates
0.0357499	16.3681	1.41432	0.15779	0.277942	-5.54536	223	FALSE	Upregulated	B	high	day7	Organic oxygen compounds	Organooxygen compounds	Carbohydrates and carbohydrate conjugates
0.0369418	16.2565	1.38547	0.166428	0.290191	-5.58483	193	FALSE	Upregulated	B	high	day7
-0.0674879	13.5623	-1.3811	0.167767	0.290191	-5.59074	1565	FALSE	Downregulated	B	high	day7	Organic acids and derivatives	Carboxylic acids and derivatives	Amino acids, peptides, and analogues
0.0502416	12.8318	1.35759	0.17511	0.300188	-5.62221	1006	FALSE	Upregulated	B	high	day7	Organic acids and derivatives	Carboxylic acids and derivatives	Amino acids, peptides, and analogues
-0.02602	11.7677	-1.34491	0.179166	0.304423	-5.63895	122	FALSE	Downregulated	B	high	day7
0.0377158	15.062	1.32841	0.184552	0.310824	-5.66052	577	FALSE	Upregulated	B	high	day7	Organoheterocyclic compounds	Indoles and derivatives	Indolyl carboxylic acids and derivatives
0.0378751	19.6932	1.31351	0.189517	0.315655	-5.67976	501	FALSE	Upregulated	B	high	day7	Organic acids and derivatives	Carboxylic acids and derivatives	Tricarboxylic acids and derivatives
0.0479492	13.4332	1.30998	0.190708	0.315655	-5.68429	801	FALSE	Upregulated	B	high	day7	Phenylpropanoids and polyketides	Isoflavonoids	Isoflavans
0.0229037	16.5925	1.25385	0.210387	0.345251	-5.75464	43	FALSE	Upregulated	B	high	day7	Organoheterocyclic compounds	Lactones	Gamma butyrolactones
-0.0304173	12.9624	-1.23944	0.215671	0.350922	-5.77221	1809	FALSE	Downregulated	B	high	day7
0.016367	13.4773	1.22452	0.221242	0.356962	-5.79019	319	FALSE	Upregulated	B	high	day7	Organic acids and derivatives	Carboxylic acids and derivatives	Amino acids, peptides, and analogues
0.0662127	12.3513	1.18413	0.236834	0.378935	-5.83776	1594	FALSE	Upregulated	B	high	day7	Organic oxygen compounds	Organooxygen compounds	Carbohydrates and carbohydrate conjugates
0.030756	15.4128	1.16868	0.242999	0.385586	-5.85554	139	FALSE	Upregulated	B	high	day7	Organic acids and derivatives	Carboxylic acids and derivatives	Dicarboxylic acids and derivatives
0.042272	15.9065	1.16138	0.245952	0.387073	-5.86386	275	FALSE	Upregulated	B	high	day7	Organic oxygen compounds	Organooxygen compounds	Carbohydrates and carbohydrate conjugates
0.100014	14.7238	1.14421	0.252997	0.394922	-5.88323	373	FALSE	Upregulated	B	high	day7	Organic acids and derivatives	Carboxylic acids and derivatives	Amino acids, peptides, and analogues
0.0238763	14.0198	1.1306	0.258679	0.400535	-5.89837	309	FALSE	Upregulated	B	high	day7
-0.0761681	15.9552	-1.087	0.277478	0.426206	-5.94568	399	FALSE	Downregulated	B	high	day7	Lipids and lipid-like molecules	Fatty Acyls	Fatty acids and conjugates
0.0164347	13.6832	1.05019	0.294059	0.44809	-5.98417	47	FALSE	Upregulated	B	high	day7	Lipids and lipid-like molecules	Fatty Acyls	Fatty acids and conjugates
-0.0251114	19.5848	-1.03936	0.299062	0.452125	-5.99525	438	FALSE	Downregulated	B	high	day7	Organic oxygen compounds	Organooxygen compounds	Carbohydrates and carbohydrate conjugates
-0.0283223	14.1032	-1.02177	0.307304	0.460957	-6.01299	156	FALSE	Downregulated	B	high	day7	Organic acids and derivatives	Carboxylic acids and derivatives	Amino acids, peptides, and analogues
0.0414716	13.1503	1.01584	0.310117	0.461569	-6.0189	1932	FALSE	Upregulated	B	high	day7	Lipids and lipid-like molecules	Prenol lipids	Triterpenoids
-0.0304867	12.7129	-1.00989	0.312958	0.462214	-6.0248	1556	FALSE	Downregulated	B	high	day7
-0.0143544	12.5923	-0.985911	0.324578	0.475717	-6.04822	2323	FALSE	Downregulated	B	high	day7	Lipids and lipid-like molecules	Sphingolipids	Ceramides
0.0247013	14.2822	0.978324	0.328312	0.477544	-6.05552	1216	FALSE	Upregulated	B	high	day7	Organic acids and derivatives	Carboxylic acids and derivatives	Amino acids, peptides, and analogues
0.0228162	16.2475	0.950236	0.342378	0.49426	-6.08203	22	FALSE	Upregulated	B	high	day7	Organic oxygen compounds	Organooxygen compounds	Carbonyl compounds
0.0289446	16.0068	0.938503	0.348367	0.499152	-6.09288	265	FALSE	Upregulated	B	high	day7	Organic acids and derivatives	Carboxylic acids and derivatives	Amino acids, peptides, and analogues
-0.0234601	12.3022	-0.886299	0.375814	0.534492	-6.13952	953	FALSE	Downregulated	B	high	day7	Organic acids and derivatives	Organic phosphoric acids and derivatives	Phosphate esters
0.0133197	14.0542	0.877314	0.38067	0.537417	-6.14728	335	FALSE	Upregulated	B	high	day7	Organic acids and derivatives	Carboxylic acids and derivatives	Amino acids, peptides, and analogues
-0.0597608	13.8847	-0.827682	0.408182	0.572051	-6.18871	618	FALSE	Downregulated	B	high	day7	Organic acids and derivatives	Carboxylic acids and derivatives	Amino acids, peptides, and analogues
0.0145214	13.2052	0.78348	0.433657	0.603349	-6.22359	102	FALSE	Upregulated	B	high	day7	Organoheterocyclic compounds	Pyrroles	Pyrrole carboxylic acids and derivatives
0.0443014	13.1924	0.772725	0.439992	0.607759	-6.23179	679	FALSE	Upregulated	B	high	day7	Organic oxygen compounds	Organooxygen compounds	Carbohydrates and carbohydrate conjugates
0.0168942	13.7289	0.745659	0.456168	0.625602	-6.25192	259	FALSE	Upregulated	B	high	day7	Organic acids and derivatives	Keto acids and derivatives	Gamma-keto acids and derivatives
0.0445894	14.4105	0.734114	0.463168	0.630697	-6.26028	747	FALSE	Upregulated	B	high	day7	Organic acids and derivatives	Organic sulfuric acids and derivatives	Arylsulfates
0.0186673	12.6878	0.68452	0.493914	0.655542	-6.29475	294	FALSE	Upregulated	B	high	day7	Benzenoids	Phenols	Benzenediols
0.0235773	14.8548	0.682687	0.495071	0.655542	-6.29598	486	FALSE	Upregulated	B	high	day7	Organic acids and derivatives	Hydroxy acids and derivatives	Medium-chain hydroxy acids and derivatives
0.0133666	13.6522	0.693168	0.488475	0.655542	-6.28891	1196	FALSE	Upregulated	B	high	day7	Organic oxygen compounds	Organooxygen compounds	Carbohydrates and carbohydrate conjugates
0.018112	13.1608	0.690745	0.489996	0.655542	-6.29055	2070	FALSE	Upregulated	B	high	day7	Lipids and lipid-like molecules	Steroids and steroid derivatives	Steroidal glycosides
0.0413366	16.3643	0.657287	0.511251	0.67233	-6.31265	1651	FALSE	Upregulated	B	high	day7
-0.0534143	17.7727	-0.645295	0.518985	0.677858	-6.3203	791	FALSE	Downregulated	B	high	day7	Phenylpropanoids and polyketides	Phenylpropanoic acids
0.0152402	13.7258	0.616503	0.537798	0.697684	-6.3381	257	FALSE	Upregulated	B	high	day7	Organic acids and derivatives	Carboxylic acids and derivatives	Amino acids, peptides, and analogues
0.00985698	17.2512	0.589966	0.555438	0.708107	-6.35379	116	FALSE	Upregulated	B	high	day7	Organic acids and derivatives	Carboxylic acids and derivatives	Amino acids, peptides, and analogues
0.0145507	12.8756	0.598508	0.549729	0.708107	-6.34881	243	FALSE	Upregulated	B	high	day7	Organic acids and derivatives	Carboxylic acids and derivatives	Amino acids, peptides, and analogues
-0.0124198	12.6705	-0.587789	0.556897	0.708107	-6.35504	1001	FALSE	Downregulated	B	high	day7	Lipids and lipid-like molecules	Fatty Acyls	Fatty acids and conjugates
-0.0140459	12.6673	-0.561783	0.574476	0.725653	-6.36969	1740	FALSE	Downregulated	B	high	day7	Lipids and lipid-like molecules	Fatty Acyls	Fatty acid esters
0.0181207	13.1992	0.543534	0.586966	0.733203	-6.37958	1467	FALSE	Upregulated	B	high	day7
-0.0201774	14.6388	-0.539597	0.589677	0.733203	-6.38167	1848	FALSE	Downregulated	B	high	day7	Lipids and lipid-like molecules	Steroids and steroid derivatives	Bile acids, alcohols and derivatives
-0.00723506	13.0018	-0.531914	0.594984	0.733203	-6.3857	2389	FALSE	Downregulated	B	high	day7	Lipids and lipid-like molecules	Sphingolipids	Ceramides
-0.00938157	14.1014	-0.53084	0.595728	0.733203	-6.38626	2489	FALSE	Downregulated	B	high	day7	Lipids and lipid-like molecules	Glycerophospholipids	Glycerophosphocholines
0.0114729	15.4534	0.521889	0.601942	0.736133	-6.39088	130	FALSE	Upregulated	B	high	day7	Organic acids and derivatives	Keto acids and derivatives	Short-chain keto acids and derivatives
0.0207176	16.3622	0.488682	0.625247	0.759794	-6.40732	140	FALSE	Upregulated	B	high	day7
0.00968238	14.8028	0.466538	0.641001	0.769201	-6.41769	1129	FALSE	Upregulated	B	high	day7	Organic acids and derivatives	Carboxylic acids and derivatives	Amino acids, peptides, and analogues
0.0225688	13.7504	0.470018	0.638515	0.769201	-6.41609	1988	FALSE	Upregulated	B	high	day7	Lipids and lipid-like molecules	Prenol lipids	Triterpenoids
-0.00542228	15.2443	-0.446046	0.655726	0.781984	-6.42685	397	FALSE	Downregulated	B	high	day7	Organic acids and derivatives	Carboxylic acids and derivatives	Amino acids, peptides, and analogues
0.0171773	12.6452	0.425833	0.670383	0.794529	-6.43549	162	FALSE	Upregulated	B	high	day7	Benzenoids	Phenols	1-hydroxy-2-unsubstituted benzenoids
0.0505418	14.131	0.389702	0.696897	0.820884	-6.44993	289	FALSE	Upregulated	B	high	day7	Organoheterocyclic compounds	Imidazopyrimidines	Purines and purine derivatives
0.0106677	14.5002	0.37566	0.707304	0.823044	-6.4552	628	FALSE	Upregulated	B	high	day7	Phenylpropanoids and polyketides	Phenylpropanoic acids
0.00742752	13.2621	0.378732	0.705022	0.823044	-6.45407	1551	FALSE	Upregulated	B	high	day7	Lipids and lipid-like molecules	Steroids and steroid derivatives	Bile acids, alcohols and derivatives
-0.00802109	12.3023	-0.362074	0.717425	0.824824	-6.46011	24	FALSE	Downregulated	B	high	day7	Organoheterocyclic compounds	Tetrahydrofurans
0.0167564	15.5438	0.365924	0.714552	0.824824	-6.45874	442	FALSE	Upregulated	B	high	day7
-0.0155609	13.3622	-0.351885	0.725049	0.828628	-6.46368	1666	FALSE	Downregulated	B	high	day7	Lipids and lipid-like molecules	Fatty Acyls	Fatty acids and conjugates
0.0114443	13.9579	0.339454	0.734388	0.829426	-6.46789	327	FALSE	Upregulated	B	high	day7
-0.0105189	14.8215	-0.341382	0.732936	0.829426	-6.46725	428	FALSE	Downregulated	B	high	day7	Organic acids and derivatives	Carboxylic acids and derivatives	Amino acids, peptides, and analogues
-0.0098274	13.7013	-0.275607	0.782945	0.879097	-6.48714	1455	FALSE	Downregulated	B	high	day7	Lipids and lipid-like molecules	Fatty Acyls	Lineolic acids and derivatives
-0.0165702	16.0658	-0.251443	0.801559	0.89367	-6.49339	1344	FALSE	Downregulated	B	high	day7	Lipids and lipid-like molecules	Fatty Acyls	Eicosanoids
-0.00352726	13.9346	-0.246689	0.805234	0.89367	-6.49455	2486	FALSE	Downregulated	B	high	day7	Lipids and lipid-like molecules	Glycerophospholipids	Glycerophosphoserines
-0.00757704	17.8777	-0.233504	0.81545	0.894768	-6.49765	354	FALSE	Downregulated	B	high	day7	Organic oxygen compounds	Organooxygen compounds	Carbohydrates and carbohydrate conjugates
0.0123185	14.0624	0.233384	0.815544	0.894768	-6.49768	730	FALSE	Upregulated	B	high	day7	Lipids and lipid-like molecules	Fatty Acyls	Fatty acids and conjugates
0.00971233	15.932	0.209918	0.833803	0.904465	-6.50278	296	FALSE	Upregulated	B	high	day7	Benzenoids	Benzene and substituted derivatives	Benzoic acids and derivatives
-0.00664927	13.6019	-0.214257	0.83042	0.904465	-6.50188	1084	FALSE	Downregulated	B	high	day7	Nucleosides, nucleotides, and analogues	Pyrimidine nucleosides
0.00534984	12.9233	0.18052	0.856806	0.921936	-6.50841	858	FALSE	Upregulated	B	high	day7	Lipids and lipid-like molecules	Prenol lipids	Quinone and hydroquinone lipids
-0.00614147	13.9367	-0.17707	0.859514	0.921936	-6.50901	985	FALSE	Downregulated	B	high	day7
0.003372	12.5008	0.144232	0.885367	0.928909	-6.51418	23	FALSE	Upregulated	B	high	day7	Organoheterocyclic compounds	Tetrahydrofurans
-0.00490543	13.9415	-0.153054	0.878408	0.928909	-6.5129	340	FALSE	Downregulated	B	high	day7
-0.00390697	15.3296	-0.148459	0.882031	0.928909	-6.51358	414	FALSE	Downregulated	B	high	day7	Organic acids and derivatives	Carboxylic acids and derivatives	Amino acids, peptides, and analogues
-0.00572351	12.9481	-0.154907	0.876947	0.928909	-6.51262	1702	FALSE	Downregulated	B	high	day7
-0.00460571	13.6685	-0.128662	0.897668	0.936697	-6.51627	561	FALSE	Downregulated	B	high	day7	Lipids and lipid-like molecules	Fatty Acyls	Fatty acids and conjugates
0.00198535	16.6728	0.103019	0.917982	0.952717	-6.51918	341	FALSE	Upregulated	B	high	day7	Lipids and lipid-like molecules	Fatty Acyls	Fatty acids and conjugates
0.00611629	16.883	0.0852359	0.932103	0.96217	-6.52082	530	FALSE	Upregulated	B	high	day7	Organic nitrogen compounds	Organonitrogen compounds	N-arylamides
0.0059703	14.6682	0.0783908	0.937544	0.962612	-6.52137	1207	FALSE	Upregulated	B	high	day7	Lipids and lipid-like molecules	Fatty Acyls	Fatty acids and conjugates
0.000812995	13.9244	0.0546254	0.956455	0.976805	-6.52292	249	FALSE	Upregulated	B	high	day7
-0.00090145	16.8086	-0.0453336	0.963857	0.979156	-6.52337	152	FALSE	Downregulated	B	high	day7	Organic acids and derivatives	Hydroxy acids and derivatives	Beta hydroxy acids and derivatives
-0.000581914	12.6539	-0.031336	0.975012	0.980953	-6.5239	161	FALSE	Downregulated	B	high	day7	Organic oxygen compounds	Organooxygen compounds	Carbohydrates and carbohydrate conjugates
0.00106012	13.5929	0.0302928	0.975844	0.980953	-6.52393	1456	FALSE	Upregulated	B	high	day7	Lipids and lipid-like molecules	Fatty Acyls	Fatty acids and conjugates
0.0001378	17.2186	0.00319702	0.99745	0.99745	-6.52438	515	FALSE	Upregulated	B	high	day7	Organic acids and derivatives	Hydroxy acids and derivatives	Medium-chain hydroxy acids and derivatives

## Sheet: BhighDay35vsDay0
logFC	AveExpr	t	P.Value	adj.P.Val	B	ionIdx	significance	direction	strain	resp	time	super_class	class	sub_class
0.24804	15.2704	9.21972	5.10876e-19	9.80882e-17	32.4606	272	TRUE	Upregulated	B	high	day35	Organic acids and derivatives	Carboxylic acids and derivatives	Amino acids, peptides, and analogues
0.137536	17.7058	9.12854	1.07214e-18	1.02925e-16	31.739	49	TRUE	Upregulated	B	high	day35	Organic acids and derivatives	Carboxylic acids and derivatives	Amino acids, peptides, and analogues
-0.6775	20.838	-8.59752	7.21075e-17	3.46116e-15	27.6453	1035	TRUE	Downregulated	B	high	day35	Lipids and lipid-like molecules	Fatty Acyls	Lineolic acids and derivatives
-0.503745	14.9038	-8.62526	5.81484e-17	3.46116e-15	27.8544	1128	TRUE	Downregulated	B	high	day35	Lipids and lipid-like molecules	Fatty Acyls	Fatty acids and conjugates
-0.257635	12.8875	-8.53636	1.15672e-16	4.4418e-15	27.1859	1958	TRUE	Downregulated	B	high	day35	Lipids and lipid-like molecules	Steroids and steroid derivatives	Steroidal glycosides
-0.851003	18.622	-8.41313	2.97413e-16	9.51722e-15	26.2681	885	TRUE	Downregulated	B	high	day35	Lipids and lipid-like molecules	Fatty Acyls	Fatty acids and conjugates
-0.641957	18.315	-8.27459	8.4927e-16	2.32943e-14	25.2488	722	TRUE	Downregulated	B	high	day35	Lipids and lipid-like molecules	Fatty Acyls	Fatty acids and conjugates
-0.427682	14.7126	-8.08005	3.62336e-15	8.69606e-14	23.8401	1335	TRUE	Downregulated	B	high	day35	Lipids and lipid-like molecules	Fatty Acyls	Fatty acids and conjugates
-0.334954	17.3562	-8.02879	5.28663e-15	1.12781e-13	23.4734	1176	TRUE	Downregulated	B	high	day35	Lipids and lipid-like molecules	Fatty Acyls	Fatty acids and conjugates
-0.616913	16.146	-7.99611	6.71987e-15	1.29022e-13	23.2406	1209	TRUE	Downregulated	B	high	day35	Lipids and lipid-like molecules	Fatty Acyls	Fatty acids and conjugates
-0.5222	16.1414	-7.95782	8.89252e-15	1.55215e-13	22.9687	806	TRUE	Downregulated	B	high	day35	Lipids and lipid-like molecules	Fatty Acyls	Fatty acids and conjugates
-0.501484	15.2612	-7.92869	1.09971e-14	1.75954e-13	22.7626	1194	TRUE	Downregulated	B	high	day35	Lipids and lipid-like molecules	Fatty Acyls	Fatty acids and conjugates
-0.634905	15.4833	-7.84635	1.99792e-14	2.95077e-13	22.1834	708	TRUE	Downregulated	B	high	day35	Lipids and lipid-like molecules	Fatty Acyls	Fatty acids and conjugates
0.168932	15.3934	7.80628	2.66694e-14	3.65752e-13	21.9033	205	TRUE	Upregulated	B	high	day35	Organic acids and derivatives	Organic carbonic acids and derivatives	Ureas
-0.451949	20.787	-7.4666	2.9438e-13	3.76806e-12	19.5758	1058	TRUE	Downregulated	B	high	day35	Lipids and lipid-like molecules	Fatty Acyls	Fatty acids and conjugates
0.373281	14.7403	7.29886	9.33823e-13	1.12059e-11	18.458	97	TRUE	Upregulated	B	high	day35	Benzenoids	Benzene and substituted derivatives	Aniline and substituted anilines
0.183983	16.6276	6.98803	7.50065e-12	8.47133e-11	16.4428	407	TRUE	Upregulated	B	high	day35	Organic acids and derivatives	Carboxylic acids and derivatives	Amino acids, peptides, and analogues
-0.209798	12.7987	-6.81739	2.28144e-11	2.30546e-10	15.3681	1071	TRUE	Downregulated	B	high	day35	Lipids and lipid-like molecules	Steroids and steroid derivatives	Androstane steroids
-0.275254	15.6012	-6.82354	2.19264e-11	2.30546e-10	15.4065	1219	TRUE	Downregulated	B	high	day35
0.143606	14.0053	6.76405	3.21541e-11	3.08679e-10	15.0368	353	TRUE	Upregulated	B	high	day35	Benzenoids	Benzene and substituted derivatives	Phenylpyruvic acid derivatives
-0.340812	13.3152	-6.72406	4.15283e-11	3.79688e-10	14.7898	1011	TRUE	Downregulated	B	high	day35	Lipids and lipid-like molecules	Steroids and steroid derivatives	Estrane steroids
0.209764	15.157	6.6877	5.23447e-11	4.56826e-10	14.5665	214	TRUE	Upregulated	B	high	day35	Organic acids and derivatives	Hydroxy acids and derivatives	Beta hydroxy acids and derivatives
-0.419783	17.1364	-6.61087	8.50888e-11	7.10307e-10	14.0977	1314	TRUE	Downregulated	B	high	day35	Lipids and lipid-like molecules	Fatty Acyls	Fatty acids and conjugates
-0.343111	15.3116	-6.5814	1.02392e-10	8.19134e-10	13.9192	1163	TRUE	Downregulated	B	high	day35	Lipids and lipid-like molecules	Fatty Acyls	Fatty acids and conjugates
0.172759	17.8069	6.4166	2.84697e-10	2.18647e-09	12.9335	440	TRUE	Upregulated	B	high	day35	Organic acids and derivatives	Carboxylic acids and derivatives	Amino acids, peptides, and analogues
0.571177	16.688	6.33036	4.82029e-10	3.5596e-09	12.4263	1907	TRUE	Upregulated	B	high	day35	Lipids and lipid-like molecules	Steroids and steroid derivatives	Bile acids, alcohols and derivatives
-0.295992	16.9837	-6.22962	8.8501e-10	6.2934e-09	11.8415	87	TRUE	Downregulated	B	high	day35	Organic acids and derivatives	Hydroxy acids and derivatives	Alpha hydroxy acids and derivatives
0.475371	14.3992	6.09223	2.00062e-09	1.37186e-08	11.0571	2074	TRUE	Upregulated	B	high	day35	Lipids and lipid-like molecules	Steroids and steroid derivatives	Bile acids, alcohols and derivatives
0.115904	18.4997	5.94931	4.59841e-09	3.04446e-08	10.2576	125	TRUE	Upregulated	B	high	day35	Organic acids and derivatives	Carboxylic acids and derivatives	Amino acids, peptides, and analogues
-0.146267	12.9224	-5.93442	5.0101e-09	3.20646e-08	10.1753	1149	TRUE	Downregulated	B	high	day35	Lipids and lipid-like molecules	Prenol lipids	Retinoids
0.305018	14.7618	5.78321	1.18471e-08	7.33758e-08	9.34954	1964	TRUE	Upregulated	B	high	day35	Lipids and lipid-like molecules	Steroids and steroid derivatives	Bile acids, alcohols and derivatives
0.101332	13.1752	5.44666	7.52079e-08	4.51247e-07	7.58022	127	TRUE	Upregulated	B	high	day35	Organic acids and derivatives	Carboxylic acids and derivatives	Dicarboxylic acids and derivatives
0.12169	18.6747	5.4216	8.59789e-08	5.00241e-07	7.45231	136	TRUE	Upregulated	B	high	day35
0.0884223	13.8065	5.40325	9.48007e-08	5.35345e-07	7.359	105	TRUE	Upregulated	B	high	day35	Organic nitrogen compounds	Organonitrogen compounds	Amines
0.203243	20.9657	5.17719	3.08628e-07	1.69305e-06	6.23279	52	TRUE	Upregulated	B	high	day35	Organic acids and derivatives	Hydroxy acids and derivatives	Alpha hydroxy acids and derivatives
0.139746	16.7242	5.10955	4.35706e-07	2.32377e-06	5.90435	147	TRUE	Upregulated	B	high	day35
0.186432	13.8412	4.97219	8.67245e-07	4.5003e-06	5.24955	1840	TRUE	Upregulated	B	high	day35	Lipids and lipid-like molecules	Steroids and steroid derivatives	Bile acids, alcohols and derivatives
-0.340404	14.012	-4.74218	2.64936e-06	1.33862e-05	4.18989	1356	TRUE	Downregulated	B	high	day35
-0.155723	15.1436	-4.72527	2.87103e-06	1.41343e-05	4.11379	1127	TRUE	Downregulated	B	high	day35	Lipids and lipid-like molecules	Fatty Acyls	Lineolic acids and derivatives
-0.109582	12.1747	-4.7194	2.95199e-06	1.41696e-05	4.08745	1292	TRUE	Downregulated	B	high	day35	Lipids and lipid-like molecules	Fatty Acyls	Lineolic acids and derivatives
-0.146436	13.7448	-4.69349	3.33663e-06	1.56252e-05	3.97149	310	TRUE	Downregulated	B	high	day35	Lipids and lipid-like molecules	Fatty Acyls	Fatty alcohols
0.110552	16.9898	4.50571	7.96659e-06	3.64187e-05	3.14896	46	TRUE	Upregulated	B	high	day35	Organic acids and derivatives	Keto acids and derivatives	Alpha-keto acids and derivatives
0.0648051	14.1658	4.48431	8.78032e-06	3.92051e-05	3.05721	81	TRUE	Upregulated	B	high	day35	Lipids and lipid-like molecules	Fatty Acyls	Fatty acids and conjugates
0.157482	13.0409	4.44579	1.04495e-05	4.5598e-05	2.8931	603	TRUE	Upregulated	B	high	day35	Organic acids and derivatives	Carboxylic acids and derivatives	Amino acids, peptides, and analogues
0.109272	15.6424	4.27429	2.233e-05	9.52747e-05	2.17847	89	TRUE	Upregulated	B	high	day35	Organic acids and derivatives	Carboxylic acids and derivatives	Amino acids, peptides, and analogues
0.161002	13.81	4.13664	4.03227e-05	0.000168303	1.62404	2117	TRUE	Upregulated	B	high	day35	Lipids and lipid-like molecules	Steroids and steroid derivatives	Bile acids, alcohols and derivatives
0.115892	14.2707	4.12966	4.15326e-05	0.000169665	1.59635	412	TRUE	Upregulated	B	high	day35	Organoheterocyclic compounds	Indoles and derivatives	Indolyl carboxylic acids and derivatives
0.0927082	14.5328	4.02333	6.47824e-05	0.000255933	1.18048	269	TRUE	Upregulated	B	high	day35	Lipids and lipid-like molecules	Fatty Acyls	Fatty acids and conjugates
0.114832	13.6847	4.02135	6.53162e-05	0.000255933	1.17281	429	TRUE	Upregulated	B	high	day35	Phenylpropanoids and polyketides	Cinnamic acids and derivatives	Cinnamic acids
-0.160302	13.639	-3.98751	7.50832e-05	0.000288319	1.04266	1053	TRUE	Downregulated	B	high	day35	Nucleosides, nucleotides, and analogues	Purine nucleosides
0.0695808	14.0529	3.92343	9.74892e-05	0.000367018	0.799071	90	TRUE	Upregulated	B	high	day35	Organic oxygen compounds	Organooxygen compounds	Carbohydrates and carbohydrate conjugates
0.0655443	13.3582	3.91515	0.000100807	0.000372212	0.767879	227	TRUE	Upregulated	B	high	day35	Alkaloids and derivatives
0.0669752	12.462	3.77862	0.000173581	0.000628821	0.262393	228	TRUE	Upregulated	B	high	day35	Benzenoids	Benzene and substituted derivatives	Phenethylamines
0.131287	16.1819	3.43318	0.000638008	0.00226847	-0.939933	224	TRUE	Upregulated	B	high	day35	Benzenoids	Benzene and substituted derivatives
0.0513924	19.9151	3.4222	0.000663808	0.00231729	-0.976331	261	TRUE	Upregulated	B	high	day35	Organic acids and derivatives	Carboxylic acids and derivatives	Amino acids, peptides, and analogues
0.0453088	13.4773	3.38983	0.000745676	0.0025566	-1.08303	319	TRUE	Upregulated	B	high	day35	Organic acids and derivatives	Carboxylic acids and derivatives	Amino acids, peptides, and analogues
-0.0676921	14.52	-3.37864	0.000776077	0.00261416	-1.11966	133	TRUE	Downregulated	B	high	day35	Organic acids and derivatives	Carboxylic acids and derivatives	Amino acids, peptides, and analogues
0.0467775	16.7719	3.36471	0.000815572	0.00269983	-1.16514	186	TRUE	Upregulated	B	high	day35	Organoheterocyclic compounds	Diazines	Pyrimidines and pyrimidine derivatives
0.189196	15.4041	3.2406	0.00125937	0.00409829	-1.56218	173	TRUE	Upregulated	B	high	day35	Benzenoids	Phenols	Benzenetriols and derivatives
-0.185209	16.4862	-3.23474	0.00128504	0.00411214	-1.58057	1218	TRUE	Downregulated	B	high	day35	Lipids and lipid-like molecules	Fatty Acyls	Lineolic acids and derivatives
0.157875	14.8515	3.20124	0.00144137	0.00453677	-1.68512	453	TRUE	Upregulated	B	high	day35	Organoheterocyclic compounds	Pyridines and derivatives	Pyridinecarboxylic acids and derivatives
-0.130986	13.6795	-3.18851	0.0015052	0.00466125	-1.72454	1372	TRUE	Downregulated	B	high	day35	Lipids and lipid-like molecules	Fatty Acyls	Fatty acids and conjugates
0.219167	16.836	3.13426	0.00180778	0.00550942	-1.89096	943	TRUE	Upregulated	B	high	day35	Organic oxygen compounds	Organooxygen compounds	Carbonyl compounds
-0.131893	14.7197	-3.12895	0.00184021	0.00552064	-1.90709	909	TRUE	Downregulated	B	high	day35	Lipids and lipid-like molecules	Fatty Acyls	Fatty acids and conjugates
0.0550703	17.3781	3.03765	0.00248882	0.00735158	-2.18041	189	TRUE	Upregulated	B	high	day35	Organic acids and derivatives	Carboxylic acids and derivatives	Amino acids, peptides, and analogues
0.0590819	17.4944	3.02205	0.0026187	0.00750435	-2.22635	208	TRUE	Upregulated	B	high	day35	Organic acids and derivatives	Carboxylic acids and derivatives	Amino acids, peptides, and analogues
0.124699	13.5258	3.02644	0.00258155	0.00750435	-2.21345	2110	TRUE	Upregulated	B	high	day35	Lipids and lipid-like molecules	Steroids and steroid derivatives	Bile acids, alcohols and derivatives
-0.177519	14.4284	-3.00103	0.00280347	0.00791567	-2.28785	1718	TRUE	Downregulated	B	high	day35
0.0818017	15.333	2.98076	0.0029929	0.00832808	-2.34678	488	TRUE	Upregulated	B	high	day35	Organoheterocyclic compounds	Indoles and derivatives	Indolyl carboxylic acids and derivatives
0.0776916	15.6555	2.90595	0.00379766	0.0104164	-2.56087	268	TRUE	Upregulated	B	high	day35
0.181201	17.2277	2.8608	0.00437415	0.0118287	-2.68752	635	TRUE	Upregulated	B	high	day35	Organic acids and derivatives	Organic sulfuric acids and derivatives	Arylsulfates
-0.0985178	13.5182	-2.85458	0.00445953	0.0118921	-2.70482	1968	TRUE	Downregulated	B	high	day35	Lipids and lipid-like molecules	Steroids and steroid derivatives	Steroidal glycosides
0.254722	17.8278	2.84275	0.0046261	0.0121673	-2.73761	435	TRUE	Upregulated	B	high	day35	Benzenoids	Benzene and substituted derivatives	Benzoic acids and derivatives
-0.0546498	11.7677	-2.82472	0.00489087	0.0123559	-2.78735	122	TRUE	Downregulated	B	high	day35
-0.0601126	14.0078	-2.83137	0.00479176	0.0123559	-2.76906	893	TRUE	Downregulated	B	high	day35	Phenylpropanoids and polyketides	Isoflavonoids	Isoflavans
-0.0976827	13.3369	-2.82786	0.00484379	0.0123559	-2.77871	1514	TRUE	Downregulated	B	high	day35	Lipids and lipid-like molecules	Fatty Acyls	Fatty acids and conjugates
0.0502513	14.9272	2.81015	0.00511477	0.0126421	-2.82731	84	TRUE	Upregulated	B	high	day35	Organic acids and derivatives	Carboxylic acids and derivatives	Amino acids, peptides, and analogues
-0.0678624	19.5848	-2.80881	0.00513587	0.0126421	-2.83099	438	TRUE	Downregulated	B	high	day35	Organic oxygen compounds	Organooxygen compounds	Carbohydrates and carbohydrate conjugates
0.113034	15.5915	2.78394	0.00554105	0.0134669	-2.8987	1970	TRUE	Upregulated	B	high	day35	Lipids and lipid-like molecules	Steroids and steroid derivatives	Cholestane steroids
-0.0677501	12.7379	-2.74327	0.00626642	0.0150394	-3.00818	1148	TRUE	Downregulated	B	high	day35	Lipids and lipid-like molecules	Steroids and steroid derivatives	Estrane steroids
0.093808	14.6618	2.65993	0.0080265	0.0190258	-3.22762	276	TRUE	Upregulated	B	high	day35	Phenylpropanoids and polyketides	Phenylpropanoic acids
-0.100576	14.1618	-2.54911	0.0110497	0.0258725	-3.50915	1354	TRUE	Downregulated	B	high	day35	Lipids and lipid-like molecules	Fatty Acyls	Eicosanoids
0.0542002	12.9113	2.5426	0.0112555	0.0260369	-3.52533	423	TRUE	Upregulated	B	high	day35	Organoheterocyclic compounds	Indoles and derivatives	Hydroxyindoles
0.0852879	13.8179	2.53213	0.0115933	0.026499	-3.55125	596	TRUE	Upregulated	B	high	day35
0.244913	21.2248	2.52514	0.011824	0.0267084	-3.56851	484	TRUE	Upregulated	B	high	day35	Organic acids and derivatives	Organic sulfuric acids and derivatives	Arylsulfates
0.0597717	15.4728	2.47947	0.0134336	0.0299913	-3.68007	443	TRUE	Upregulated	B	high	day35	Benzenoids	Phenols	Methoxyphenols
0.0686517	13.3623	2.41171	0.0161798	0.0357071	-3.84194	1211	TRUE	Upregulated	B	high	day35
0.0728246	16.0068	2.36128	0.0185336	0.040437	-3.95956	265	TRUE	Upregulated	B	high	day35	Organic acids and derivatives	Carboxylic acids and derivatives	Amino acids, peptides, and analogues
-0.0544773	13.3171	-2.33883	0.0196744	0.0424436	-4.01112	1024	TRUE	Downregulated	B	high	day35	Organoheterocyclic compounds	Benzopyrans	1-benzopyrans
0.0503438	13.6405	2.33167	0.020051	0.0427755	-4.02747	324	TRUE	Upregulated	B	high	day35	Lipids and lipid-like molecules	Fatty Acyls	Fatty acids and conjugates
0.0310806	12.533	2.22991	0.0261256	0.0551222	-4.25446	42	FALSE	Upregulated	B	high	day35	Organoheterocyclic compounds	Pyrrolidines	Pyrrolidones
0.0409341	12.6539	2.2043	0.0278858	0.0581964	-4.31004	161	FALSE	Upregulated	B	high	day35	Organic oxygen compounds	Organooxygen compounds	Carbohydrates and carbohydrate conjugates
0.0482131	12.8842	2.16324	0.0309202	0.0638353	-4.39778	848	FALSE	Upregulated	B	high	day35	Organic acids and derivatives	Organic sulfuric acids and derivatives	Arylsulfates
-0.057005	12.3022	-2.1536	0.0316731	0.064694	-4.41817	953	FALSE	Downregulated	B	high	day35	Organic acids and derivatives	Organic phosphoric acids and derivatives	Phosphate esters
-0.143082	15.9552	-2.04192	0.0415996	0.084075	-4.64759	399	FALSE	Downregulated	B	high	day35	Lipids and lipid-like molecules	Fatty Acyls	Fatty acids and conjugates
-0.0466367	16.0679	-2.0152	0.0443326	0.0886652	-4.7007	8	FALSE	Downregulated	B	high	day35	Organic acids and derivatives	Carboxylic acids and derivatives	Carboxylic acids
0.0455064	13.7289	2.00852	0.0450398	0.089151	-4.71389	259	FALSE	Upregulated	B	high	day35	Organic acids and derivatives	Keto acids and derivatives	Gamma-keto acids and derivatives
0.0689361	13.7857	1.99216	0.0468103	0.09171	-4.74596	459	FALSE	Upregulated	B	high	day35	Benzenoids	Phenols	Benzenediols
0.0491313	15.0475	1.98262	0.0478694	0.0928377	-4.76453	199	FALSE	Upregulated	B	high	day35	Organic acids and derivatives	Carboxylic acids and derivatives	Amino acids, peptides, and analogues
0.0478784	13.5358	1.95691	0.0508253	0.0975847	-4.81418	1005	FALSE	Upregulated	B	high	day35
-0.0541097	14.1032	-1.95209	0.0513963	0.0977038	-4.82341	156	FALSE	Downregulated	B	high	day35	Organic acids and derivatives	Carboxylic acids and derivatives	Amino acids, peptides, and analogues
-0.0583297	12.7129	-1.93221	0.0538085	0.101287	-4.86127	1556	FALSE	Downregulated	B	high	day35
0.0697224	15.9065	1.91556	0.0559007	0.104203	-4.89268	275	FALSE	Upregulated	B	high	day35	Organic oxygen compounds	Organooxygen compounds	Carbohydrates and carbohydrate conjugates
0.0697388	13.4332	1.90527	0.0572264	0.105649	-4.91195	801	FALSE	Upregulated	B	high	day35	Phenylpropanoids and polyketides	Isoflavonoids	Isoflavans
0.0524429	15.062	1.84712	0.065226	0.11927	-5.01896	577	FALSE	Upregulated	B	high	day35	Organoheterocyclic compounds	Indoles and derivatives	Indolyl carboxylic acids and derivatives
0.0489024	16.2565	1.83404	0.0671474	0.121625	-5.04258	193	FALSE	Upregulated	B	high	day35
0.0543239	15.818	1.82955	0.067818	0.121692	-5.05066	406	FALSE	Upregulated	B	high	day35	Organic acids and derivatives	Carboxylic acids and derivatives	Amino acids, peptides, and analogues
-0.0551622	12.6457	-1.8058	0.0714556	0.127032	-5.09302	1089	FALSE	Downregulated	B	high	day35	Lipids and lipid-like molecules	Steroids and steroid derivatives	Androstane steroids
0.100404	13.1924	1.7513	0.0804104	0.14164	-5.18815	679	FALSE	Upregulated	B	high	day35	Organic oxygen compounds	Organooxygen compounds	Carbohydrates and carbohydrate conjugates
0.0263873	14.0542	1.73802	0.0827248	0.144392	-5.21088	335	FALSE	Upregulated	B	high	day35	Organic acids and derivatives	Carboxylic acids and derivatives	Amino acids, peptides, and analogues
0.0424328	16.3681	1.67871	0.0937338	0.162134	-5.31037	223	FALSE	Upregulated	B	high	day35	Organic oxygen compounds	Organooxygen compounds	Carbohydrates and carbohydrate conjugates
-0.0405943	12.9624	-1.65414	0.0986275	0.169076	-5.35058	1809	FALSE	Downregulated	B	high	day35
0.0668299	13.1503	1.63699	0.102161	0.173583	-5.37829	1932	FALSE	Upregulated	B	high	day35	Lipids and lipid-like molecules	Prenol lipids	Triterpenoids
-0.116074	16.883	-1.6176	0.106279	0.178997	-5.40929	530	FALSE	Downregulated	B	high	day35	Organic nitrogen compounds	Organonitrogen compounds	N-arylamides
0.0299618	13.6342	1.60748	0.10848	0.181114	-5.42532	26	FALSE	Upregulated	B	high	day35	Organic acids and derivatives	Carboxylic acids and derivatives	Carboxylic acids
-0.131786	17.7727	-1.59209	0.111896	0.185206	-5.44951	791	FALSE	Downregulated	B	high	day35	Phenylpropanoids and polyketides	Phenylpropanoic acids
0.0435412	13.7271	1.55699	0.120004	0.19693	-5.50381	506	FALSE	Upregulated	B	high	day35	Organic oxygen compounds	Organooxygen compounds	Carbohydrates and carbohydrate conjugates
0.0941936	14.4105	1.55079	0.121484	0.197668	-5.51328	747	FALSE	Upregulated	B	high	day35	Organic acids and derivatives	Organic sulfuric acids and derivatives	Arylsulfates
-0.0154743	15.4413	-1.54146	0.123737	0.199643	-5.52746	32	FALSE	Downregulated	B	high	day35	Organic acids and derivatives	Hydroxy acids and derivatives	Alpha hydroxy acids and derivatives
0.0317804	21.3069	1.52022	0.128987	0.20638	-5.55941	372	FALSE	Upregulated	B	high	day35	Organoheterocyclic compounds	Imidazopyrimidines	Purines and purine derivatives
0.0398184	12.6878	1.46012	0.144785	0.229742	-5.64745	294	FALSE	Upregulated	B	high	day35	Benzenoids	Phenols	Benzenediols
-0.0674916	13.5623	-1.38118	0.167743	0.26399	-5.75773	1565	FALSE	Downregulated	B	high	day35	Organic acids and derivatives	Carboxylic acids and derivatives	Amino acids, peptides, and analogues
0.120185	14.7238	1.37498	0.169657	0.26483	-5.76613	373	FALSE	Upregulated	B	high	day35	Organic acids and derivatives	Carboxylic acids and derivatives	Amino acids, peptides, and analogues
-0.0302482	12.7476	-1.36056	0.174168	0.26968	-5.78553	553	FALSE	Downregulated	B	high	day35	Organic acids and derivatives	Carboxylic acids and derivatives	Amino acids, peptides, and analogues
0.0209563	13.6832	1.33912	0.181044	0.278083	-5.814	47	FALSE	Upregulated	B	high	day35	Lipids and lipid-like molecules	Fatty Acyls	Fatty acids and conjugates
-0.0196431	13.9244	-1.31983	0.1874	0.285562	-5.83923	249	FALSE	Downregulated	B	high	day35
-0.0251883	13.2621	-1.28436	0.199517	0.301632	-5.88467	1551	FALSE	Downregulated	B	high	day35	Lipids and lipid-like molecules	Steroids and steroid derivatives	Bile acids, alcohols and derivatives
0.0291778	13.9662	1.25629	0.209504	0.314256	-5.91975	1963	FALSE	Upregulated	B	high	day35	Lipids and lipid-like molecules	Glycerophospholipids	Glycerophosphocholines
0.0219942	16.0244	1.19455	0.232738	0.3464	-5.99421	814	FALSE	Upregulated	B	high	day35	Nucleosides, nucleotides, and analogues	Pyrimidine nucleosides
0.026801	16.2475	1.11619	0.264791	0.390305	-6.08334	22	FALSE	Upregulated	B	high	day35	Organic oxygen compounds	Organooxygen compounds	Carbonyl compounds
0.0320837	19.6932	1.11266	0.266302	0.390305	-6.08722	501	FALSE	Upregulated	B	high	day35	Organic acids and derivatives	Carboxylic acids and derivatives	Tricarboxylic acids and derivatives
0.021308	13.1498	1.07914	0.280961	0.40867	-6.12339	508	FALSE	Upregulated	B	high	day35
-0.0641817	16.0658	-0.973919	0.330492	0.477102	-6.22978	1344	FALSE	Downregulated	B	high	day35	Lipids and lipid-like molecules	Fatty Acyls	Eicosanoids
-0.0140163	12.5923	-0.96269	0.336094	0.481568	-6.24049	2323	FALSE	Downregulated	B	high	day35	Lipids and lipid-like molecules	Sphingolipids	Ceramides
-0.0530246	12.3513	-0.948278	0.343373	0.484762	-6.25406	1594	FALSE	Downregulated	B	high	day35	Organic oxygen compounds	Organooxygen compounds	Carbohydrates and carbohydrate conjugates
0.0455929	13.7504	0.949518	0.342743	0.484762	-6.2529	1988	FALSE	Upregulated	B	high	day35	Lipids and lipid-like molecules	Prenol lipids	Triterpenoids
0.0343756	12.8318	0.92887	0.353333	0.495182	-6.27201	1006	FALSE	Upregulated	B	high	day35	Organic acids and derivatives	Carboxylic acids and derivatives	Amino acids, peptides, and analogues
-0.0126489	12.2297	-0.900848	0.368034	0.512047	-6.29727	839	FALSE	Downregulated	B	high	day35	Lipids and lipid-like molecules	Fatty Acyls	Fatty acid esters
0.023241	15.3296	0.883124	0.377526	0.51775	-6.31284	414	FALSE	Upregulated	B	high	day35	Organic acids and derivatives	Carboxylic acids and derivatives	Amino acids, peptides, and analogues
-0.0316321	13.7013	-0.887115	0.375376	0.51775	-6.30936	1455	FALSE	Downregulated	B	high	day35	Lipids and lipid-like molecules	Fatty Acyls	Lineolic acids and derivatives
-0.0378361	17.2186	-0.877816	0.380398	0.517989	-6.31745	515	FALSE	Downregulated	B	high	day35	Organic acids and derivatives	Hydroxy acids and derivatives	Medium-chain hydroxy acids and derivatives
0.01905	17.0226	0.860941	0.389618	0.526807	-6.33191	167	FALSE	Upregulated	B	high	day35	Organic acids and derivatives	Organic sulfonic acids and derivatives	Organosulfonic acids and derivatives
0.0154202	16.5925	0.844174	0.398912	0.528214	-6.34599	43	FALSE	Upregulated	B	high	day35	Organoheterocyclic compounds	Lactones	Gamma butyrolactones
-0.0247174	14.0009	-0.84435	0.398813	0.528214	-6.34585	368	FALSE	Downregulated	B	high	day35	Organoheterocyclic compounds	Pyridines and derivatives	Pyridine carboxaldehydes
0.017635	14.8028	0.849731	0.395817	0.528214	-6.34136	1129	FALSE	Upregulated	B	high	day35	Organic acids and derivatives	Carboxylic acids and derivatives	Amino acids, peptides, and analogues
-0.0164499	16.8086	-0.827259	0.408422	0.537103	-6.35993	152	FALSE	Downregulated	B	high	day35	Organic acids and derivatives	Hydroxy acids and derivatives	Beta hydroxy acids and derivatives
0.0141926	14.1014	0.803066	0.422257	0.55152	-6.37936	2489	FALSE	Upregulated	B	high	day35	Lipids and lipid-like molecules	Glycerophospholipids	Glycerophosphocholines
-0.0255994	17.8777	-0.788906	0.430481	0.554714	-6.39047	354	FALSE	Downregulated	B	high	day35	Organic oxygen compounds	Organooxygen compounds	Carbohydrates and carbohydrate conjugates
-0.0282592	13.6685	-0.789433	0.430173	0.554714	-6.39006	561	FALSE	Downregulated	B	high	day35	Lipids and lipid-like molecules	Fatty Acyls	Fatty acids and conjugates
-0.0248005	13.9415	-0.773797	0.439358	0.558654	-6.40211	340	FALSE	Downregulated	B	high	day35
-0.00940678	15.2443	-0.773818	0.439346	0.558654	-6.40209	397	FALSE	Downregulated	B	high	day35	Organic acids and derivatives	Carboxylic acids and derivatives	Amino acids, peptides, and analogues
-0.0227488	12.9233	-0.767614	0.443021	0.559606	-6.40681	858	FALSE	Downregulated	B	high	day35	Lipids and lipid-like molecules	Prenol lipids	Quinone and hydroquinone lipids
0.027614	12.6452	0.684564	0.493886	0.619778	-6.46625	162	FALSE	Upregulated	B	high	day35	Benzenoids	Phenols	1-hydroxy-2-unsubstituted benzenoids
0.0167304	13.7258	0.676783	0.498807	0.621889	-6.47148	257	FALSE	Upregulated	B	high	day35	Organic acids and derivatives	Carboxylic acids and derivatives	Amino acids, peptides, and analogues
-0.0230507	14.8548	-0.667437	0.504752	0.625241	-6.47767	486	FALSE	Downregulated	B	high	day35	Organic acids and derivatives	Hydroxy acids and derivatives	Medium-chain hydroxy acids and derivatives
-0.0109264	17.2512	-0.653975	0.513381	0.631853	-6.48644	116	FALSE	Downregulated	B	high	day35	Organic acids and derivatives	Carboxylic acids and derivatives	Amino acids, peptides, and analogues
-0.0287465	15.5438	-0.627764	0.530399	0.641259	-6.503	442	FALSE	Downregulated	B	high	day35
0.0409913	15.9178	0.626781	0.531043	0.641259	-6.50361	445	FALSE	Upregulated	B	high	day35	Organic oxygen compounds	Organooxygen compounds	Carbohydrates and carbohydrate conjugates
-0.0211239	13.1992	-0.633617	0.526575	0.641259	-6.49936	1467	FALSE	Downregulated	B	high	day35
-0.0122412	12.3023	-0.552572	0.580764	0.696917	-6.54676	24	FALSE	Downregulated	B	high	day35	Organoheterocyclic compounds	Tetrahydrofurans
0.00993078	13.6522	0.514991	0.60675	0.723578	-6.56655	1196	FALSE	Upregulated	B	high	day35	Organic oxygen compounds	Organooxygen compounds	Carbohydrates and carbohydrate conjugates
0.0124199	14.2822	0.491905	0.622968	0.733803	-6.57801	1216	FALSE	Upregulated	B	high	day35	Organic acids and derivatives	Carboxylic acids and derivatives	Amino acids, peptides, and analogues
-0.0173604	13.5929	-0.496071	0.620027	0.733803	-6.57598	1456	FALSE	Downregulated	B	high	day35	Lipids and lipid-like molecules	Fatty Acyls	Fatty acids and conjugates
-0.0247728	14.0624	-0.469339	0.638999	0.748097	-6.58871	730	FALSE	Downregulated	B	high	day35	Lipids and lipid-like molecules	Fatty Acyls	Fatty acids and conjugates
-0.00867395	16.6728	-0.450088	0.652811	0.759635	-6.59744	341	FALSE	Downregulated	B	high	day35	Lipids and lipid-like molecules	Fatty Acyls	Fatty acids and conjugates
0.0187207	16.3622	0.44158	0.658954	0.762163	-6.60118	140	FALSE	Upregulated	B	high	day35
0.00590815	13.9346	0.413203	0.679607	0.781345	-6.61314	2486	FALSE	Upregulated	B	high	day35	Lipids and lipid-like molecules	Glycerophospholipids	Glycerophosphoserines
0.00517477	13.0018	0.380443	0.703752	0.804288	-6.62597	2389	FALSE	Upregulated	B	high	day35	Lipids and lipid-like molecules	Sphingolipids	Ceramides
-0.00483059	15.1975	-0.344124	0.730874	0.827608	-6.63895	210	FALSE	Downregulated	B	high	day35	Organic acids and derivatives	Carboxylic acids and derivatives	Amino acids, peptides, and analogues
0.00970031	14.5002	0.341593	0.732778	0.827608	-6.6398	628	FALSE	Upregulated	B	high	day35	Phenylpropanoids and polyketides	Phenylpropanoic acids
0.0145159	15.932	0.31374	0.753829	0.843184	-6.64881	296	FALSE	Upregulated	B	high	day35	Benzenoids	Benzene and substituted derivatives	Benzoic acids and derivatives
-0.00955577	14.8215	-0.310124	0.756575	0.843184	-6.64992	428	FALSE	Downregulated	B	high	day35	Organic acids and derivatives	Carboxylic acids and derivatives	Amino acids, peptides, and analogues
-0.0113045	12.9481	-0.305958	0.759744	0.843184	-6.65119	1702	FALSE	Downregulated	B	high	day35
0.00725839	13.1608	0.276816	0.782017	0.862916	-6.65956	2070	FALSE	Upregulated	B	high	day35	Lipids and lipid-like molecules	Steroids and steroid derivatives	Steroidal glycosides
0.00500519	13.2052	0.270048	0.787217	0.86369	-6.66139	102	FALSE	Upregulated	B	high	day35	Organoheterocyclic compounds	Pyrroles	Pyrrole carboxylic acids and derivatives
0.00402532	12.6337	0.248424	0.803892	0.876973	-6.66692	343	FALSE	Upregulated	B	high	day35	Organic acids and derivatives	Carboxylic acids and derivatives	Amino acids, peptides, and analogues
-0.00584699	12.8756	-0.240502	0.810024	0.87867	-6.66883	243	FALSE	Downregulated	B	high	day35	Organic acids and derivatives	Carboxylic acids and derivatives	Amino acids, peptides, and analogues
-0.0177107	14.6682	-0.232543	0.816196	0.880391	-6.67069	1207	FALSE	Downregulated	B	high	day35	Lipids and lipid-like molecules	Fatty Acyls	Fatty acids and conjugates
0.0271972	14.131	0.209703	0.833971	0.888508	-6.67567	289	FALSE	Upregulated	B	high	day35	Organoheterocyclic compounds	Imidazopyrimidines	Purines and purine derivatives
-0.00711435	13.9579	-0.211021	0.832943	0.888508	-6.6754	327	FALSE	Downregulated	B	high	day35
-0.0076675	14.6388	-0.20505	0.837604	0.888508	-6.67662	1848	FALSE	Downregulated	B	high	day35	Lipids and lipid-like molecules	Steroids and steroid derivatives	Bile acids, alcohols and derivatives
0.00409233	14.0198	0.193782	0.846413	0.889002	-6.67884	309	FALSE	Upregulated	B	high	day35
0.00597747	13.6019	0.19261	0.84733	0.889002	-6.67906	1084	FALSE	Upregulated	B	high	day35	Nucleosides, nucleotides, and analogues	Pyrimidine nucleosides
-0.00375699	12.6705	-0.177806	0.858936	0.896281	-6.68177	1001	FALSE	Downregulated	B	high	day35	Lipids and lipid-like molecules	Fatty Acyls	Fatty acids and conjugates
-0.00325969	12.5008	-0.139428	0.889159	0.922803	-6.68778	23	FALSE	Downregulated	B	high	day35	Organoheterocyclic compounds	Tetrahydrofurans
-0.00308796	12.6673	-0.123506	0.901748	0.930836	-6.68984	1740	FALSE	Downregulated	B	high	day35	Lipids and lipid-like molecules	Fatty Acyls	Fatty acid esters
0.00199835	15.4128	0.0759344	0.939497	0.964617	-6.69452	139	FALSE	Upregulated	B	high	day35	Organic acids and derivatives	Carboxylic acids and derivatives	Dicarboxylic acids and derivatives
-0.00194716	13.9367	-0.0561403	0.955249	0.975573	-6.69581	985	FALSE	Downregulated	B	high	day35
-0.00299599	16.3643	-0.0476387	0.96202	0.97729	-6.69625	1651	FALSE	Downregulated	B	high	day35
-0.000860992	15.4534	-0.0391656	0.968771	0.978969	-6.69661	130	FALSE	Downregulated	B	high	day35	Organic acids and derivatives	Keto acids and derivatives	Short-chain keto acids and derivatives
0.000789948	13.8847	0.0109407	0.991274	0.993994	-6.69731	618	FALSE	Upregulated	B	high	day35	Organic acids and derivatives	Carboxylic acids and derivatives	Amino acids, peptides, and analogues
-0.000333034	13.3622	-0.00753104	0.993994	0.993994	-6.69734	1666	FALSE	Downregulated	B	high	day35	Lipids and lipid-like molecules	Fatty Acyls	Fatty acids and conjugates

## Sheet: BlowDay7vsDay0
logFC	AveExpr	t	P.Value	adj.P.Val	B	ionIdx	significance	direction	strain	resp	time	super_class	class	sub_class
0.256362	15.2704	7.30266	9.09978e-13	1.74716e-10	18.4798	272	TRUE	Upregulated	B	low	day7	Organic acids and derivatives	Carboxylic acids and derivatives	Amino acids, peptides, and analogues
0.231274	16.6276	6.73185	3.95136e-11	3.7933e-09	14.87	407	TRUE	Upregulated	B	low	day7	Organic acids and derivatives	Carboxylic acids and derivatives	Amino acids, peptides, and analogues
-0.683259	20.838	-6.64477	6.87111e-11	4.39751e-09	14.3413	1035	TRUE	Downregulated	B	low	day7	Lipids and lipid-like molecules	Fatty Acyls	Lineolic acids and derivatives
0.185204	15.3934	6.55864	1.18074e-10	4.53404e-09	13.8241	205	TRUE	Upregulated	B	low	day7	Organic acids and derivatives	Organic carbonic acids and derivatives	Ureas
-0.264148	12.7987	-6.57802	1.04584e-10	4.53404e-09	13.94	1071	TRUE	Downregulated	B	low	day7	Lipids and lipid-like molecules	Steroids and steroid derivatives	Androstane steroids
-0.859064	18.622	-6.50853	1.61355e-10	5.16337e-09	13.5259	885	TRUE	Downregulated	B	low	day7	Lipids and lipid-like molecules	Fatty Acyls	Fatty acids and conjugates
-0.65449	18.315	-6.46508	2.11194e-10	5.79274e-09	13.269	722	TRUE	Downregulated	B	low	day7	Lipids and lipid-like molecules	Fatty Acyls	Fatty acids and conjugates
-0.653792	15.4833	-6.19197	1.10831e-09	2.65995e-08	11.6881	708	TRUE	Downregulated	B	low	day7	Lipids and lipid-like molecules	Fatty Acyls	Fatty acids and conjugates
0.120608	17.7058	6.13472	1.55709e-09	3.32179e-08	11.3643	49	TRUE	Upregulated	B	low	day7	Organic acids and derivatives	Carboxylic acids and derivatives	Amino acids, peptides, and analogues
-0.511855	16.1414	-5.9777	3.90274e-09	7.47234e-08	10.4897	806	TRUE	Downregulated	B	low	day7	Lipids and lipid-like molecules	Fatty Acyls	Fatty acids and conjugates
-0.454337	14.9038	-5.9617	4.28103e-09	7.47234e-08	10.4017	1128	TRUE	Downregulated	B	low	day7	Lipids and lipid-like molecules	Fatty Acyls	Fatty acids and conjugates
-0.380795	14.7126	-5.51333	5.25407e-08	8.40652e-07	8.02138	1335	TRUE	Downregulated	B	low	day7	Lipids and lipid-like molecules	Fatty Acyls	Fatty acids and conjugates
-0.426511	20.787	-5.4	9.64525e-08	1.32278e-06	7.44623	1058	TRUE	Downregulated	B	low	day7	Lipids and lipid-like molecules	Fatty Acyls	Fatty acids and conjugates
-0.446404	15.2612	-5.40882	9.20356e-08	1.32278e-06	7.49059	1194	TRUE	Downregulated	B	low	day7	Lipids and lipid-like molecules	Fatty Acyls	Fatty acids and conjugates
-0.329982	16.9837	-5.32233	1.45358e-07	1.86059e-06	7.05828	87	TRUE	Downregulated	B	low	day7	Organic acids and derivatives	Hydroxy acids and derivatives	Alpha hydroxy acids and derivatives
0.181171	16.7242	5.07647	5.15032e-07	6.18039e-06	5.86389	147	TRUE	Upregulated	B	low	day7
0.174262	17.8069	4.96017	9.2038e-07	1.03949e-05	5.31697	440	TRUE	Upregulated	B	low	day7	Organic acids and derivatives	Carboxylic acids and derivatives	Amino acids, peptides, and analogues
0.233695	13.8412	4.77648	2.24939e-06	2.39935e-05	4.47682	1840	TRUE	Upregulated	B	low	day7	Lipids and lipid-like molecules	Steroids and steroid derivatives	Bile acids, alcohols and derivatives
-0.252243	17.3562	-4.63356	4.4194e-06	4.46592e-05	3.84343	1176	TRUE	Downregulated	B	low	day7	Lipids and lipid-like molecules	Fatty Acyls	Fatty acids and conjugates
-0.181447	12.8875	-4.60731	4.99342e-06	4.79368e-05	3.72905	1958	TRUE	Downregulated	B	low	day7	Lipids and lipid-like molecules	Steroids and steroid derivatives	Steroidal glycosides
0.144313	15.6424	4.32605	1.78039e-05	0.000162778	2.54144	89	TRUE	Upregulated	B	low	day7	Organic acids and derivatives	Carboxylic acids and derivatives	Amino acids, peptides, and analogues
-0.418885	16.146	-4.16083	3.63883e-05	0.000291106	1.87651	1209	TRUE	Downregulated	B	low	day7	Lipids and lipid-like molecules	Fatty Acyls	Fatty acids and conjugates
-0.220058	15.6012	-4.18064	3.34412e-05	0.000291106	1.95495	1219	TRUE	Downregulated	B	low	day7
0.423994	14.3992	4.16422	3.58683e-05	0.000291106	1.88988	2074	TRUE	Upregulated	B	low	day7	Lipids and lipid-like molecules	Steroids and steroid derivatives	Bile acids, alcohols and derivatives
0.0883089	13.8065	4.13551	4.05174e-05	0.000311174	1.77673	105	TRUE	Upregulated	B	low	day7	Organic nitrogen compounds	Organonitrogen compounds	Amines
-0.332741	17.1364	-4.01579	6.68319e-05	0.000493528	1.31291	1314	TRUE	Downregulated	B	low	day7	Lipids and lipid-like molecules	Fatty Acyls	Fatty acids and conjugates
-0.307632	14.4284	-3.98554	7.56923e-05	0.000538256	1.19772	1718	TRUE	Downregulated	B	low	day7
-0.160953	13.7448	-3.95344	8.63059e-05	0.000561247	1.07641	310	TRUE	Downregulated	B	low	day7	Lipids and lipid-like molecules	Fatty Acyls	Fatty alcohols
0.109416	14.0053	3.94951	8.76948e-05	0.000561247	1.06166	353	TRUE	Upregulated	B	low	day7	Benzenoids	Benzene and substituted derivatives	Phenylpyruvic acid derivatives
-0.295267	16.4862	-3.95205	8.67953e-05	0.000561247	1.07119	1218	TRUE	Downregulated	B	low	day7	Lipids and lipid-like molecules	Fatty Acyls	Lineolic acids and derivatives
0.463266	16.688	3.93476	9.31141e-05	0.000576707	1.00626	1907	TRUE	Upregulated	B	low	day7	Lipids and lipid-like molecules	Steroids and steroid derivatives	Bile acids, alcohols and derivatives
0.180978	13.0409	3.91537	0.000100717	0.000604299	0.933782	603	TRUE	Upregulated	B	low	day7	Organic acids and derivatives	Carboxylic acids and derivatives	Amino acids, peptides, and analogues
0.247442	14.7403	3.70786	0.000228568	0.00132985	0.17923	97	TRUE	Upregulated	B	low	day7	Benzenoids	Benzene and substituted derivatives	Aniline and substituted anilines
-0.118543	12.7379	-3.67847	0.000255917	0.00144518	0.075521	1148	TRUE	Downregulated	B	low	day7	Lipids and lipid-like molecules	Steroids and steroid derivatives	Estrane steroids
0.196186	13.5258	3.64895	0.000286452	0.00157139	-0.0278212	2110	TRUE	Upregulated	B	low	day7	Lipids and lipid-like molecules	Steroids and steroid derivatives	Bile acids, alcohols and derivatives
0.248599	14.7618	3.61221	0.00032925	0.001756	-0.155357	1964	TRUE	Upregulated	B	low	day7	Lipids and lipid-like molecules	Steroids and steroid derivatives	Bile acids, alcohols and derivatives
-0.0939227	14.52	-3.59257	0.000354523	0.00183969	-0.223033	133	TRUE	Downregulated	B	low	day7	Organic acids and derivatives	Carboxylic acids and derivatives	Amino acids, peptides, and analogues
0.083782	16.5925	3.51499	0.000473228	0.00239105	-0.486902	43	TRUE	Upregulated	B	low	day7	Organoheterocyclic compounds	Lactones	Gamma butyrolactones
0.161269	14.6618	3.50439	0.000492075	0.00242252	-0.522532	276	TRUE	Upregulated	B	low	day7	Phenylpropanoids and polyketides	Phenylpropanoic acids
0.1091	16.2475	3.48212	0.000533971	0.00256306	-0.597037	22	TRUE	Upregulated	B	low	day7	Organic oxygen compounds	Organooxygen compounds	Carbonyl compounds
-0.109169	12.9224	-3.39439	0.000733588	0.00343534	-0.886081	1149	TRUE	Downregulated	B	low	day7	Lipids and lipid-like molecules	Prenol lipids	Retinoids
-0.169326	14.1618	-3.28889	0.00106523	0.00486962	-1.22433	1354	TRUE	Downregulated	B	low	day7	Lipids and lipid-like molecules	Fatty Acyls	Eicosanoids
0.121239	13.3623	3.26397	0.00116164	0.00518687	-1.3027	1211	TRUE	Upregulated	B	low	day7
-0.164817	13.639	-3.14193	0.00176181	0.00766174	-1.6783	1053	TRUE	Downregulated	B	low	day7	Nucleosides, nucleotides, and analogues	Purine nucleosides
-0.095024	12.1747	-3.13625	0.00179572	0.00766174	-1.69544	1292	TRUE	Downregulated	B	low	day7	Lipids and lipid-like molecules	Fatty Acyls	Lineolic acids and derivatives
0.0905509	18.6747	3.09169	0.00208335	0.00869571	-1.8289	136	TRUE	Upregulated	B	low	day7
-0.093375	13.3171	-3.07217	0.00222226	0.00907816	-1.88679	1024	TRUE	Downregulated	B	low	day7	Organoheterocyclic compounds	Benzopyrans	1-benzopyrans
0.070568	17.3781	2.98304	0.00297099	0.011884	-2.14656	189	TRUE	Upregulated	B	low	day7	Organic acids and derivatives	Carboxylic acids and derivatives	Amino acids, peptides, and analogues
0.244451	17.2277	2.95766	0.00322292	0.0126286	-2.21916	635	TRUE	Upregulated	B	low	day7	Organic acids and derivatives	Organic sulfuric acids and derivatives	Arylsulfates
0.0946305	15.0475	2.92646	0.00355934	0.0136679	-2.3076	199	TRUE	Upregulated	B	low	day7	Organic acids and derivatives	Carboxylic acids and derivatives	Amino acids, peptides, and analogues
0.0738431	18.4997	2.90474	0.00381211	0.0143515	-2.36863	125	TRUE	Upregulated	B	low	day7	Organic acids and derivatives	Carboxylic acids and derivatives	Amino acids, peptides, and analogues
0.0518128	16.7719	2.85613	0.00443812	0.0163869	-2.50362	186	TRUE	Upregulated	B	low	day7	Organoheterocyclic compounds	Diazines	Pyrimidines and pyrimidine derivatives
-0.193489	15.3116	-2.84426	0.00460454	0.0166806	-2.53625	1163	TRUE	Downregulated	B	low	day7	Lipids and lipid-like molecules	Fatty Acyls	Fatty acids and conjugates
-0.121012	15.1436	-2.81406	0.0050539	0.0179694	-2.61868	1127	TRUE	Downregulated	B	low	day7	Lipids and lipid-like molecules	Fatty Acyls	Lineolic acids and derivatives
0.104431	13.6847	2.80265	0.00523367	0.0182703	-2.64958	429	TRUE	Upregulated	B	low	day7	Phenylpropanoids and polyketides	Cinnamic acids and derivatives	Cinnamic acids
0.0675125	13.6342	2.77583	0.00567945	0.0194724	-2.72178	26	TRUE	Upregulated	B	low	day7	Organic acids and derivatives	Carboxylic acids and derivatives	Carboxylic acids
0.0988589	15.333	2.76064	0.00594673	0.0200311	-2.76234	488	TRUE	Upregulated	B	low	day7	Organoheterocyclic compounds	Indoles and derivatives	Indolyl carboxylic acids and derivatives
0.0674871	13.6522	2.68205	0.00752045	0.0248953	-2.96883	1196	TRUE	Upregulated	B	low	day7	Organic oxygen compounds	Organooxygen compounds	Carbohydrates and carbohydrate conjugates
-0.142103	13.6795	-2.65093	0.00824083	0.0268176	-3.049	1372	TRUE	Downregulated	B	low	day7	Lipids and lipid-like molecules	Fatty Acyls	Fatty acids and conjugates
0.134833	20.9657	2.63211	0.00870581	0.0278586	-3.09703	52	TRUE	Upregulated	B	low	day7	Organic acids and derivatives	Hydroxy acids and derivatives	Alpha hydroxy acids and derivatives
0.0788373	14.5328	2.62198	0.00896577	0.0282201	-3.12275	269	TRUE	Upregulated	B	low	day7	Lipids and lipid-like molecules	Fatty Acyls	Fatty acids and conjugates
0.0621098	16.0244	2.58516	0.00997019	0.030576	-3.21541	814	TRUE	Upregulated	B	low	day7	Nucleosides, nucleotides, and analogues	Pyrimidine nucleosides
-0.170834	13.3152	-2.58298	0.0100328	0.030576	-3.22086	1011	TRUE	Downregulated	B	low	day7	Lipids and lipid-like molecules	Steroids and steroid derivatives	Estrane steroids
0.0655995	17.4944	2.57145	0.0103693	0.0311078	-3.2496	208	TRUE	Upregulated	B	low	day7	Organic acids and derivatives	Carboxylic acids and derivatives	Amino acids, peptides, and analogues
0.0582138	14.9272	2.49482	0.0128722	0.0380226	-3.43733	84	TRUE	Upregulated	B	low	day7	Organic acids and derivatives	Carboxylic acids and derivatives	Amino acids, peptides, and analogues
0.18859	15.4041	2.47549	0.0135826	0.039513	-3.4838	173	TRUE	Upregulated	B	low	day7	Benzenoids	Phenols	Benzenetriols and derivatives
0.0534889	13.3582	2.44854	0.0146313	0.0419286	-3.54802	227	TRUE	Upregulated	B	low	day7	Alkaloids and derivatives
-0.129586	14.7197	-2.35593	0.0187998	0.0530816	-3.76341	909	FALSE	Downregulated	B	low	day7	Lipids and lipid-like molecules	Fatty Acyls	Fatty acids and conjugates
-0.107706	13.7013	-2.31485	0.0209605	0.0583249	-3.85635	1455	FALSE	Downregulated	B	low	day7	Lipids and lipid-like molecules	Fatty Acyls	Lineolic acids and derivatives
0.115916	13.81	2.2824	0.0228182	0.0625869	-3.92865	2117	FALSE	Upregulated	B	low	day7	Lipids and lipid-like molecules	Steroids and steroid derivatives	Bile acids, alcohols and derivatives
-0.0901546	14.8215	-2.24227	0.0253113	0.0684475	-4.01663	428	FALSE	Downregulated	B	low	day7	Organic acids and derivatives	Carboxylic acids and derivatives	Amino acids, peptides, and analogues
0.0824173	15.818	2.12717	0.0338172	0.0901792	-4.26054	406	FALSE	Upregulated	B	low	day7	Organic acids and derivatives	Carboxylic acids and derivatives	Amino acids, peptides, and analogues
0.066893	12.8756	2.10862	0.0353948	0.0930932	-4.29865	243	FALSE	Upregulated	B	low	day7	Organic acids and derivatives	Carboxylic acids and derivatives	Amino acids, peptides, and analogues
0.242999	17.8278	2.0783	0.0381103	0.0988808	-4.36026	435	FALSE	Upregulated	B	low	day7	Benzenoids	Benzene and substituted derivatives	Benzoic acids and derivatives
0.0399679	19.9151	2.03962	0.0418299	0.10649	-4.43757	261	FALSE	Upregulated	B	low	day7	Organic acids and derivatives	Carboxylic acids and derivatives	Amino acids, peptides, and analogues
-0.0917076	13.5182	-2.0364	0.0421523	0.10649	-4.44393	1968	FALSE	Downregulated	B	low	day7	Lipids and lipid-like molecules	Steroids and steroid derivatives	Steroidal glycosides
0.0636793	16.9898	1.98895	0.0471647	0.116368	-4.53668	46	FALSE	Upregulated	B	low	day7	Organic acids and derivatives	Keto acids and derivatives	Alpha-keto acids and derivatives
0.157559	14.4105	1.98796	0.0472746	0.116368	-4.53859	747	FALSE	Upregulated	B	low	day7	Organic acids and derivatives	Organic sulfuric acids and derivatives	Arylsulfates
0.0710724	14.2707	1.94086	0.0527478	0.126595	-4.62847	412	FALSE	Upregulated	B	low	day7	Organoheterocyclic compounds	Indoles and derivatives	Indolyl carboxylic acids and derivatives
-0.133736	14.0624	-1.94173	0.0526414	0.126595	-4.62682	730	FALSE	Downregulated	B	low	day7	Lipids and lipid-like molecules	Fatty Acyls	Fatty acids and conjugates
-0.0623001	12.6673	-1.90958	0.0566684	0.134325	-4.68698	1740	FALSE	Downregulated	B	low	day7	Lipids and lipid-like molecules	Fatty Acyls	Fatty acid esters
0.0345	12.533	1.89692	0.0583229	0.134916	-4.7104	42	FALSE	Upregulated	B	low	day7	Organoheterocyclic compounds	Pyrrolidines	Pyrrolidones
0.0597007	15.4728	1.8979	0.0581929	0.134916	-4.70858	443	FALSE	Upregulated	B	low	day7	Benzenoids	Phenols	Methoxyphenols
-0.0749427	12.6457	-1.88013	0.0605793	0.138467	-4.74121	1089	FALSE	Downregulated	B	low	day7	Lipids and lipid-like molecules	Steroids and steroid derivatives	Androstane steroids
0.0832135	13.7857	1.8429	0.065841	0.148723	-4.80858	459	FALSE	Upregulated	B	low	day7	Benzenoids	Phenols	Benzenediols
-0.0820804	13.3369	-1.821	0.0691089	0.15429	-4.84758	1514	FALSE	Downregulated	B	low	day7	Lipids and lipid-like molecules	Fatty Acyls	Fatty acids and conjugates
0.0845042	15.9065	1.77923	0.0757132	0.167091	-4.9207	275	FALSE	Upregulated	B	low	day7	Organic oxygen compounds	Organooxygen compounds	Carbohydrates and carbohydrate conjugates
0.0445746	16.6728	1.77255	0.0768152	0.167597	-4.93224	341	FALSE	Upregulated	B	low	day7	Lipids and lipid-like molecules	Fatty Acyls	Fatty acids and conjugates
0.050996	17.0226	1.76622	0.0778724	0.167994	-4.94313	167	FALSE	Upregulated	B	low	day7	Organic acids and derivatives	Organic sulfonic acids and derivatives	Organosulfonic acids and derivatives
-0.0764753	13.1992	-1.75794	0.0792727	0.169115	-4.95733	1467	FALSE	Downregulated	B	low	day7
-0.0677406	12.7129	-1.71966	0.0860136	0.181479	-5.02206	1556	FALSE	Downregulated	B	low	day7
0.0469375	12.9113	1.68744	0.0920439	0.190026	-5.07548	423	FALSE	Upregulated	B	low	day7	Organoheterocyclic compounds	Indoles and derivatives	Hydroxyindoles
0.0557063	14.2822	1.69083	0.0913939	0.190026	-5.06991	1216	FALSE	Upregulated	B	low	day7	Organic acids and derivatives	Carboxylic acids and derivatives	Amino acids, peptides, and analogues
-0.0758912	13.5929	-1.66191	0.0970586	0.198247	-5.11709	1456	FALSE	Downregulated	B	low	day7	Lipids and lipid-like molecules	Fatty Acyls	Fatty acids and conjugates
0.0391761	13.2052	1.61984	0.105797	0.213822	-5.18428	102	FALSE	Upregulated	B	low	day7	Organoheterocyclic compounds	Pyrroles	Pyrrole carboxylic acids and derivatives
0.181468	14.7238	1.59102	0.112137	0.224274	-5.22932	373	FALSE	Upregulated	B	low	day7	Organic acids and derivatives	Carboxylic acids and derivatives	Amino acids, peptides, and analogues
0.063657	15.157	1.55533	0.120399	0.238315	-5.28398	214	FALSE	Upregulated	B	low	day7	Organic acids and derivatives	Hydroxy acids and derivatives	Beta hydroxy acids and derivatives
0.053144	12.6878	1.49345	0.13585	0.264093	-5.37586	294	FALSE	Upregulated	B	low	day7	Benzenoids	Phenols	Benzenediols
0.0283496	12.5923	1.49221	0.136173	0.264093	-5.37765	2323	FALSE	Upregulated	B	low	day7	Lipids and lipid-like molecules	Sphingolipids	Ceramides
0.0383616	16.8086	1.47845	0.139817	0.268448	-5.39757	152	FALSE	Upregulated	B	low	day7	Organic acids and derivatives	Hydroxy acids and derivatives	Beta hydroxy acids and derivatives
0.0637086	13.8179	1.44953	0.147716	0.280807	-5.43882	596	FALSE	Upregulated	B	low	day7
-0.0262009	15.1975	-1.43041	0.153123	0.288232	-5.46564	210	FALSE	Downregulated	B	low	day7	Organic acids and derivatives	Carboxylic acids and derivatives	Amino acids, peptides, and analogues
0.0658551	13.6685	1.40986	0.159104	0.296583	-5.49409	561	FALSE	Upregulated	B	low	day7	Lipids and lipid-like molecules	Fatty Acyls	Fatty acids and conjugates
-0.0379849	14.0078	-1.37111	0.170858	0.315431	-5.5466	893	FALSE	Downregulated	B	low	day7	Phenylpropanoids and polyketides	Isoflavonoids	Isoflavans
-0.0494032	13.7271	-1.35385	0.176297	0.322372	-5.56951	506	FALSE	Downregulated	B	low	day7	Organic oxygen compounds	Organooxygen compounds	Carbohydrates and carbohydrate conjugates
-0.0464536	15.6555	-1.33157	0.183512	0.330504	-5.59868	268	FALSE	Downregulated	B	low	day7
-0.0500246	19.6932	-1.32952	0.184187	0.330504	-5.60134	501	FALSE	Downregulated	B	low	day7	Organic acids and derivatives	Carboxylic acids and derivatives	Tricarboxylic acids and derivatives
0.05438	13.9415	1.30028	0.19401	0.344907	-5.63883	340	FALSE	Upregulated	B	low	day7
-0.0590569	12.9481	-1.22492	0.221088	0.38944	-5.73161	1702	FALSE	Downregulated	B	low	day7
-0.0332156	12.6705	-1.2047	0.228797	0.399355	-5.75557	1001	FALSE	Downregulated	B	low	day7	Lipids and lipid-like molecules	Fatty Acyls	Fatty acids and conjugates
-0.0406741	16.2565	-1.16903	0.242858	0.404896	-5.79686	193	FALSE	Downregulated	B	low	day7
0.0581157	16.1819	1.16466	0.244625	0.404896	-5.80185	224	FALSE	Upregulated	B	low	day7	Benzenoids	Benzene and substituted derivatives
-0.0344763	13.7289	-1.16615	0.244021	0.404896	-5.80015	259	FALSE	Downregulated	B	low	day7	Organic acids and derivatives	Keto acids and derivatives	Gamma-keto acids and derivatives
0.032536	14.0198	1.1807	0.238196	0.404896	-5.7835	309	FALSE	Upregulated	B	low	day7
0.149521	21.2248	1.18143	0.237905	0.404896	-5.78265	484	FALSE	Upregulated	B	low	day7	Organic acids and derivatives	Organic sulfuric acids and derivatives	Arylsulfates
-0.0747457	13.5623	-1.17224	0.24157	0.404896	-5.7932	1565	FALSE	Downregulated	B	low	day7	Organic acids and derivatives	Carboxylic acids and derivatives	Amino acids, peptides, and analogues
0.0265413	12.462	1.14755	0.251616	0.405969	-5.82114	228	FALSE	Upregulated	B	low	day7	Benzenoids	Benzene and substituted derivatives	Phenethylamines
-0.0440245	14.0009	-1.15251	0.249574	0.405969	-5.81557	368	FALSE	Downregulated	B	low	day7	Organoheterocyclic compounds	Pyridines and derivatives	Pyridine carboxaldehydes
0.0426447	14.5002	1.15085	0.250256	0.405969	-5.81744	628	FALSE	Upregulated	B	low	day7	Phenylpropanoids and polyketides	Phenylpropanoic acids
-0.0632568	17.2186	-1.1247	0.261172	0.414422	-5.84647	515	FALSE	Downregulated	B	low	day7	Organic acids and derivatives	Hydroxy acids and derivatives	Medium-chain hydroxy acids and derivatives
-0.0926442	16.3643	-1.12893	0.25938	0.414422	-5.84181	1651	FALSE	Downregulated	B	low	day7
-0.0803479	12.3513	-1.10119	0.271259	0.426899	-5.872	1594	FALSE	Downregulated	B	low	day7	Organic oxygen compounds	Organooxygen compounds	Carbohydrates and carbohydrate conjugates
0.0490461	13.9367	1.0837	0.278937	0.435415	-5.89065	985	FALSE	Upregulated	B	low	day7
0.0272763	13.1498	1.05865	0.290187	0.449322	-5.91683	508	FALSE	Upregulated	B	low	day7
0.0195528	14.1658	1.03687	0.300217	0.461134	-5.9391	81	FALSE	Upregulated	B	low	day7	Lipids and lipid-like molecules	Fatty Acyls	Fatty acids and conjugates
-0.0943347	15.9552	-1.03171	0.302627	0.461146	-5.94431	399	FALSE	Downregulated	B	low	day7	Lipids and lipid-like molecules	Fatty Acyls	Fatty acids and conjugates
-0.0366018	14.1032	-1.01195	0.311975	0.467962	-5.96403	156	FALSE	Downregulated	B	low	day7	Organic acids and derivatives	Carboxylic acids and derivatives	Amino acids, peptides, and analogues
-0.0274732	14.8028	-1.01448	0.310764	0.467962	-5.96152	1129	FALSE	Downregulated	B	low	day7	Organic acids and derivatives	Carboxylic acids and derivatives	Amino acids, peptides, and analogues
0.0367988	16.0068	0.914394	0.36088	0.536846	-6.05576	265	FALSE	Upregulated	B	low	day7	Organic acids and derivatives	Carboxylic acids and derivatives	Amino acids, peptides, and analogues
-0.0312301	15.3296	-0.909433	0.36349	0.536846	-6.06017	414	FALSE	Downregulated	B	low	day7	Organic acids and derivatives	Carboxylic acids and derivatives	Amino acids, peptides, and analogues
-0.0345403	12.9233	-0.893185	0.372119	0.545396	-6.07447	858	FALSE	Downregulated	B	low	day7	Lipids and lipid-like molecules	Prenol lipids	Quinone and hydroquinone lipids
0.0808814	16.836	0.886418	0.375751	0.546547	-6.08036	943	FALSE	Upregulated	B	low	day7	Organic oxygen compounds	Organooxygen compounds	Carbonyl compounds
-0.0503271	13.3622	-0.872166	0.38347	0.55358	-6.09259	1666	FALSE	Downregulated	B	low	day7	Lipids and lipid-like molecules	Fatty Acyls	Fatty acids and conjugates
0.0229934	21.3069	0.84291	0.399618	0.572587	-6.11709	372	FALSE	Upregulated	B	low	day7	Organoheterocyclic compounds	Imidazopyrimidines	Purines and purine derivatives
0.0171426	12.6337	0.810776	0.417819	0.589862	-6.14304	343	FALSE	Upregulated	B	low	day7	Organic acids and derivatives	Carboxylic acids and derivatives	Amino acids, peptides, and analogues
-0.0397633	14.6388	-0.814926	0.415441	0.589862	-6.13975	1848	FALSE	Downregulated	B	low	day7	Lipids and lipid-like molecules	Steroids and steroid derivatives	Bile acids, alcohols and derivatives
-0.069229	16.0658	-0.805064	0.421105	0.590161	-6.14755	1344	FALSE	Downregulated	B	low	day7	Lipids and lipid-like molecules	Fatty Acyls	Eicosanoids
0.0748738	13.8847	0.794708	0.4271	0.594226	-6.15564	618	FALSE	Upregulated	B	low	day7	Organic acids and derivatives	Carboxylic acids and derivatives	Amino acids, peptides, and analogues
0.0305507	13.6019	0.754421	0.450895	0.622819	-6.18613	1084	FALSE	Upregulated	B	low	day7	Nucleosides, nucleotides, and analogues	Pyrimidine nucleosides
0.0229969	19.5848	0.729447	0.466016	0.6384	-6.20423	438	FALSE	Upregulated	B	low	day7	Organic oxygen compounds	Organooxygen compounds	Carbohydrates and carbohydrate conjugates
0.0250363	12.3022	0.724857	0.468825	0.6384	-6.20749	953	FALSE	Upregulated	B	low	day7	Organic acids and derivatives	Organic phosphoric acids and derivatives	Phosphate esters
0.052305	13.1924	0.699167	0.484721	0.655397	-6.22536	679	FALSE	Upregulated	B	low	day7	Organic oxygen compounds	Organooxygen compounds	Carbohydrates and carbohydrate conjugates
-0.0132896	13.9244	-0.684302	0.494051	0.663341	-6.2354	249	FALSE	Downregulated	B	low	day7
-0.0204933	12.5008	-0.671761	0.501997	0.669329	-6.24371	23	FALSE	Downregulated	B	low	day7	Organoheterocyclic compounds	Tetrahydrofurans
0.019284	12.8842	0.663084	0.507534	0.672045	-6.24937	848	FALSE	Upregulated	B	low	day7	Organic acids and derivatives	Organic sulfuric acids and derivatives	Arylsulfates
-0.0381839	15.932	-0.632466	0.527326	0.693469	-6.26875	296	FALSE	Downregulated	B	low	day7	Benzenoids	Benzene and substituted derivatives	Benzoic acids and derivatives
0.0144005	13.1752	0.593183	0.553284	0.722657	-6.29228	127	FALSE	Upregulated	B	low	day7	Organic acids and derivatives	Carboxylic acids and derivatives	Dicarboxylic acids and derivatives
-0.0621555	17.7727	-0.575454	0.565202	0.733235	-6.3024	791	FALSE	Downregulated	B	low	day7	Phenylpropanoids and polyketides	Phenylpropanoic acids
0.00987747	13.0018	0.556514	0.578069	0.744894	-6.31288	2389	FALSE	Upregulated	B	low	day7	Lipids and lipid-like molecules	Sphingolipids	Ceramides
-0.0134542	13.2621	-0.525748	0.599259	0.767052	-6.32915	1551	FALSE	Downregulated	B	low	day7	Lipids and lipid-like molecules	Steroids and steroid derivatives	Bile acids, alcohols and derivatives
0.0112871	14.0529	0.48774	0.625914	0.78036	-6.34797	90	FALSE	Upregulated	B	low	day7	Organic oxygen compounds	Organooxygen compounds	Carbohydrates and carbohydrate conjugates
0.0852013	14.131	0.503452	0.614833	0.78036	-6.34036	289	FALSE	Upregulated	B	low	day7	Organoheterocyclic compounds	Imidazopyrimidines	Purines and purine derivatives
0.023334	13.4332	0.488544	0.625345	0.78036	-6.34759	801	FALSE	Upregulated	B	low	day7	Phenylpropanoids and polyketides	Isoflavonoids	Isoflavans
-0.030576	13.7504	-0.487997	0.625732	0.78036	-6.34785	1988	FALSE	Downregulated	B	low	day7	Lipids and lipid-like molecules	Prenol lipids	Triterpenoids
0.0209616	13.9579	0.47648	0.633907	0.785227	-6.35328	327	FALSE	Upregulated	B	low	day7
0.0115347	11.7677	0.456901	0.647909	0.797426	-6.36221	122	FALSE	Upregulated	B	low	day7
-0.0144029	15.4128	-0.419418	0.675062	0.802929	-6.37827	139	FALSE	Downregulated	B	low	day7	Organic acids and derivatives	Carboxylic acids and derivatives	Dicarboxylic acids and derivatives
-0.0138592	16.3681	-0.420189	0.674499	0.802929	-6.37795	223	FALSE	Downregulated	B	low	day7	Organic oxygen compounds	Organooxygen compounds	Carbohydrates and carbohydrate conjugates
0.00769543	13.4773	0.441223	0.659212	0.802929	-6.36909	319	FALSE	Upregulated	B	low	day7	Organic acids and derivatives	Carboxylic acids and derivatives	Amino acids, peptides, and analogues
-0.0120718	12.7476	-0.416121	0.677472	0.802929	-6.37961	553	FALSE	Downregulated	B	low	day7	Organic acids and derivatives	Carboxylic acids and derivatives	Amino acids, peptides, and analogues
-0.0225018	13.1503	-0.422399	0.672886	0.802929	-6.37704	1932	FALSE	Downregulated	B	low	day7	Lipids and lipid-like molecules	Prenol lipids	Triterpenoids
0.0130036	13.9662	0.429073	0.668026	0.802929	-6.37426	1963	FALSE	Upregulated	B	low	day7	Lipids and lipid-like molecules	Glycerophospholipids	Glycerophosphocholines
0.0215098	16.3622	0.388825	0.697545	0.821648	-6.39035	140	FALSE	Upregulated	B	low	day7
0.0121135	13.5358	0.379431	0.704503	0.824785	-6.39388	1005	FALSE	Upregulated	B	low	day7
-0.00658639	13.9346	-0.353012	0.724204	0.842711	-6.40334	2486	FALSE	Downregulated	B	low	day7	Lipids and lipid-like molecules	Glycerophospholipids	Glycerophosphoserines
0.00740212	17.2512	0.339524	0.734335	0.84645	-6.4079	116	FALSE	Upregulated	B	low	day7	Organic acids and derivatives	Carboxylic acids and derivatives	Amino acids, peptides, and analogues
0.00816611	12.6539	0.337	0.736235	0.84645	-6.40874	161	FALSE	Upregulated	B	low	day7	Organic oxygen compounds	Organooxygen compounds	Carbohydrates and carbohydrate conjugates
0.0328695	14.6682	0.330745	0.740954	0.846804	-6.41078	1207	FALSE	Upregulated	B	low	day7	Lipids and lipid-like molecules	Fatty Acyls	Fatty acids and conjugates
0.00576542	12.2297	0.314674	0.75312	0.855615	-6.41585	839	FALSE	Upregulated	B	low	day7	Lipids and lipid-like molecules	Fatty Acyls	Fatty acid esters
-0.00888435	12.3023	-0.307341	0.758691	0.856875	-6.41808	24	FALSE	Downregulated	B	low	day7	Organoheterocyclic compounds	Tetrahydrofurans
-0.00776654	13.6405	-0.275664	0.782902	0.879048	-6.42711	324	FALSE	Downregulated	B	low	day7	Lipids and lipid-like molecules	Fatty Acyls	Fatty acids and conjugates
0.015101	15.5438	0.252725	0.800568	0.893657	-6.43303	442	FALSE	Upregulated	B	low	day7
0.00783465	15.062	0.211475	0.832589	0.92403	-6.4424	577	FALSE	Upregulated	B	low	day7	Organoheterocyclic compounds	Indoles and derivatives	Indolyl carboxylic acids and derivatives
0.00792225	17.8777	0.187101	0.851646	0.939747	-6.44715	354	FALSE	Upregulated	B	low	day7	Organic oxygen compounds	Organooxygen compounds	Carbohydrates and carbohydrate conjugates
-0.00409913	16.0679	-0.135742	0.892071	0.94629	-6.45525	8	FALSE	Downregulated	B	low	day7	Organic acids and derivatives	Carboxylic acids and derivatives	Carboxylic acids
0.00461457	15.4534	0.160867	0.872253	0.94629	-6.45161	130	FALSE	Upregulated	B	low	day7	Organic acids and derivatives	Keto acids and derivatives	Short-chain keto acids and derivatives
-0.0035039	13.7258	-0.108624	0.913537	0.94629	-6.45849	257	FALSE	Downregulated	B	low	day7	Organic acids and derivatives	Carboxylic acids and derivatives	Amino acids, peptides, and analogues
-0.00296225	14.0542	-0.149524	0.881191	0.94629	-6.45333	335	FALSE	Downregulated	B	low	day7	Organic acids and derivatives	Carboxylic acids and derivatives	Amino acids, peptides, and analogues
0.00166584	15.2443	0.105018	0.916397	0.94629	-6.45887	397	FALSE	Upregulated	B	low	day7	Organic acids and derivatives	Carboxylic acids and derivatives	Amino acids, peptides, and analogues
-0.00691364	14.8515	-0.107434	0.914481	0.94629	-6.45862	453	FALSE	Downregulated	B	low	day7	Organoheterocyclic compounds	Pyridines and derivatives	Pyridinecarboxylic acids and derivatives
-0.00555478	14.8548	-0.123261	0.901942	0.94629	-6.45683	486	FALSE	Downregulated	B	low	day7	Organic acids and derivatives	Hydroxy acids and derivatives	Medium-chain hydroxy acids and derivatives
-0.00614548	12.8318	-0.12726	0.898778	0.94629	-6.45634	1006	FALSE	Downregulated	B	low	day7	Organic acids and derivatives	Carboxylic acids and derivatives	Amino acids, peptides, and analogues
0.00361565	12.9624	0.112908	0.910142	0.94629	-6.45803	1809	FALSE	Upregulated	B	low	day7
0.00554246	15.5915	0.104613	0.916718	0.94629	-6.45891	1970	FALSE	Upregulated	B	low	day7	Lipids and lipid-like molecules	Steroids and steroid derivatives	Cholestane steroids
-0.0039145	13.1608	-0.114409	0.908953	0.94629	-6.45786	2070	FALSE	Downregulated	B	low	day7	Lipids and lipid-like molecules	Steroids and steroid derivatives	Steroidal glycosides
0.00385089	14.1014	0.166986	0.867438	0.94629	-6.45063	2489	FALSE	Upregulated	B	low	day7	Lipids and lipid-like molecules	Glycerophospholipids	Glycerophosphocholines
0.00693466	16.883	0.0740611	0.940987	0.966147	-6.46158	530	FALSE	Upregulated	B	low	day7	Organic nitrogen compounds	Organonitrogen compounds	N-arylamides
-0.000808312	15.4413	-0.0617063	0.950817	0.971048	-6.4624	32	FALSE	Downregulated	B	low	day7	Organic acids and derivatives	Hydroxy acids and derivatives	Alpha hydroxy acids and derivatives
-0.000936012	13.6832	-0.0458371	0.963455	0.973597	-6.46323	47	FALSE	Downregulated	B	low	day7	Lipids and lipid-like molecules	Fatty Acyls	Fatty acids and conjugates
0.00267365	12.6452	0.050795	0.959506	0.973597	-6.463	162	FALSE	Upregulated	B	low	day7	Benzenoids	Phenols	1-hydroxy-2-unsubstituted benzenoids
0.00193038	15.9178	0.0226203	0.981961	0.987045	-6.46401	445	FALSE	Upregulated	B	low	day7	Organic oxygen compounds	Organooxygen compounds	Carbohydrates and carbohydrate conjugates
0.00152159	14.012	0.0162447	0.987045	0.987045	-6.46413	1356	FALSE	Upregulated	B	low	day7

## Sheet: BlowDay35vsDay0
logFC	AveExpr	t	P.Value	adj.P.Val	B	ionIdx	significance	direction	strain	resp	time	super_class	class	sub_class
0.142776	17.7058	7.26227	1.19791e-12	7.66663e-11	18.2162	49	TRUE	Upregulated	B	low	day35	Organic acids and derivatives	Carboxylic acids and derivatives	Amino acids, peptides, and analogues
0.206147	15.3934	7.30028	9.24823e-13	7.66663e-11	18.4642	205	TRUE	Upregulated	B	low	day35	Organic acids and derivatives	Organic carbonic acids and derivatives	Ureas
0.255665	15.2704	7.28282	1.04173e-12	7.66663e-11	18.3501	272	TRUE	Upregulated	B	low	day35	Organic acids and derivatives	Carboxylic acids and derivatives	Amino acids, peptides, and analogues
-0.879888	18.622	-6.6663	5.99589e-11	2.87803e-09	14.4714	885	TRUE	Downregulated	B	low	day35	Lipids and lipid-like molecules	Fatty Acyls	Fatty acids and conjugates
-0.660532	18.315	-6.52477	1.4585e-10	5.60065e-09	13.6224	722	TRUE	Downregulated	B	low	day35	Lipids and lipid-like molecules	Fatty Acyls	Fatty acids and conjugates
-0.494879	14.9038	-6.49369	1.76921e-10	5.66146e-09	13.438	1128	TRUE	Downregulated	B	low	day35	Lipids and lipid-like molecules	Fatty Acyls	Fatty acids and conjugates
-0.550921	16.1414	-6.43394	2.559e-10	7.01897e-09	13.0858	806	TRUE	Downregulated	B	low	day35	Lipids and lipid-like molecules	Fatty Acyls	Fatty acids and conjugates
-0.677011	15.4833	-6.41188	2.93065e-10	7.03355e-09	12.9564	708	TRUE	Downregulated	B	low	day35	Lipids and lipid-like molecules	Fatty Acyls	Fatty acids and conjugates
-0.654654	20.838	-6.36658	3.86656e-10	8.24866e-09	12.692	1035	TRUE	Downregulated	B	low	day35	Lipids and lipid-like molecules	Fatty Acyls	Lineolic acids and derivatives
0.307027	13.8412	6.2753	6.72547e-10	1.29129e-08	12.1642	1840	TRUE	Upregulated	B	low	day35	Lipids and lipid-like molecules	Steroids and steroid derivatives	Bile acids, alcohols and derivatives
0.671796	16.688	5.70592	1.82619e-08	3.18754e-07	9.02352	1907	TRUE	Upregulated	B	low	day35	Lipids and lipid-like molecules	Steroids and steroid derivatives	Bile acids, alcohols and derivatives
0.193613	16.6276	5.63563	2.69519e-08	4.3123e-07	8.65423	407	TRUE	Upregulated	B	low	day35	Organic acids and derivatives	Carboxylic acids and derivatives	Amino acids, peptides, and analogues
-0.440483	20.787	-5.57691	3.7192e-08	5.49297e-07	8.34888	1058	TRUE	Downregulated	B	low	day35	Lipids and lipid-like molecules	Fatty Acyls	Fatty acids and conjugates
-0.376852	14.7126	-5.45624	7.14452e-08	9.79819e-07	7.7304	1335	TRUE	Downregulated	B	low	day35	Lipids and lipid-like molecules	Fatty Acyls	Fatty acids and conjugates
0.190802	17.8069	5.43097	8.1785e-08	1.0396e-06	7.60244	440	TRUE	Upregulated	B	low	day35	Organic acids and derivatives	Carboxylic acids and derivatives	Amino acids, peptides, and analogues
0.551874	14.3992	5.42018	8.66337e-08	1.0396e-06	7.54793	2074	TRUE	Upregulated	B	low	day35	Lipids and lipid-like molecules	Steroids and steroid derivatives	Bile acids, alcohols and derivatives
-0.216873	12.7987	-5.40074	9.60753e-08	1.08509e-06	7.45004	1071	TRUE	Downregulated	B	low	day35	Lipids and lipid-like molecules	Steroids and steroid derivatives	Androstane steroids
-0.441618	15.2612	-5.35084	1.25121e-07	1.33462e-06	7.20015	1194	TRUE	Downregulated	B	low	day35	Lipids and lipid-like molecules	Fatty Acyls	Fatty acids and conjugates
0.365404	14.7618	5.30944	1.55529e-07	1.57166e-06	6.99445	1964	TRUE	Upregulated	B	low	day35	Lipids and lipid-like molecules	Steroids and steroid derivatives	Bile acids, alcohols and derivatives
-0.326393	16.9837	-5.26445	1.96685e-07	1.88818e-06	6.77257	87	TRUE	Downregulated	B	low	day35	Organic acids and derivatives	Hydroxy acids and derivatives	Alpha hydroxy acids and derivatives
0.107389	13.8065	5.02903	6.53568e-07	5.70386e-06	5.63951	105	TRUE	Upregulated	B	low	day35	Organic nitrogen compounds	Organonitrogen compounds	Amines
-0.27398	17.3562	-5.03286	6.4115e-07	5.70386e-06	5.65758	1176	TRUE	Downregulated	B	low	day35	Lipids and lipid-like molecules	Fatty Acyls	Fatty acids and conjugates
-0.197057	12.8875	-5.00368	7.41685e-07	6.19146e-06	5.52036	1958	TRUE	Downregulated	B	low	day35	Lipids and lipid-like molecules	Steroids and steroid derivatives	Steroidal glycosides
0.264653	13.5258	4.92239	1.10869e-06	8.8695e-06	5.14193	2110	TRUE	Upregulated	B	low	day35	Lipids and lipid-like molecules	Steroids and steroid derivatives	Bile acids, alcohols and derivatives
-0.449746	16.146	-4.46737	9.48002e-06	7.28065e-05	3.12961	1209	TRUE	Downregulated	B	low	day35	Lipids and lipid-like molecules	Fatty Acyls	Fatty acids and conjugates
0.12534	18.6747	4.27949	2.18293e-05	0.000148958	2.35179	136	TRUE	Upregulated	B	low	day35
0.153015	16.7242	4.28754	2.10767e-05	0.000148958	2.38445	147	TRUE	Upregulated	B	low	day35
0.353161	17.2277	4.27297	2.24586e-05	0.000148958	2.32534	635	TRUE	Upregulated	B	low	day35	Organic acids and derivatives	Organic sulfuric acids and derivatives	Arylsulfates
-0.137689	12.7379	-4.27256	2.24988e-05	0.000148958	2.32367	1148	TRUE	Downregulated	B	low	day35	Lipids and lipid-like molecules	Steroids and steroid derivatives	Estrane steroids
0.166311	15.157	4.06347	5.48368e-05	0.000350955	1.49629	214	TRUE	Upregulated	B	low	day35	Organic acids and derivatives	Hydroxy acids and derivatives	Beta hydroxy acids and derivatives
-0.212209	15.6012	-4.03153	6.26211e-05	0.000387847	1.37335	1219	TRUE	Downregulated	B	low	day35
-0.16318	13.7448	-4.00815	6.89732e-05	0.000413839	1.28392	310	TRUE	Downregulated	B	low	day35	Lipids and lipid-like molecules	Fatty Acyls	Fatty alcohols
-0.323762	17.1364	-3.90743	0.000104	0.00060509	0.904374	1314	TRUE	Downregulated	B	low	day35	Lipids and lipid-like molecules	Fatty Acyls	Fatty acids and conjugates
-0.290835	16.4862	-3.89273	0.000110342	0.000623109	0.849743	1218	TRUE	Downregulated	B	low	day35	Lipids and lipid-like molecules	Fatty Acyls	Lineolic acids and derivatives
0.0950133	18.4997	3.73751	0.000203781	0.00111788	0.284875	125	TRUE	Upregulated	B	low	day35	Organic acids and derivatives	Carboxylic acids and derivatives	Amino acids, peptides, and analogues
-0.117125	12.9224	-3.64177	0.000294391	0.00157008	-0.0526478	1149	TRUE	Downregulated	B	low	day35	Lipids and lipid-like molecules	Prenol lipids	Retinoids
0.120738	15.6424	3.61935	0.000320495	0.00166311	-0.130459	89	TRUE	Upregulated	B	low	day35	Organic acids and derivatives	Carboxylic acids and derivatives	Amino acids, peptides, and analogues
0.0995133	14.0053	3.59207	0.000355197	0.00179468	-0.224545	353	TRUE	Upregulated	B	low	day35	Benzenoids	Benzene and substituted derivatives	Phenylpyruvic acid derivatives
0.0633926	16.7719	3.49446	0.000510354	0.00251251	-0.555566	186	TRUE	Upregulated	B	low	day35	Organoheterocyclic compounds	Diazines	Pyrimidines and pyrimidine derivatives
0.176785	13.81	3.48092	0.000536309	0.00257428	-0.600788	2117	TRUE	Upregulated	B	low	day35	Lipids and lipid-like molecules	Steroids and steroid derivatives	Bile acids, alcohols and derivatives
0.173269	20.9657	3.38245	0.000765601	0.00358525	-0.924647	52	TRUE	Upregulated	B	low	day35	Organic acids and derivatives	Hydroxy acids and derivatives	Alpha hydroxy acids and derivatives
0.0621466	14.1658	3.29559	0.00104058	0.00475694	-1.2029	81	TRUE	Upregulated	B	low	day35	Lipids and lipid-like molecules	Fatty Acyls	Fatty acids and conjugates
-0.213901	13.3152	-3.23415	0.00128766	0.00574954	-1.39551	1011	TRUE	Downregulated	B	low	day35	Lipids and lipid-like molecules	Steroids and steroid derivatives	Estrane steroids
-0.0961963	12.1747	-3.17494	0.00157615	0.00687775	-1.57782	1292	TRUE	Downregulated	B	low	day35	Lipids and lipid-like molecules	Fatty Acyls	Lineolic acids and derivatives
0.144238	14.6618	3.13429	0.00180755	0.00771221	-1.7011	276	TRUE	Upregulated	B	low	day35	Phenylpropanoids and polyketides	Phenylpropanoic acids
0.281842	16.836	3.08884	0.00210315	0.00877835	-1.83713	943	TRUE	Upregulated	B	low	day35	Organic oxygen compounds	Organooxygen compounds	Carbonyl compounds
0.11457	13.6847	3.07473	0.00220353	0.00900165	-1.87895	429	TRUE	Upregulated	B	low	day35	Phenylpropanoids and polyketides	Cinnamic acids and derivatives	Cinnamic acids
0.140785	13.0409	3.04581	0.00242328	0.0096931	-1.96412	603	TRUE	Upregulated	B	low	day35	Organic acids and derivatives	Carboxylic acids and derivatives	Amino acids, peptides, and analogues
-0.159095	13.639	-3.03285	0.00252816	0.00990626	-2.00205	1053	TRUE	Downregulated	B	low	day35	Nucleosides, nucleotides, and analogues	Purine nucleosides
-0.0787915	14.52	-3.0138	0.00268984	0.010329	-2.05749	133	TRUE	Downregulated	B	low	day35	Organic acids and derivatives	Carboxylic acids and derivatives	Amino acids, peptides, and analogues
0.0580176	19.9151	2.96072	0.00319155	0.0118967	-2.21019	261	TRUE	Upregulated	B	low	day35	Organic acids and derivatives	Carboxylic acids and derivatives	Amino acids, peptides, and analogues
0.0928518	15.4728	2.95178	0.00328399	0.0118967	-2.23564	443	TRUE	Upregulated	B	low	day35	Benzenoids	Phenols	Methoxyphenols
-0.200956	15.3116	-2.95403	0.00326058	0.0118967	-2.22926	1163	TRUE	Downregulated	B	low	day35	Lipids and lipid-like molecules	Fatty Acyls	Fatty acids and conjugates
-0.124339	15.1436	-2.89143	0.00397507	0.0141336	-2.40557	1127	TRUE	Downregulated	B	low	day35	Lipids and lipid-like molecules	Fatty Acyls	Lineolic acids and derivatives
0.0663171	17.3781	2.80335	0.00522252	0.0182314	-2.64743	189	TRUE	Upregulated	B	low	day35	Organic acids and derivatives	Carboxylic acids and derivatives	Amino acids, peptides, and analogues
0.0895809	15.0475	2.7703	0.00577538	0.0198013	-2.73629	199	TRUE	Upregulated	B	low	day35	Organic acids and derivatives	Carboxylic acids and derivatives	Amino acids, peptides, and analogues
0.0660479	16.0244	2.74907	0.00615797	0.0207426	-2.79284	814	TRUE	Upregulated	B	low	day35	Nucleosides, nucleotides, and analogues	Pyrimidine nucleosides
0.0973804	15.333	2.71936	0.00673193	0.022285	-2.87128	488	TRUE	Upregulated	B	low	day35	Organoheterocyclic compounds	Indoles and derivatives	Indolyl carboxylic acids and derivatives
0.0853022	16.9898	2.66431	0.00792383	0.0249069	-3.01438	46	TRUE	Upregulated	B	low	day35	Organic acids and derivatives	Keto acids and derivatives	Alpha-keto acids and derivatives
0.177562	14.7403	2.66072	0.00800783	0.0249069	-3.02362	97	TRUE	Upregulated	B	low	day35	Benzenoids	Benzene and substituted derivatives	Aniline and substituted anilines
0.0615045	12.462	2.65923	0.00804285	0.0249069	-3.02744	228	TRUE	Upregulated	B	low	day35	Benzenoids	Benzene and substituted derivatives	Phenethylamines
0.0988346	14.5002	2.66725	0.00785578	0.0249069	-3.00682	628	TRUE	Upregulated	B	low	day35	Phenylpropanoids and polyketides	Phenylpropanoic acids
0.096363	15.062	2.60105	0.00952499	0.0288913	-3.1753	577	TRUE	Upregulated	B	low	day35	Organoheterocyclic compounds	Indoles and derivatives	Indolyl carboxylic acids and derivatives
-0.133717	14.1618	-2.59723	0.00963042	0.0288913	-3.18491	1354	TRUE	Downregulated	B	low	day35	Lipids and lipid-like molecules	Fatty Acyls	Eicosanoids
-0.0707992	14.0078	-2.55558	0.0108487	0.0320455	-3.28866	893	TRUE	Downregulated	B	low	day35	Phenylpropanoids and polyketides	Isoflavonoids	Isoflavans
0.189886	13.1924	2.53823	0.0113953	0.03315	-3.33138	679	TRUE	Upregulated	B	low	day35	Organic oxygen compounds	Organooxygen compounds	Carbohydrates and carbohydrate conjugates
0.293941	17.8278	2.51398	0.0122005	0.0349628	-3.39063	435	TRUE	Upregulated	B	low	day35	Benzenoids	Benzene and substituted derivatives	Benzoic acids and derivatives
0.0606583	13.2052	2.50808	0.0124042	0.0350236	-3.40497	102	TRUE	Upregulated	B	low	day35	Organoheterocyclic compounds	Pyrroles	Pyrrole carboxylic acids and derivatives
0.298475	21.2248	2.35837	0.0186778	0.0519731	-3.75756	484	FALSE	Upregulated	B	low	day35	Organic acids and derivatives	Organic sulfuric acids and derivatives	Arylsulfates
0.0648406	12.9113	2.33106	0.0200832	0.0550854	-3.81959	423	FALSE	Upregulated	B	low	day35	Organoheterocyclic compounds	Indoles and derivatives	Hydroxyindoles
-0.127634	14.7197	-2.32045	0.0206537	0.0558522	-3.84349	909	FALSE	Downregulated	B	low	day35	Lipids and lipid-like molecules	Fatty Acyls	Fatty acids and conjugates
0.0583608	17.4944	2.2877	0.0225053	0.0599742	-3.91663	208	FALSE	Upregulated	B	low	day35	Organic acids and derivatives	Carboxylic acids and derivatives	Amino acids, peptides, and analogues
-0.106208	13.7013	-2.28266	0.0228027	0.0599742	-3.92779	1455	FALSE	Downregulated	B	low	day35	Lipids and lipid-like molecules	Fatty Acyls	Lineolic acids and derivatives
0.0401401	12.533	2.20703	0.027693	0.0718521	-4.09236	42	FALSE	Upregulated	B	low	day35	Organoheterocyclic compounds	Pyrrolidines	Pyrrolidones
0.0857891	16.0068	2.13173	0.0334386	0.0856027	-4.25082	265	FALSE	Upregulated	B	low	day35	Organic acids and derivatives	Carboxylic acids and derivatives	Amino acids, peptides, and analogues
-0.194208	15.9552	-2.124	0.0340824	0.086103	-4.26678	399	FALSE	Downregulated	B	low	day35	Lipids and lipid-like molecules	Fatty Acyls	Fatty acids and conjugates
0.0362396	13.4773	2.07782	0.038154	0.0951372	-4.36092	319	FALSE	Upregulated	B	low	day35	Organic acids and derivatives	Carboxylic acids and derivatives	Amino acids, peptides, and analogues
0.109738	15.5915	2.07129	0.038762	0.0954142	-4.37407	1970	FALSE	Upregulated	B	low	day35	Lipids and lipid-like molecules	Steroids and steroid derivatives	Cholestane steroids
-0.0621308	16.0679	-2.05745	0.0400782	0.0974053	-4.40181	8	FALSE	Downregulated	B	low	day35	Organic acids and derivatives	Carboxylic acids and derivatives	Carboxylic acids
0.0474357	14.9272	2.03291	0.0425049	0.102012	-4.45053	84	FALSE	Upregulated	B	low	day35	Organic acids and derivatives	Carboxylic acids and derivatives	Amino acids, peptides, and analogues
-0.0610518	13.3171	-2.00869	0.0450216	0.106718	-4.49806	1024	FALSE	Downregulated	B	low	day35	Organoheterocyclic compounds	Benzopyrans	1-benzopyrans
0.220717	14.7238	1.93513	0.0534482	0.124462	-4.63896	373	FALSE	Upregulated	B	low	day35	Organic acids and derivatives	Carboxylic acids and derivatives	Amino acids, peptides, and analogues
-0.0840581	13.1992	-1.93224	0.0538041	0.124462	-4.64438	1467	FALSE	Downregulated	B	low	day35
0.046032	13.1752	1.89615	0.0584252	0.133543	-4.71152	127	FALSE	Upregulated	B	low	day35	Organic acids and derivatives	Carboxylic acids and derivatives	Dicarboxylic acids and derivatives
0.0801825	13.8179	1.82435	0.0686001	0.154956	-4.84134	596	FALSE	Upregulated	B	low	day35
0.0563485	13.5358	1.765	0.0780771	0.174312	-4.94493	1005	FALSE	Upregulated	B	low	day35
0.064178	14.2707	1.75258	0.0801888	0.176968	-4.96616	412	FALSE	Upregulated	B	low	day35	Organoheterocyclic compounds	Indoles and derivatives	Indolyl carboxylic acids and derivatives
0.0439993	13.2621	1.71935	0.086071	0.187791	-5.02229	1551	FALSE	Upregulated	B	low	day35	Lipids and lipid-like molecules	Steroids and steroid derivatives	Bile acids, alcohols and derivatives
0.0490922	17.0226	1.70028	0.089601	0.193297	-5.05401	167	FALSE	Upregulated	B	low	day35	Organic acids and derivatives	Organic sulfonic acids and derivatives	Organosulfonic acids and derivatives
0.0435668	13.1498	1.69092	0.0913754	0.194934	-5.06945	508	FALSE	Upregulated	B	low	day35
0.040396	13.6342	1.66091	0.0972584	0.205204	-5.11839	26	FALSE	Upregulated	B	low	day35	Organic acids and derivatives	Carboxylic acids and derivatives	Carboxylic acids
-0.0595983	14.1032	-1.64774	0.0999336	0.206315	-5.1396	156	FALSE	Downregulated	B	low	day35	Organic acids and derivatives	Carboxylic acids and derivatives	Amino acids, peptides, and analogues
0.0613773	13.3623	1.65239	0.0989833	0.206315	-5.13214	1211	FALSE	Upregulated	B	low	day35
0.0331953	13.6832	1.62559	0.104566	0.213581	-5.17488	47	FALSE	Upregulated	B	low	day35	Lipids and lipid-like molecules	Fatty Acyls	Fatty acids and conjugates
0.0334068	13.3582	1.52925	0.126734	0.252484	-5.32285	227	FALSE	Upregulated	B	low	day35	Alkaloids and derivatives
0.0420875	14.0198	1.52731	0.127216	0.252484	-5.32574	309	FALSE	Upregulated	B	low	day35
-0.0687806	13.3369	-1.52594	0.127557	0.252484	-5.32778	1514	FALSE	Downregulated	B	low	day35	Lipids and lipid-like molecules	Fatty Acyls	Fatty acids and conjugates
0.0446679	14.5328	1.48557	0.137922	0.267485	-5.38698	269	FALSE	Upregulated	B	low	day35	Lipids and lipid-like molecules	Fatty Acyls	Fatty acids and conjugates
-0.0264347	13.0018	-1.48938	0.136918	0.267485	-5.38147	2389	FALSE	Downregulated	B	low	day35	Lipids and lipid-like molecules	Sphingolipids	Ceramides
0.0457936	16.2475	1.46158	0.144383	0.272843	-5.42142	22	FALSE	Upregulated	B	low	day35	Organic oxygen compounds	Organooxygen compounds	Carbonyl compounds
0.040071	21.3069	1.46895	0.142374	0.272843	-5.4109	372	FALSE	Upregulated	B	low	day35	Organoheterocyclic compounds	Imidazopyrimidines	Purines and purine derivatives
0.13751	13.8847	1.45953	0.144948	0.272843	-5.42434	618	FALSE	Upregulated	B	low	day35	Organic acids and derivatives	Carboxylic acids and derivatives	Amino acids, peptides, and analogues
0.0689327	12.8318	1.42745	0.153976	0.287023	-5.46946	1006	FALSE	Upregulated	B	low	day35	Organic acids and derivatives	Carboxylic acids and derivatives	Amino acids, peptides, and analogues
0.0548196	15.818	1.41488	0.157628	0.288233	-5.48687	406	FALSE	Upregulated	B	low	day35	Organic acids and derivatives	Carboxylic acids and derivatives	Amino acids, peptides, and analogues
0.112157	14.4105	1.4151	0.157562	0.288233	-5.48656	747	FALSE	Upregulated	B	low	day35	Organic acids and derivatives	Organic sulfuric acids and derivatives	Arylsulfates
0.0326458	16.5925	1.36962	0.171322	0.304572	-5.54827	43	FALSE	Upregulated	B	low	day35	Organoheterocyclic compounds	Lactones	Gamma butyrolactones
-0.055403	14.8215	-1.37795	0.168737	0.304572	-5.53712	428	FALSE	Downregulated	B	low	day35	Organic acids and derivatives	Carboxylic acids and derivatives	Amino acids, peptides, and analogues
0.055504	13.6019	1.37062	0.171011	0.304572	-5.54694	1084	FALSE	Upregulated	B	low	day35	Nucleosides, nucleotides, and analogues	Pyrimidine nucleosides
0.101325	15.4041	1.33003	0.184017	0.32414	-5.60036	173	FALSE	Upregulated	B	low	day35	Benzenoids	Phenols	Benzenetriols and derivatives
-0.0411322	19.5848	-1.30468	0.192505	0.332981	-5.63292	438	FALSE	Downregulated	B	low	day35	Organic oxygen compounds	Organooxygen compounds	Carbohydrates and carbohydrate conjugates
0.0300985	14.1014	1.30516	0.192343	0.332981	-5.63231	2489	FALSE	Upregulated	B	low	day35	Lipids and lipid-like molecules	Glycerophospholipids	Glycerophosphocholines
0.041176	13.7258	1.27649	0.20228	0.346765	-5.6684	257	FALSE	Upregulated	B	low	day35	Organic acids and derivatives	Carboxylic acids and derivatives	Amino acids, peptides, and analogues
-0.0970993	14.4284	-1.25797	0.208895	0.354937	-5.69128	1718	FALSE	Downregulated	B	low	day35
-0.0571971	13.5929	-1.25253	0.210868	0.355147	-5.69794	1456	FALSE	Downregulated	B	low	day35	Lipids and lipid-like molecules	Fatty Acyls	Fatty acids and conjugates
0.0378594	12.8756	1.19342	0.233183	0.389314	-5.76845	243	FALSE	Upregulated	B	low	day35	Organic acids and derivatives	Carboxylic acids and derivatives	Amino acids, peptides, and analogues
0.035004	13.9662	1.15501	0.24855	0.411394	-5.81245	1963	FALSE	Upregulated	B	low	day35	Lipids and lipid-like molecules	Glycerophospholipids	Glycerophosphocholines
0.0315888	13.6405	1.12121	0.262653	0.43102	-5.84998	324	FALSE	Upregulated	B	low	day35	Lipids and lipid-like molecules	Fatty Acyls	Fatty acids and conjugates
0.0895143	16.3643	1.0908	0.275805	0.448767	-5.8828	1651	FALSE	Upregulated	B	low	day35
0.0310758	12.3023	1.07502	0.282801	0.455295	-5.89947	24	FALSE	Upregulated	B	low	day35	Organoheterocyclic compounds	Tetrahydrofurans
0.0483639	13.7857	1.0711	0.284559	0.455295	-5.90358	459	FALSE	Upregulated	B	low	day35	Benzenoids	Phenols	Benzenediols
0.0491301	13.6685	1.0518	0.293318	0.461615	-5.92357	561	FALSE	Upregulated	B	low	day35	Lipids and lipid-like molecules	Fatty Acyls	Fatty acids and conjugates
-0.0770355	12.3513	-1.0558	0.29149	0.461615	-5.91946	1594	FALSE	Downregulated	B	low	day35	Organic oxygen compounds	Organooxygen compounds	Carbohydrates and carbohydrate conjugates
0.0337336	16.3681	1.02275	0.306844	0.478975	-5.95298	223	FALSE	Upregulated	B	low	day35	Organic oxygen compounds	Organooxygen compounds	Carbohydrates and carbohydrate conjugates
0.0552147	16.3622	0.998095	0.318639	0.48943	-5.9773	140	FALSE	Upregulated	B	low	day35
0.0450217	14.8548	0.999031	0.318186	0.48943	-5.97639	486	FALSE	Upregulated	B	low	day35	Organic acids and derivatives	Hydroxy acids and derivatives	Medium-chain hydroxy acids and derivatives
0.0299093	12.5008	0.980414	0.32728	0.496004	-5.99437	23	FALSE	Upregulated	B	low	day35	Organoheterocyclic compounds	Tetrahydrofurans
0.0515193	12.6452	0.978781	0.328086	0.496004	-5.99593	162	FALSE	Upregulated	B	low	day35	Benzenoids	Phenols	1-hydroxy-2-unsubstituted benzenoids
0.0234416	12.6539	0.967391	0.333742	0.500613	-6.00675	161	FALSE	Upregulated	B	low	day35	Organic oxygen compounds	Organooxygen compounds	Carbohydrates and carbohydrate conjugates
0.0174112	13.9346	0.933193	0.351099	0.522566	-6.03848	2486	FALSE	Upregulated	B	low	day35	Lipids and lipid-like molecules	Glycerophospholipids	Glycerophosphoserines
-0.0894717	14.6682	-0.900296	0.368327	0.543991	-6.06793	1207	FALSE	Downregulated	B	low	day35	Lipids and lipid-like molecules	Fatty Acyls	Fatty acids and conjugates
-0.0172056	13.9244	-0.885948	0.376004	0.549564	-6.08044	249	FALSE	Downregulated	B	low	day35
0.149361	14.131	0.88257	0.377825	0.549564	-6.08336	289	FALSE	Upregulated	B	low	day35	Organoheterocyclic compounds	Imidazopyrimidines	Purines and purine derivatives
-0.0329226	14.0009	-0.861875	0.389103	0.553392	-6.10099	368	FALSE	Downregulated	B	low	day35	Organoheterocyclic compounds	Pyridines and derivatives	Pyridine carboxaldehydes
-0.0484873	17.2186	-0.862096	0.388982	0.553392	-6.1008	515	FALSE	Downregulated	B	low	day35	Organic acids and derivatives	Hydroxy acids and derivatives	Medium-chain hydroxy acids and derivatives
-0.0388288	13.5182	-0.862209	0.38892	0.553392	-6.10071	1968	FALSE	Downregulated	B	low	day35	Lipids and lipid-like molecules	Steroids and steroid derivatives	Steroidal glycosides
0.0494086	15.5438	0.826884	0.408634	0.572685	-6.12984	442	FALSE	Upregulated	B	low	day35
-0.0320172	12.9233	-0.827939	0.408037	0.572685	-6.12899	858	FALSE	Downregulated	B	low	day35	Lipids and lipid-like molecules	Prenol lipids	Quinone and hydroquinone lipids
-0.0253169	16.2565	-0.727645	0.467117	0.648141	-6.20519	193	FALSE	Downregulated	B	low	day35
-0.0231912	12.9624	-0.724201	0.469227	0.648141	-6.20763	1809	FALSE	Downregulated	B	low	day35
0.035166	16.1819	0.704738	0.481249	0.655318	-6.22122	224	FALSE	Upregulated	B	low	day35	Benzenoids	Benzene and substituted derivatives
-0.0282268	12.6457	-0.70814	0.479136	0.655318	-6.21887	1089	FALSE	Downregulated	B	low	day35	Lipids and lipid-like molecules	Steroids and steroid derivatives	Androstane steroids
-0.0478274	14.0624	-0.694415	0.487693	0.659416	-6.22827	730	FALSE	Downregulated	B	low	day35	Lipids and lipid-like molecules	Fatty Acyls	Fatty acids and conjugates
-0.00875094	15.4413	-0.668044	0.504365	0.67489	-6.24582	32	FALSE	Downregulated	B	low	day35	Organic acids and derivatives	Hydroxy acids and derivatives	Alpha hydroxy acids and derivatives
0.0301066	13.9367	0.66522	0.506168	0.67489	-6.24766	985	FALSE	Upregulated	B	low	day35
-0.0229791	13.7271	-0.629723	0.529117	0.686423	-6.27012	506	FALSE	Downregulated	B	low	day35	Organic oxygen compounds	Organooxygen compounds	Carbohydrates and carbohydrate conjugates
-0.0551329	16.0658	-0.64114	0.521679	0.686423	-6.26303	1344	FALSE	Downregulated	B	low	day35	Lipids and lipid-like molecules	Fatty Acyls	Eicosanoids
0.0337582	13.6795	0.629756	0.529096	0.686423	-6.2701	1372	FALSE	Upregulated	B	low	day35	Lipids and lipid-like molecules	Fatty Acyls	Fatty acids and conjugates
-0.0207787	12.6673	-0.636895	0.524438	0.686423	-6.26568	1740	FALSE	Downregulated	B	low	day35	Lipids and lipid-like molecules	Fatty Acyls	Fatty acid esters
0.0116518	14.0542	0.588145	0.556658	0.717304	-6.29486	335	FALSE	Upregulated	B	low	day35	Organic acids and derivatives	Carboxylic acids and derivatives	Amino acids, peptides, and analogues
0.0157131	14.8028	0.580228	0.561981	0.719335	-6.29938	1129	FALSE	Upregulated	B	low	day35	Organic acids and derivatives	Carboxylic acids and derivatives	Amino acids, peptides, and analogues
0.0219897	12.7129	0.558231	0.576896	0.733537	-6.31162	1556	FALSE	Upregulated	B	low	day35
0.0156378	15.4534	0.545146	0.585858	0.737378	-6.31867	130	FALSE	Upregulated	B	low	day35	Organic acids and derivatives	Keto acids and derivatives	Short-chain keto acids and derivatives
-0.0139592	16.8086	-0.537984	0.59079	0.737378	-6.32247	152	FALSE	Downregulated	B	low	day35	Organic acids and derivatives	Hydroxy acids and derivatives	Beta hydroxy acids and derivatives
-0.0236259	13.9579	-0.537043	0.591439	0.737378	-6.32296	327	FALSE	Downregulated	B	low	day35
0.00820531	15.2443	0.517277	0.605155	0.746733	-6.33314	397	FALSE	Upregulated	B	low	day35	Organic acids and derivatives	Carboxylic acids and derivatives	Amino acids, peptides, and analogues
-0.0328402	13.5623	-0.515034	0.606721	0.746733	-6.33428	1565	FALSE	Downregulated	B	low	day35	Organic acids and derivatives	Carboxylic acids and derivatives	Amino acids, peptides, and analogues
0.017676	15.6555	0.506674	0.612572	0.749132	-6.33845	268	FALSE	Upregulated	B	low	day35
0.0124962	13.6522	0.496622	0.619639	0.752979	-6.34338	1196	FALSE	Upregulated	B	low	day35	Organic oxygen compounds	Organooxygen compounds	Carbohydrates and carbohydrate conjugates
-0.0169051	12.3022	-0.48944	0.624711	0.754368	-6.34684	953	FALSE	Downregulated	B	low	day35	Organic acids and derivatives	Organic phosphoric acids and derivatives	Phosphate esters
0.0111885	14.0529	0.483481	0.628932	0.754718	-6.34967	90	FALSE	Upregulated	B	low	day35	Organic oxygen compounds	Organooxygen compounds	Carbohydrates and carbohydrate conjugates
0.0165259	12.6878	0.46441	0.642524	0.76151	-6.35851	294	FALSE	Upregulated	B	low	day35	Benzenoids	Phenols	Benzenediols
-0.0397376	15.9178	-0.465647	0.641639	0.76151	-6.35794	445	FALSE	Downregulated	B	low	day35	Organic oxygen compounds	Organooxygen compounds	Carbohydrates and carbohydrate conjugates
-0.00830501	15.1975	-0.453404	0.650423	0.763245	-6.36344	210	FALSE	Downregulated	B	low	day35	Organic acids and derivatives	Carboxylic acids and derivatives	Amino acids, peptides, and analogues
-0.0287437	14.8515	-0.446661	0.655282	0.763245	-6.36641	453	FALSE	Downregulated	B	low	day35	Organoheterocyclic compounds	Pyridines and derivatives	Pyridinecarboxylic acids and derivatives
-0.0417554	14.012	-0.445786	0.655914	0.763245	-6.36679	1356	FALSE	Downregulated	B	low	day35
-0.0184629	17.8777	-0.436041	0.662966	0.766803	-6.37099	354	FALSE	Downregulated	B	low	day35	Organic oxygen compounds	Organooxygen compounds	Carbohydrates and carbohydrate conjugates
0.0249927	15.932	0.413972	0.679044	0.769321	-6.38016	296	FALSE	Upregulated	B	low	day35	Benzenoids	Benzene and substituted derivatives	Benzoic acids and derivatives
-0.00869143	12.6337	-0.411069	0.68117	0.769321	-6.38133	343	FALSE	Downregulated	B	low	day35	Organic acids and derivatives	Carboxylic acids and derivatives	Amino acids, peptides, and analogues
0.0203611	13.4332	0.4263	0.670043	0.769321	-6.3751	801	FALSE	Upregulated	B	low	day35	Phenylpropanoids and polyketides	Isoflavonoids	Isoflavans
0.0122007	12.8842	0.419524	0.674985	0.769321	-6.3779	848	FALSE	Upregulated	B	low	day35	Organic acids and derivatives	Organic sulfuric acids and derivatives	Arylsulfates
0.0067844	12.2297	0.370289	0.711299	0.789418	-6.39691	839	FALSE	Upregulated	B	low	day35	Lipids and lipid-like molecules	Fatty Acyls	Fatty acid esters
-0.0198185	13.1503	-0.372029	0.710004	0.789418	-6.39627	1932	FALSE	Downregulated	B	low	day35	Lipids and lipid-like molecules	Prenol lipids	Triterpenoids
0.0235948	13.7504	0.376576	0.706623	0.789418	-6.39461	1988	FALSE	Upregulated	B	low	day35	Lipids and lipid-like molecules	Prenol lipids	Triterpenoids
-0.0123087	15.4128	-0.358435	0.720145	0.791258	-6.40113	139	FALSE	Downregulated	B	low	day35	Organic acids and derivatives	Carboxylic acids and derivatives	Dicarboxylic acids and derivatives
0.00678292	12.5923	0.357026	0.721199	0.791258	-6.40162	2323	FALSE	Upregulated	B	low	day35	Lipids and lipid-like molecules	Sphingolipids	Ceramides
0.0254006	16.883	0.271274	0.786275	0.857754	-6.42796	530	FALSE	Upregulated	B	low	day35	Organic nitrogen compounds	Organonitrogen compounds	N-arylamides
-0.023848	17.7727	-0.220792	0.82533	0.890244	-6.4401	791	FALSE	Downregulated	B	low	day35	Phenylpropanoids and polyketides	Phenylpropanoic acids
0.00623631	12.6705	0.226186	0.821134	0.890244	-6.43892	1001	FALSE	Upregulated	B	low	day35	Lipids and lipid-like molecules	Fatty Acyls	Fatty acids and conjugates
-0.00622216	14.2822	-0.188858	0.850268	0.91202	-6.4465	1216	FALSE	Downregulated	B	low	day35	Organic acids and derivatives	Carboxylic acids and derivatives	Amino acids, peptides, and analogues
0.00774294	13.3622	0.134185	0.893302	0.952855	-6.45513	1666	FALSE	Upregulated	B	low	day35	Lipids and lipid-like molecules	Fatty Acyls	Fatty acids and conjugates
-0.00374251	15.3296	-0.108983	0.913252	0.955594	-6.45813	414	FALSE	Downregulated	B	low	day35	Organic acids and derivatives	Carboxylic acids and derivatives	Amino acids, peptides, and analogues
0.00319101	12.7476	0.109996	0.91245	0.955594	-6.45802	553	FALSE	Upregulated	B	low	day35	Organic acids and derivatives	Carboxylic acids and derivatives	Amino acids, peptides, and analogues
0.00538243	14.6388	0.11031	0.912201	0.955594	-6.45799	1848	FALSE	Upregulated	B	low	day35	Lipids and lipid-like molecules	Steroids and steroid derivatives	Bile acids, alcohols and derivatives
0.00361993	13.1608	0.105799	0.915777	0.955594	-6.45846	2070	FALSE	Upregulated	B	low	day35	Lipids and lipid-like molecules	Steroids and steroid derivatives	Steroidal glycosides
-0.00199141	11.7677	-0.078882	0.937153	0.967384	-6.46089	122	FALSE	Downregulated	B	low	day35
0.00348459	13.9415	0.0833199	0.933625	0.967384	-6.46054	340	FALSE	Upregulated	B	low	day35
0.00127735	17.2512	0.05859	0.953298	0.973072	-6.46226	116	FALSE	Upregulated	B	low	day35	Organic acids and derivatives	Carboxylic acids and derivatives	Amino acids, peptides, and analogues
0.00132906	16.6728	0.0528513	0.957868	0.973072	-6.46257	341	FALSE	Upregulated	B	low	day35	Lipids and lipid-like molecules	Fatty Acyls	Fatty acids and conjugates
-0.00241758	19.6932	-0.0642527	0.948791	0.973072	-6.46192	501	FALSE	Downregulated	B	low	day35	Organic acids and derivatives	Carboxylic acids and derivatives	Tricarboxylic acids and derivatives
-0.00193971	15.9065	-0.0408404	0.967437	0.975636	-6.46312	275	FALSE	Downregulated	B	low	day35	Organic oxygen compounds	Organooxygen compounds	Carbohydrates and carbohydrate conjugates
-0.00178044	12.9481	-0.0369289	0.970554	0.975636	-6.46327	1702	FALSE	Downregulated	B	low	day35
0.000820603	13.7289	0.0277567	0.977866	0.977866	-6.46356	259	FALSE	Upregulated	B	low	day35	Organic acids and derivatives	Keto acids and derivatives	Gamma-keto acids and derivatives

## Sheet: H1N1highDay7vsDay0
logFC	AveExpr	t	P.Value	adj.P.Val	B	ionIdx	significance	direction	strain	resp	time	super_class	class	sub_class
0.217966	15.2704	7.29563	9.54628e-13	1.83289e-10	18.4336	272	TRUE	Upregulated	H1N1	high	day7	Organic acids and derivatives	Carboxylic acids and derivatives	Amino acids, peptides, and analogues
-0.614225	15.4833	-6.82734	2.1395e-11	1.02696e-09	15.4565	708	TRUE	Downregulated	H1N1	high	day7	Lipids and lipid-like molecules	Fatty Acyls	Fatty acids and conjugates
-0.593405	18.315	-6.87104	1.61203e-11	1.02696e-09	15.7272	722	TRUE	Downregulated	H1N1	high	day7	Lipids and lipid-like molecules	Fatty Acyls	Fatty acids and conjugates
-0.769563	18.622	-6.8409	1.95993e-11	1.02696e-09	15.5403	885	TRUE	Downregulated	H1N1	high	day7	Lipids and lipid-like molecules	Fatty Acyls	Fatty acids and conjugates
-0.427218	14.9038	-6.58088	1.02725e-10	3.94465e-09	13.9571	1128	TRUE	Downregulated	H1N1	high	day7	Lipids and lipid-like molecules	Fatty Acyls	Fatty acids and conjugates
-0.472496	16.1414	-6.47438	1.99394e-10	6.26811e-09	13.3239	806	TRUE	Downregulated	H1N1	high	day7	Lipids and lipid-like molecules	Fatty Acyls	Fatty acids and conjugates
-0.566535	20.838	-6.45231	2.28525e-10	6.26811e-09	13.1937	1035	TRUE	Downregulated	H1N1	high	day7	Lipids and lipid-like molecules	Fatty Acyls	Lineolic acids and derivatives
-0.21094	12.8875	-6.29817	5.85825e-10	1.40598e-08	12.2958	1958	TRUE	Downregulated	H1N1	high	day7	Lipids and lipid-like molecules	Steroids and steroid derivatives	Steroidal glycosides
0.182251	16.6276	6.25444	7.62559e-10	1.56672e-08	12.0445	407	TRUE	Upregulated	H1N1	high	day7	Organic acids and derivatives	Carboxylic acids and derivatives	Amino acids, peptides, and analogues
-0.367578	14.7126	-6.24316	8.15998e-10	1.56672e-08	11.9799	1335	TRUE	Downregulated	H1N1	high	day7	Lipids and lipid-like molecules	Fatty Acyls	Fatty acids and conjugates
0.102539	17.7058	6.12351	1.66372e-09	2.90395e-08	11.3013	49	TRUE	Upregulated	H1N1	high	day7	Organic acids and derivatives	Carboxylic acids and derivatives	Amino acids, peptides, and analogues
-0.419418	15.2612	-5.95934	4.33974e-09	6.94359e-08	10.3889	1194	TRUE	Downregulated	H1N1	high	day7	Lipids and lipid-like molecules	Fatty Acyls	Fatty acids and conjugates
0.14143	15.3934	5.85524	7.88119e-09	1.16399e-07	9.82168	205	TRUE	Upregulated	H1N1	high	day7	Organic acids and derivatives	Organic carbonic acids and derivatives	Ureas
-0.499987	16.146	-5.83184	9.00137e-09	1.23447e-07	9.69541	1209	TRUE	Downregulated	H1N1	high	day7	Lipids and lipid-like molecules	Fatty Acyls	Fatty acids and conjugates
-0.268491	17.3562	-5.78845	1.1503e-08	1.47238e-07	9.46247	1176	TRUE	Downregulated	H1N1	high	day7	Lipids and lipid-like molecules	Fatty Acyls	Fatty acids and conjugates
0.167566	17.8069	5.61332	3.04696e-08	3.65636e-07	8.53805	440	TRUE	Upregulated	H1N1	high	day7	Organic acids and derivatives	Carboxylic acids and derivatives	Amino acids, peptides, and analogues
-0.188293	12.7987	-5.48147	6.23926e-08	7.04669e-07	7.85887	1071	TRUE	Downregulated	H1N1	high	day7	Lipids and lipid-like molecules	Steroids and steroid derivatives	Androstane steroids
-0.364696	20.787	-5.41567	8.87385e-08	9.46544e-07	7.5254	1058	TRUE	Downregulated	H1N1	high	day7	Lipids and lipid-like molecules	Fatty Acyls	Fatty acids and conjugates
-0.305502	15.3116	-5.28065	1.80775e-07	1.82677e-06	6.85249	1163	TRUE	Downregulated	H1N1	high	day7	Lipids and lipid-like molecules	Fatty Acyls	Fatty acids and conjugates
-0.368565	17.1364	-5.21906	2.48833e-07	2.3888e-06	6.55064	1314	TRUE	Downregulated	H1N1	high	day7	Lipids and lipid-like molecules	Fatty Acyls	Fatty acids and conjugates
-0.274083	16.9837	-5.19207	2.85939e-07	2.6143e-06	6.4194	87	TRUE	Downregulated	H1N1	high	day7	Organic acids and derivatives	Hydroxy acids and derivatives	Alpha hydroxy acids and derivatives
-0.286535	13.3152	-5.08694	4.88512e-07	4.26338e-06	5.9141	1011	TRUE	Downregulated	H1N1	high	day7	Lipids and lipid-like molecules	Steroids and steroid derivatives	Estrane steroids
0.286925	14.7403	5.03071	6.48085e-07	5.4101e-06	5.6477	97	TRUE	Upregulated	H1N1	high	day7	Benzenoids	Benzene and substituted derivatives	Aniline and substituted anilines
-0.136781	12.9224	-5.00562	7.34558e-07	5.87647e-06	5.52971	1149	TRUE	Downregulated	H1N1	high	day7	Lipids and lipid-like molecules	Prenol lipids	Retinoids
-0.221926	15.6012	-4.94255	1.00401e-06	7.71082e-06	5.23551	1219	TRUE	Downregulated	H1N1	high	day7
0.489172	16.688	4.87574	1.39284e-06	1.02856e-05	4.9276	1907	TRUE	Upregulated	H1N1	high	day7	Lipids and lipid-like molecules	Steroids and steroid derivatives	Bile acids, alcohols and derivatives
0.18814	13.8412	4.50622	7.94792e-06	5.65185e-05	3.29467	1840	TRUE	Upregulated	H1N1	high	day7	Lipids and lipid-like molecules	Steroids and steroid derivatives	Bile acids, alcohols and derivatives
0.38132	14.3992	4.40332	1.26413e-05	8.66835e-05	2.86126	2074	TRUE	Upregulated	H1N1	high	day7	Lipids and lipid-like molecules	Steroids and steroid derivatives	Bile acids, alcohols and derivatives
0.101826	14.0053	4.30739	1.9324e-05	0.000127939	2.46565	353	TRUE	Upregulated	H1N1	high	day7	Benzenoids	Benzene and substituted derivatives	Phenylpyruvic acid derivatives
0.148879	15.157	4.2499	2.48247e-05	0.000158878	2.23249	214	TRUE	Upregulated	H1N1	high	day7	Organic acids and derivatives	Hydroxy acids and derivatives	Beta hydroxy acids and derivatives
0.166312	13.0409	4.22698	2.74104e-05	0.000169768	2.14034	603	TRUE	Upregulated	H1N1	high	day7	Organic acids and derivatives	Carboxylic acids and derivatives	Amino acids, peptides, and analogues
0.0759633	13.3582	4.07619	5.20004e-05	0.000312002	1.5459	227	TRUE	Upregulated	H1N1	high	day7	Alkaloids and derivatives
0.236002	14.7618	4.02814	6.35064e-05	0.000369492	1.36074	1964	TRUE	Upregulated	H1N1	high	day7	Lipids and lipid-like molecules	Steroids and steroid derivatives	Bile acids, alcohols and derivatives
0.109959	15.6424	3.87462	0.000118656	0.000670058	0.783141	89	TRUE	Upregulated	H1N1	high	day7	Organic acids and derivatives	Carboxylic acids and derivatives	Amino acids, peptides, and analogues
0.161319	20.9657	3.7212	0.000217087	0.0011288	0.227198	52	TRUE	Upregulated	H1N1	high	day7	Organic acids and derivatives	Hydroxy acids and derivatives	Alpha hydroxy acids and derivatives
0.113212	16.7242	3.72104	0.000217218	0.0011288	0.226642	147	TRUE	Upregulated	H1N1	high	day7
0.0955417	14.5328	3.72067	0.000217529	0.0011288	0.225328	269	TRUE	Upregulated	H1N1	high	day7	Lipids and lipid-like molecules	Fatty Acyls	Fatty acids and conjugates
0.0561057	16.7719	3.63711	0.000299646	0.001514	-0.0684232	186	TRUE	Upregulated	H1N1	high	day7	Organoheterocyclic compounds	Diazines	Pyrimidines and pyrimidine derivatives
0.072089	16.0244	3.52067	0.000463405	0.00228138	-0.467083	814	TRUE	Upregulated	H1N1	high	day7	Nucleosides, nucleotides, and analogues	Pyrimidine nucleosides
0.0635122	13.8065	3.50795	0.000485669	0.00233121	-0.509898	105	TRUE	Upregulated	H1N1	high	day7	Organic nitrogen compounds	Organonitrogen compounds	Amines
0.0871509	18.6747	3.49831	0.000503199	0.00235644	-0.542239	136	TRUE	Upregulated	H1N1	high	day7
0.0729945	17.4944	3.37244	0.000793424	0.00354273	-0.956597	208	TRUE	Upregulated	H1N1	high	day7	Organic acids and derivatives	Carboxylic acids and derivatives	Amino acids, peptides, and analogues
-0.151072	13.639	-3.3779	0.000778137	0.00354273	-0.938933	1053	TRUE	Downregulated	H1N1	high	day7	Nucleosides, nucleotides, and analogues	Purine nucleosides
-0.0733109	14.52	-3.29288	0.00105048	0.00458393	-1.211	133	TRUE	Downregulated	H1N1	high	day7	Organic acids and derivatives	Carboxylic acids and derivatives	Amino acids, peptides, and analogues
-0.113067	13.7448	-3.26056	0.00117549	0.00501541	-1.31269	310	TRUE	Downregulated	H1N1	high	day7	Lipids and lipid-like molecules	Fatty Acyls	Fatty alcohols
-0.0765546	14.0078	-3.24373	0.00124588	0.00520018	-1.36524	893	TRUE	Downregulated	H1N1	high	day7	Phenylpropanoids and polyketides	Isoflavonoids	Isoflavans
0.146703	13.5258	3.20459	0.00142498	0.00582121	-1.48647	2110	TRUE	Upregulated	H1N1	high	day7	Lipids and lipid-like molecules	Steroids and steroid derivatives	Bile acids, alcohols and derivatives
0.0677976	18.4997	3.13275	0.0018169	0.00726761	-1.70525	125	TRUE	Upregulated	H1N1	high	day7	Organic acids and derivatives	Carboxylic acids and derivatives	Amino acids, peptides, and analogues
0.0836141	16.9898	3.07474	0.00220347	0.008634	-1.87843	46	TRUE	Upregulated	H1N1	high	day7	Organic acids and derivatives	Keto acids and derivatives	Alpha-keto acids and derivatives
-0.242755	14.012	-3.03491	0.00251123	0.00964312	-1.99554	1356	TRUE	Downregulated	H1N1	high	day7
0.196665	15.4041	3.02843	0.00256483	0.00965581	-2.01444	173	TRUE	Upregulated	H1N1	high	day7	Benzenoids	Phenols	Benzenetriols and derivatives
0.0568561	12.462	2.88684	0.00403267	0.0148899	-2.41784	228	TRUE	Upregulated	H1N1	high	day7	Benzenoids	Benzene and substituted derivatives	Phenethylamines
0.0473745	19.9151	2.83569	0.00472816	0.016936	-2.55894	261	TRUE	Upregulated	H1N1	high	day7	Organic acids and derivatives	Carboxylic acids and derivatives	Amino acids, peptides, and analogues
0.088369	14.2707	2.8333	0.00476326	0.016936	-2.56549	412	TRUE	Upregulated	H1N1	high	day7	Organoheterocyclic compounds	Indoles and derivatives	Indolyl carboxylic acids and derivatives
-0.121501	14.1618	-2.76797	0.00581634	0.0203043	-2.742	1354	TRUE	Downregulated	H1N1	high	day7	Lipids and lipid-like molecules	Fatty Acyls	Eicosanoids
-0.12639	13.6795	-2.74833	0.00617174	0.0211602	-2.79428	1372	TRUE	Downregulated	H1N1	high	day7	Lipids and lipid-like molecules	Fatty Acyls	Fatty acids and conjugates
0.272891	17.8278	2.73556	0.00641317	0.0216023	-2.82807	435	TRUE	Upregulated	H1N1	high	day7	Benzenoids	Benzene and substituted derivatives	Benzoic acids and derivatives
0.0545156	17.3781	2.69991	0.00713321	0.0236134	-2.92164	189	TRUE	Upregulated	H1N1	high	day7	Organic acids and derivatives	Carboxylic acids and derivatives	Amino acids, peptides, and analogues
-0.0694149	12.1747	-2.68974	0.00735145	0.0239234	-2.9481	1292	TRUE	Downregulated	H1N1	high	day7	Lipids and lipid-like molecules	Fatty Acyls	Lineolic acids and derivatives
-0.124268	14.7197	-2.66298	0.00795478	0.0254553	-3.01726	909	TRUE	Downregulated	H1N1	high	day7	Lipids and lipid-like molecules	Fatty Acyls	Fatty acids and conjugates
-0.0726763	12.7379	-2.6413	0.00847598	0.0266785	-3.07283	1148	TRUE	Downregulated	H1N1	high	day7	Lipids and lipid-like molecules	Steroids and steroid derivatives	Estrane steroids
-0.0963806	15.1436	-2.62817	0.00880622	0.0272709	-3.10625	1127	TRUE	Downregulated	H1N1	high	day7	Lipids and lipid-like molecules	Fatty Acyls	Lineolic acids and derivatives
-0.0677871	13.3171	-2.61732	0.00908783	0.0276963	-3.13376	1024	TRUE	Downregulated	H1N1	high	day7	Organoheterocyclic compounds	Benzopyrans	1-benzopyrans
0.0810881	13.3623	2.56848	0.0104575	0.0313726	-3.25617	1211	TRUE	Upregulated	H1N1	high	day7
0.0553351	13.1498	2.51603	0.0121308	0.0358325	-3.38511	508	TRUE	Upregulated	H1N1	high	day7
0.0795634	13.6847	2.50674	0.0124507	0.0362202	-3.40767	429	TRUE	Upregulated	H1N1	high	day7	Phenylpropanoids and polyketides	Cinnamic acids and derivatives	Cinnamic acids
0.107566	13.81	2.49445	0.0128855	0.0369255	-3.4374	2117	TRUE	Upregulated	H1N1	high	day7	Lipids and lipid-like molecules	Steroids and steroid derivatives	Bile acids, alcohols and derivatives
0.0668311	15.0475	2.42438	0.0156316	0.0441363	-3.60418	199	TRUE	Upregulated	H1N1	high	day7	Organic acids and derivatives	Carboxylic acids and derivatives	Amino acids, peptides, and analogues
0.132143	14.8515	2.39852	0.0167683	0.0466596	-3.66453	453	TRUE	Upregulated	H1N1	high	day7	Organoheterocyclic compounds	Pyridines and derivatives	Pyridinecarboxylic acids and derivatives
0.0630079	15.4728	2.35455	0.0188691	0.0517553	-3.76573	443	FALSE	Upregulated	H1N1	high	day7	Benzenoids	Phenols	Methoxyphenols
0.0456588	14.9272	2.2963	0.0220055	0.0595079	-3.89696	84	FALSE	Upregulated	H1N1	high	day7	Organic acids and derivatives	Carboxylic acids and derivatives	Amino acids, peptides, and analogues
-0.146968	14.4284	-2.21706	0.0269963	0.0719902	-4.07029	1718	FALSE	Downregulated	H1N1	high	day7
-0.08465	13.3369	-2.20004	0.0281877	0.0741376	-4.10674	1514	FALSE	Downregulated	H1N1	high	day7	Lipids and lipid-like molecules	Fatty Acyls	Fatty acids and conjugates
-0.0631995	12.3022	-2.15949	0.031211	0.08098	-4.19246	953	FALSE	Downregulated	H1N1	high	day7	Organic acids and derivatives	Organic phosphoric acids and derivatives	Phosphate esters
0.0443546	13.1752	2.13561	0.0331189	0.0847843	-4.24221	127	FALSE	Upregulated	H1N1	high	day7	Organic acids and derivatives	Carboxylic acids and derivatives	Dicarboxylic acids and derivatives
0.0489944	21.3069	2.10861	0.0353961	0.0894218	-4.29782	372	FALSE	Upregulated	H1N1	high	day7	Organoheterocyclic compounds	Imidazopyrimidines	Purines and purine derivatives
0.0311656	12.533	2.01392	0.0444674	0.11088	-4.48727	42	FALSE	Upregulated	H1N1	high	day7	Organoheterocyclic compounds	Pyrrolidines	Pyrrolidones
0.059577	15.333	1.96561	0.0498086	0.121054	-4.58063	488	FALSE	Upregulated	H1N1	high	day7	Organoheterocyclic compounds	Indoles and derivatives	Indolyl carboxylic acids and derivatives
-0.124984	16.4862	-1.96876	0.0494445	0.121054	-4.57461	1218	FALSE	Downregulated	H1N1	high	day7	Lipids and lipid-like molecules	Fatty Acyls	Lineolic acids and derivatives
0.0459643	13.6405	1.9149	0.0559843	0.132704	-4.67621	324	FALSE	Upregulated	H1N1	high	day7	Lipids and lipid-like molecules	Fatty Acyls	Fatty acids and conjugates
-0.0521847	12.9624	-1.91741	0.0556644	0.132704	-4.67154	1809	FALSE	Downregulated	H1N1	high	day7
0.050249	13.5358	1.85209	0.0645077	0.151042	-4.79118	1005	FALSE	Upregulated	H1N1	high	day7
-0.137471	15.9552	-1.76565	0.0779681	0.18036	-4.94322	399	FALSE	Downregulated	H1N1	high	day7	Lipids and lipid-like molecules	Fatty Acyls	Fatty acids and conjugates
0.0437376	12.8842	1.75812	0.0792414	0.180999	-4.95612	848	FALSE	Upregulated	H1N1	high	day7	Organic acids and derivatives	Organic sulfuric acids and derivatives	Arylsulfates
-0.0593751	12.6457	-1.74747	0.0810726	0.180999	-4.97428	1089	FALSE	Downregulated	H1N1	high	day7	Lipids and lipid-like molecules	Steroids and steroid derivatives	Androstane steroids
0.0790948	15.5915	1.75024	0.0805927	0.180999	-4.96957	1970	FALSE	Upregulated	H1N1	high	day7	Lipids and lipid-like molecules	Steroids and steroid derivatives	Cholestane steroids
0.027462	14.1658	1.70939	0.0878996	0.193985	-5.0383	81	FALSE	Upregulated	H1N1	high	day7	Lipids and lipid-like molecules	Fatty Acyls	Fatty acids and conjugates
0.0663828	14.6618	1.69702	0.0902162	0.196835	-5.05881	276	FALSE	Upregulated	H1N1	high	day7	Phenylpropanoids and polyketides	Phenylpropanoic acids
0.0337935	13.6342	1.63599	0.102371	0.212668	-5.15778	26	FALSE	Upregulated	H1N1	high	day7	Organic acids and derivatives	Carboxylic acids and derivatives	Carboxylic acids
-0.0502554	14.1032	-1.63506	0.102566	0.212668	-5.15926	156	FALSE	Downregulated	H1N1	high	day7	Organic acids and derivatives	Carboxylic acids and derivatives	Amino acids, peptides, and analogues
0.0696901	16.1819	1.63835	0.101877	0.212668	-5.15401	224	FALSE	Upregulated	H1N1	high	day7	Benzenoids	Benzene and substituted derivatives
0.115153	17.2277	1.63294	0.103011	0.212668	-5.16263	635	FALSE	Upregulated	H1N1	high	day7	Organic acids and derivatives	Organic sulfuric acids and derivatives	Arylsulfates
-0.089803	13.5623	-1.65218	0.0990266	0.212668	-5.13188	1565	FALSE	Downregulated	H1N1	high	day7	Organic acids and derivatives	Carboxylic acids and derivatives	Amino acids, peptides, and analogues
0.12465	16.836	1.59349	0.111581	0.227909	-5.22458	943	FALSE	Upregulated	H1N1	high	day7	Organic oxygen compounds	Organooxygen compounds	Carbonyl compounds
-0.060727	13.5182	-1.58439	0.113637	0.229666	-5.23866	1968	FALSE	Downregulated	H1N1	high	day7	Lipids and lipid-like molecules	Steroids and steroid derivatives	Steroidal glycosides
0.0319212	16.5925	1.57106	0.116701	0.233403	-5.25914	43	FALSE	Upregulated	H1N1	high	day7	Organoheterocyclic compounds	Lactones	Gamma butyrolactones
0.0513649	15.818	1.56076	0.119112	0.235767	-5.27484	406	FALSE	Upregulated	H1N1	high	day7	Organic acids and derivatives	Carboxylic acids and derivatives	Amino acids, peptides, and analogues
-0.03747	12.7476	-1.51577	0.13011	0.254909	-5.34224	553	FALSE	Downregulated	H1N1	high	day7	Organic acids and derivatives	Carboxylic acids and derivatives	Amino acids, peptides, and analogues
-0.016759	15.4413	-1.50674	0.132409	0.256793	-5.35553	32	FALSE	Downregulated	H1N1	high	day7	Organic acids and derivatives	Hydroxy acids and derivatives	Alpha hydroxy acids and derivatives
0.0306875	13.2052	1.48612	0.137776	0.263367	-5.38558	102	FALSE	Upregulated	H1N1	high	day7	Organoheterocyclic compounds	Pyrroles	Pyrrole carboxylic acids and derivatives
0.0351007	12.9113	1.48323	0.138542	0.263367	-5.38976	423	FALSE	Upregulated	H1N1	high	day7	Organoheterocyclic compounds	Indoles and derivatives	Hydroxyindoles
0.0499039	16.0068	1.45596	0.145932	0.274695	-5.42881	265	FALSE	Upregulated	H1N1	high	day7	Organic acids and derivatives	Carboxylic acids and derivatives	Amino acids, peptides, and analogues
-0.0194311	15.2443	-1.44199	0.149831	0.279296	-5.44852	397	FALSE	Downregulated	H1N1	high	day7	Organic acids and derivatives	Carboxylic acids and derivatives	Amino acids, peptides, and analogues
-0.0227418	12.5923	-1.40547	0.160403	0.296129	-5.49919	2323	FALSE	Downregulated	H1N1	high	day7	Lipids and lipid-like molecules	Sphingolipids	Ceramides
0.0391695	15.6555	1.31342	0.189547	0.3466	-5.62116	268	FALSE	Upregulated	H1N1	high	day7
0.0500009	13.7857	1.30209	0.193389	0.350289	-5.6356	459	FALSE	Upregulated	H1N1	high	day7	Benzenoids	Phenols	Benzenediols
-0.0193848	13.0018	-1.28631	0.198837	0.356792	-5.65552	2389	FALSE	Downregulated	H1N1	high	day7	Lipids and lipid-like molecules	Sphingolipids	Ceramides
-0.0655398	15.932	-1.2777	0.201852	0.358849	-5.66627	296	FALSE	Downregulated	H1N1	high	day7	Benzenoids	Benzene and substituted derivatives	Benzoic acids and derivatives
0.0392149	15.062	1.23835	0.216077	0.380612	-5.71456	577	FALSE	Upregulated	H1N1	high	day7	Organoheterocyclic compounds	Indoles and derivatives	Indolyl carboxylic acids and derivatives
-0.0187164	15.1975	-1.20165	0.229976	0.390756	-5.75822	210	FALSE	Downregulated	H1N1	high	day7	Organic acids and derivatives	Carboxylic acids and derivatives	Amino acids, peptides, and analogues
0.117646	14.7238	1.21149	0.226189	0.390756	-5.74664	373	FALSE	Upregulated	H1N1	high	day7	Organic acids and derivatives	Carboxylic acids and derivatives	Amino acids, peptides, and analogues
0.087477	15.9178	1.20411	0.229027	0.390756	-5.75534	445	FALSE	Upregulated	H1N1	high	day7	Organic oxygen compounds	Organooxygen compounds	Carbohydrates and carbohydrate conjugates
0.041686	13.6019	1.2106	0.226531	0.390756	-5.74769	1084	FALSE	Upregulated	H1N1	high	day7	Nucleosides, nucleotides, and analogues	Pyrimidine nucleosides
-0.0252576	11.7677	-1.17525	0.240364	0.404823	-5.78882	122	FALSE	Downregulated	H1N1	high	day7
0.0592157	15.5438	1.16381	0.244967	0.408989	-5.80188	442	FALSE	Upregulated	H1N1	high	day7
-0.0295032	16.0679	-1.14981	0.250683	0.414924	-5.81767	8	FALSE	Downregulated	H1N1	high	day7	Organic acids and derivatives	Carboxylic acids and derivatives	Carboxylic acids
0.0300088	16.2475	1.12861	0.259515	0.422262	-5.84123	22	FALSE	Upregulated	H1N1	high	day7	Organic oxygen compounds	Organooxygen compounds	Carbonyl compounds
0.0790973	16.3643	1.12955	0.259122	0.422262	-5.8402	1651	FALSE	Upregulated	H1N1	high	day7
0.0360647	19.6932	1.12313	0.261836	0.422458	-5.84726	501	FALSE	Upregulated	H1N1	high	day7	Organic acids and derivatives	Carboxylic acids and derivatives	Tricarboxylic acids and derivatives
0.0418086	13.8179	1.11755	0.264211	0.422737	-5.85336	596	FALSE	Upregulated	H1N1	high	day7
0.0413899	13.6685	1.04309	0.297332	0.4718	-5.93186	561	FALSE	Upregulated	H1N1	high	day7	Lipids and lipid-like molecules	Fatty Acyls	Fatty acids and conjugates
0.0336042	14.0009	1.02976	0.303542	0.477706	-5.94534	368	FALSE	Upregulated	H1N1	high	day7	Organoheterocyclic compounds	Pyridines and derivatives	Pyridine carboxaldehydes
0.0281802	16.3681	0.999168	0.31812	0.493132	-5.97563	223	FALSE	Upregulated	H1N1	high	day7	Organic oxygen compounds	Organooxygen compounds	Carbohydrates and carbohydrate conjugates
-0.0277813	12.6673	-0.998421	0.318481	0.493132	-5.97636	1740	FALSE	Downregulated	H1N1	high	day7	Lipids and lipid-like molecules	Fatty Acyls	Fatty acid esters
-0.0279391	15.4128	-0.958171	0.338366	0.512499	-6.0148	139	FALSE	Downregulated	H1N1	high	day7	Organic acids and derivatives	Carboxylic acids and derivatives	Dicarboxylic acids and derivatives
0.0269182	14.2822	0.956919	0.338997	0.512499	-6.01597	1216	FALSE	Upregulated	H1N1	high	day7	Organic acids and derivatives	Carboxylic acids and derivatives	Amino acids, peptides, and analogues
0.0438547	13.1503	0.964998	0.334938	0.512499	-6.00839	1932	FALSE	Upregulated	H1N1	high	day7	Lipids and lipid-like molecules	Prenol lipids	Triterpenoids
0.0188089	14.0529	0.950998	0.341992	0.512987	-6.02148	90	FALSE	Upregulated	H1N1	high	day7	Organic oxygen compounds	Organooxygen compounds	Carbohydrates and carbohydrate conjugates
0.0792661	14.6682	0.937227	0.349022	0.519475	-6.03418	1207	FALSE	Upregulated	H1N1	high	day7	Lipids and lipid-like molecules	Fatty Acyls	Fatty acids and conjugates
0.0411905	12.6452	0.922614	0.356582	0.526645	-6.04744	162	FALSE	Upregulated	H1N1	high	day7	Benzenoids	Phenols	1-hydroxy-2-unsubstituted benzenoids
0.0365155	15.9065	0.90085	0.368033	0.531751	-6.06682	275	FALSE	Upregulated	H1N1	high	day7	Organic oxygen compounds	Organooxygen compounds	Carbohydrates and carbohydrate conjugates
0.0574537	13.1924	0.900256	0.368348	0.531751	-6.06734	679	FALSE	Upregulated	H1N1	high	day7	Organic oxygen compounds	Organooxygen compounds	Carbohydrates and carbohydrate conjugates
-0.0297117	12.9233	-0.901947	0.36745	0.531751	-6.06585	858	FALSE	Downregulated	H1N1	high	day7	Lipids and lipid-like molecules	Prenol lipids	Quinone and hydroquinone lipids
0.0343045	12.8318	0.833022	0.405167	0.580537	-6.12424	1006	FALSE	Upregulated	H1N1	high	day7	Organic acids and derivatives	Carboxylic acids and derivatives	Amino acids, peptides, and analogues
-0.0131086	13.9346	-0.825426	0.409461	0.582344	-6.13039	2486	FALSE	Downregulated	H1N1	high	day7	Lipids and lipid-like molecules	Glycerophospholipids	Glycerophosphoserines
0.0145682	12.6337	0.811416	0.417451	0.589343	-6.14159	343	FALSE	Upregulated	H1N1	high	day7	Organic acids and derivatives	Carboxylic acids and derivatives	Amino acids, peptides, and analogues
0.0192888	17.0226	0.787032	0.431577	0.604838	-6.16063	167	FALSE	Upregulated	H1N1	high	day7	Organic acids and derivatives	Organic sulfonic acids and derivatives	Organosulfonic acids and derivatives
-0.0206357	19.5848	-0.767661	0.442994	0.616339	-6.17533	438	FALSE	Downregulated	H1N1	high	day7	Organic oxygen compounds	Organooxygen compounds	Carbohydrates and carbohydrate conjugates
0.0199014	12.8756	0.735728	0.462187	0.638416	-6.19878	243	FALSE	Upregulated	H1N1	high	day7	Organic acids and derivatives	Carboxylic acids and derivatives	Amino acids, peptides, and analogues
0.0213569	16.2565	0.71851	0.472725	0.646659	-6.21101	193	FALSE	Upregulated	H1N1	high	day7
0.0154164	13.2621	0.706022	0.480451	0.646659	-6.2197	1551	FALSE	Upregulated	H1N1	high	day7	Lipids and lipid-like molecules	Steroids and steroid derivatives	Bile acids, alcohols and derivatives
-0.0237176	12.7129	-0.704132	0.481626	0.646659	-6.221	1556	FALSE	Downregulated	H1N1	high	day7
0.0182368	13.9662	0.706208	0.480336	0.646659	-6.21957	1963	FALSE	Upregulated	H1N1	high	day7	Lipids and lipid-like molecules	Glycerophospholipids	Glycerophosphocholines
-0.0223139	14.8215	-0.652713	0.514193	0.685591	-6.25509	428	FALSE	Downregulated	H1N1	high	day7	Organic acids and derivatives	Carboxylic acids and derivatives	Amino acids, peptides, and analogues
-0.0228507	17.8777	-0.633949	0.526358	0.687351	-6.26688	354	FALSE	Downregulated	H1N1	high	day7	Organic oxygen compounds	Organooxygen compounds	Carbohydrates and carbohydrate conjugates
0.0255915	13.4332	0.630582	0.528556	0.687351	-6.26896	801	FALSE	Upregulated	H1N1	high	day7	Phenylpropanoids and polyketides	Isoflavonoids	Isoflavans
0.0134564	13.6522	0.628629	0.529833	0.687351	-6.27016	1196	FALSE	Upregulated	H1N1	high	day7	Organic oxygen compounds	Organooxygen compounds	Carbohydrates and carbohydrate conjugates
-0.0463141	16.0658	-0.631648	0.52786	0.687351	-6.2683	1344	FALSE	Downregulated	H1N1	high	day7	Lipids and lipid-like molecules	Fatty Acyls	Eicosanoids
0.0230495	13.9579	0.615233	0.538636	0.692029	-6.2783	327	FALSE	Upregulated	H1N1	high	day7
0.0177958	15.3296	0.612188	0.540648	0.692029	-6.28013	414	FALSE	Upregulated	H1N1	high	day7	Organic acids and derivatives	Carboxylic acids and derivatives	Amino acids, peptides, and analogues
0.0130005	14.8028	0.564829	0.572403	0.727823	-6.30737	1129	FALSE	Upregulated	H1N1	high	day7	Organic acids and derivatives	Carboxylic acids and derivatives	Amino acids, peptides, and analogues
0.0200998	13.1992	0.542176	0.5879	0.742611	-6.31962	1467	FALSE	Upregulated	H1N1	high	day7
0.0559395	21.2248	0.519921	0.603312	0.757097	-6.33117	484	FALSE	Upregulated	H1N1	high	day7	Organic acids and derivatives	Organic sulfuric acids and derivatives	Arylsulfates
0.00854055	14.0542	0.505172	0.613625	0.760103	-6.33856	335	FALSE	Upregulated	H1N1	high	day7	Organic acids and derivatives	Carboxylic acids and derivatives	Amino acids, peptides, and analogues
0.0208451	12.9481	0.508214	0.611492	0.760103	-6.33705	1702	FALSE	Upregulated	H1N1	high	day7
0.00676912	13.4773	0.457413	0.647541	0.796974	-6.36103	319	FALSE	Upregulated	H1N1	high	day7	Organic acids and derivatives	Carboxylic acids and derivatives	Amino acids, peptides, and analogues
-0.0355762	13.8847	-0.442711	0.658136	0.804854	-6.36749	618	FALSE	Downregulated	H1N1	high	day7	Organic acids and derivatives	Carboxylic acids and derivatives	Amino acids, peptides, and analogues
-0.0103522	15.4534	-0.42507	0.67094	0.815319	-6.37498	130	FALSE	Downregulated	H1N1	high	day7	Organic acids and derivatives	Keto acids and derivatives	Short-chain keto acids and derivatives
0.0167983	16.3622	0.356469	0.721615	0.866024	-6.40118	140	FALSE	Upregulated	H1N1	high	day7
-0.00589924	13.9244	-0.356374	0.721687	0.866024	-6.40121	249	FALSE	Downregulated	H1N1	high	day7
0.018688	13.7504	0.350019	0.726448	0.866323	-6.40341	1988	FALSE	Upregulated	H1N1	high	day7	Lipids and lipid-like molecules	Prenol lipids	Triterpenoids
-0.0310921	17.7727	-0.337735	0.735682	0.87192	-6.40754	791	FALSE	Downregulated	H1N1	high	day7	Phenylpropanoids and polyketides	Phenylpropanoic acids
0.0062405	14.1014	0.317821	0.750732	0.884298	-6.41392	2489	FALSE	Upregulated	H1N1	high	day7	Lipids and lipid-like molecules	Glycerophospholipids	Glycerophosphocholines
0.0049266	13.6832	0.283614	0.776805	0.900046	-6.42398	47	FALSE	Upregulated	H1N1	high	day7	Lipids and lipid-like molecules	Fatty Acyls	Fatty acids and conjugates
0.010851	14.8548	0.281839	0.778165	0.900046	-6.42447	486	FALSE	Upregulated	H1N1	high	day7	Organic acids and derivatives	Hydroxy acids and derivatives	Medium-chain hydroxy acids and derivatives
0.00457513	12.2297	0.293392	0.769325	0.900046	-6.42122	839	FALSE	Upregulated	H1N1	high	day7	Lipids and lipid-like molecules	Fatty Acyls	Fatty acid esters
-0.0173443	14.4105	-0.25844	0.796157	0.91468	-6.43065	747	FALSE	Downregulated	H1N1	high	day7	Organic acids and derivatives	Organic sulfuric acids and derivatives	Arylsulfates
0.012428	13.3622	0.253014	0.800345	0.91468	-6.432	1666	FALSE	Upregulated	H1N1	high	day7	Lipids and lipid-like molecules	Fatty Acyls	Fatty acids and conjugates
-0.00956987	13.7013	-0.24114	0.809529	0.919702	-6.43487	1455	FALSE	Downregulated	H1N1	high	day7	Lipids and lipid-like molecules	Fatty Acyls	Lineolic acids and derivatives
-0.00553213	12.3023	-0.224369	0.822547	0.925252	-6.43869	24	FALSE	Downregulated	H1N1	high	day7	Organoheterocyclic compounds	Tetrahydrofurans
-0.00412752	17.2512	-0.222434	0.824053	0.925252	-6.43911	116	FALSE	Downregulated	H1N1	high	day7	Organic acids and derivatives	Carboxylic acids and derivatives	Amino acids, peptides, and analogues
-0.0302417	14.131	-0.209773	0.833917	0.930884	-6.44179	289	FALSE	Downregulated	H1N1	high	day7	Organoheterocyclic compounds	Imidazopyrimidines	Purines and purine derivatives
-0.0125835	12.3513	-0.201649	0.84026	0.932543	-6.44342	1594	FALSE	Downregulated	H1N1	high	day7	Organic oxygen compounds	Organooxygen compounds	Carbohydrates and carbohydrate conjugates
-0.00418839	16.8086	-0.190043	0.84934	0.935603	-6.44564	152	FALSE	Downregulated	H1N1	high	day7	Organic acids and derivatives	Hydroxy acids and derivatives	Beta hydroxy acids and derivatives
0.00393681	14.0198	0.167747	0.86684	0.935603	-6.44954	309	FALSE	Upregulated	H1N1	high	day7
0.00558607	14.5002	0.177206	0.859407	0.935603	-6.44795	628	FALSE	Upregulated	H1N1	high	day7	Phenylpropanoids and polyketides	Phenylpropanoic acids
-0.00620931	13.9367	-0.160865	0.872254	0.935603	-6.45065	985	FALSE	Downregulated	H1N1	high	day7
-0.00406714	12.6705	-0.173114	0.862621	0.935603	-6.44865	1001	FALSE	Downregulated	H1N1	high	day7	Lipids and lipid-like molecules	Fatty Acyls	Fatty acids and conjugates
0.00474971	13.1608	0.162639	0.870858	0.935603	-6.45037	2070	FALSE	Upregulated	H1N1	high	day7	Lipids and lipid-like molecules	Steroids and steroid derivatives	Steroidal glycosides
-0.00380128	12.5008	-0.146037	0.883942	0.942871	-6.45287	23	FALSE	Downregulated	H1N1	high	day7	Organoheterocyclic compounds	Tetrahydrofurans
0.00399287	13.7271	0.128005	0.898188	0.951837	-6.45529	506	FALSE	Upregulated	H1N1	high	day7	Organic oxygen compounds	Organooxygen compounds	Carbohydrates and carbohydrate conjugates
-0.00510697	14.6388	-0.122856	0.902262	0.951837	-6.45592	1848	FALSE	Downregulated	H1N1	high	day7	Lipids and lipid-like molecules	Steroids and steroid derivatives	Bile acids, alcohols and derivatives
-0.00646906	14.0624	-0.110427	0.912108	0.956966	-6.45734	730	FALSE	Downregulated	H1N1	high	day7	Lipids and lipid-like molecules	Fatty Acyls	Fatty acids and conjugates
0.00147613	12.6539	0.0716148	0.942932	0.9579	-6.46079	161	FALSE	Upregulated	H1N1	high	day7	Organic oxygen compounds	Organooxygen compounds	Carbohydrates and carbohydrate conjugates
0.00233049	13.7289	0.0926937	0.926178	0.9579	-6.4591	259	FALSE	Upregulated	H1N1	high	day7	Organic acids and derivatives	Keto acids and derivatives	Gamma-keto acids and derivatives
-0.00228286	12.6878	-0.0754649	0.93987	0.9579	-6.46051	294	FALSE	Downregulated	H1N1	high	day7	Benzenoids	Phenols	Benzenediols
-0.0027453	13.9415	-0.0770282	0.938627	0.9579	-6.4604	340	FALSE	Downregulated	H1N1	high	day7
-0.00157794	16.6728	-0.0740257	0.941015	0.9579	-6.46062	341	FALSE	Downregulated	H1N1	high	day7	Lipids and lipid-like molecules	Fatty Acyls	Fatty acids and conjugates
0.00386101	17.2186	0.080553	0.935825	0.9579	-6.46013	515	FALSE	Upregulated	H1N1	high	day7	Organic acids and derivatives	Hydroxy acids and derivatives	Medium-chain hydroxy acids and derivatives
0.00144125	13.7258	0.0524577	0.958182	0.963198	-6.46195	257	FALSE	Upregulated	H1N1	high	day7	Organic acids and derivatives	Carboxylic acids and derivatives	Amino acids, peptides, and analogues
0.00208969	13.5929	0.0537057	0.957188	0.963198	-6.46189	1456	FALSE	Upregulated	H1N1	high	day7	Lipids and lipid-like molecules	Fatty Acyls	Fatty acids and conjugates
-0.00314534	16.883	-0.0393975	0.968587	0.968587	-6.46254	530	FALSE	Downregulated	H1N1	high	day7	Organic nitrogen compounds	Organonitrogen compounds	N-arylamides

## Sheet: H1N1highDay35vsDay0
logFC	AveExpr	t	P.Value	adj.P.Val	B	ionIdx	significance	direction	strain	resp	time	super_class	class	sub_class
-0.282552	12.8875	-8.43635	2.49138e-16	4.78345e-14	26.4258	1958	TRUE	Downregulated	H1N1	high	day35	Lipids and lipid-like molecules	Steroids and steroid derivatives	Steroidal glycosides
-0.540954	14.9038	-8.33286	5.47129e-16	5.25244e-14	25.664	1128	TRUE	Downregulated	H1N1	high	day35	Lipids and lipid-like molecules	Fatty Acyls	Fatty acids and conjugates
-0.725584	20.838	-8.26373	9.21596e-16	5.89822e-14	25.1592	1035	TRUE	Downregulated	H1N1	high	day35	Lipids and lipid-like molecules	Fatty Acyls	Lineolic acids and derivatives
0.240955	15.2704	8.06513	4.04538e-15	1.29925e-13	23.7276	272	TRUE	Upregulated	H1N1	high	day35	Organic acids and derivatives	Carboxylic acids and derivatives	Amino acids, peptides, and analogues
-0.696774	18.315	-8.06795	3.96179e-15	1.29925e-13	23.7478	722	TRUE	Downregulated	H1N1	high	day35	Lipids and lipid-like molecules	Fatty Acyls	Fatty acids and conjugates
-0.907226	18.622	-8.06463	4.06015e-15	1.29925e-13	23.7241	885	TRUE	Downregulated	H1N1	high	day35	Lipids and lipid-like molecules	Fatty Acyls	Fatty acids and conjugates
0.131953	17.7058	7.88008	1.5654e-14	4.29367e-13	22.4188	49	TRUE	Upregulated	H1N1	high	day35	Organic acids and derivatives	Carboxylic acids and derivatives	Amino acids, peptides, and analogues
-0.698526	15.4833	-7.76438	3.60275e-14	7.8179e-13	21.613	708	TRUE	Downregulated	H1N1	high	day35	Lipids and lipid-like molecules	Fatty Acyls	Fatty acids and conjugates
-0.566465	16.1414	-7.762	3.66464e-14	7.8179e-13	21.5965	806	TRUE	Downregulated	H1N1	high	day35	Lipids and lipid-like molecules	Fatty Acyls	Fatty acids and conjugates
-0.648336	16.146	-7.56217	1.51077e-13	2.90067e-12	20.2279	1209	TRUE	Downregulated	H1N1	high	day35	Lipids and lipid-like molecules	Fatty Acyls	Fatty acids and conjugates
-0.43917	14.7126	-7.45913	3.10046e-13	5.41171e-12	19.5337	1335	TRUE	Downregulated	H1N1	high	day35	Lipids and lipid-like molecules	Fatty Acyls	Fatty acids and conjugates
-0.519534	15.2612	-7.38185	5.28873e-13	8.46197e-12	19.0182	1194	TRUE	Downregulated	H1N1	high	day35	Lipids and lipid-like molecules	Fatty Acyls	Fatty acids and conjugates
-0.341643	17.3562	-7.36552	5.91711e-13	8.73912e-12	18.9098	1176	TRUE	Downregulated	H1N1	high	day35	Lipids and lipid-like molecules	Fatty Acyls	Fatty acids and conjugates
0.174534	15.3934	7.22575	1.53444e-12	2.10438e-11	17.9904	205	TRUE	Upregulated	H1N1	high	day35	Organic acids and derivatives	Organic carbonic acids and derivatives	Ureas
-0.478563	20.787	-7.10657	3.41802e-12	4.37506e-11	17.2182	1058	TRUE	Downregulated	H1N1	high	day35	Lipids and lipid-like molecules	Fatty Acyls	Fatty acids and conjugates
-0.372777	15.3116	-6.4435	2.41278e-10	2.89533e-09	13.1215	1163	TRUE	Downregulated	H1N1	high	day35	Lipids and lipid-like molecules	Fatty Acyls	Fatty acids and conjugates
0.360505	14.7403	6.32079	5.10822e-10	5.60271e-09	12.4013	97	TRUE	Upregulated	H1N1	high	day35	Benzenoids	Benzene and substituted derivatives	Aniline and substituted anilines
-0.355776	13.3152	-6.3162	5.25254e-10	5.60271e-09	12.3745	1011	TRUE	Downregulated	H1N1	high	day35	Lipids and lipid-like molecules	Steroids and steroid derivatives	Estrane steroids
-0.432615	17.1364	-6.12603	1.63915e-09	1.6564e-08	11.283	1314	TRUE	Downregulated	H1N1	high	day35	Lipids and lipid-like molecules	Fatty Acyls	Fatty acids and conjugates
0.142187	14.0053	6.01471	3.14839e-09	2.62822e-08	10.6577	353	TRUE	Upregulated	H1N1	high	day35	Benzenoids	Benzene and substituted derivatives	Phenylpyruvic acid derivatives
0.179738	17.8069	6.02106	3.03421e-09	2.62822e-08	10.6931	440	TRUE	Upregulated	H1N1	high	day35	Organic acids and derivatives	Carboxylic acids and derivatives	Amino acids, peptides, and analogues
-0.207067	12.7987	-6.028	2.91393e-09	2.62822e-08	10.7318	1071	TRUE	Downregulated	H1N1	high	day35	Lipids and lipid-like molecules	Steroids and steroid derivatives	Androstane steroids
-0.16472	12.9224	-6.02806	2.91298e-09	2.62822e-08	10.7321	1149	TRUE	Downregulated	H1N1	high	day35	Lipids and lipid-like molecules	Prenol lipids	Retinoids
0.209864	15.157	5.99079	3.6178e-09	2.88559e-08	10.5246	214	TRUE	Upregulated	H1N1	high	day35	Organic acids and derivatives	Hydroxy acids and derivatives	Beta hydroxy acids and derivatives
-0.268699	15.6012	-5.98426	3.75728e-09	2.88559e-08	10.4884	1219	TRUE	Downregulated	H1N1	high	day35
0.58123	16.688	5.79331	1.11923e-08	8.26511e-08	9.44413	1907	TRUE	Upregulated	H1N1	high	day35	Lipids and lipid-like molecules	Steroids and steroid derivatives	Bile acids, alcohols and derivatives
0.140515	18.6747	5.64036	2.62577e-08	1.86722e-07	8.62954	136	TRUE	Upregulated	H1N1	high	day35
0.156169	16.6276	5.35936	1.1962e-07	8.20253e-07	7.18399	407	TRUE	Upregulated	H1N1	high	day35	Organic acids and derivatives	Carboxylic acids and derivatives	Amino acids, peptides, and analogues
0.44759	14.3992	5.16858	3.22542e-07	2.13545e-06	6.24078	2074	TRUE	Upregulated	H1N1	high	day35	Lipids and lipid-like molecules	Steroids and steroid derivatives	Bile acids, alcohols and derivatives
0.110094	18.4997	5.08716	4.87963e-07	3.12296e-06	5.84774	125	TRUE	Upregulated	H1N1	high	day35	Organic acids and derivatives	Carboxylic acids and derivatives	Amino acids, peptides, and analogues
-0.260927	16.9837	-4.94284	1.00257e-06	6.20949e-06	5.16508	87	TRUE	Downregulated	H1N1	high	day35	Organic acids and derivatives	Hydroxy acids and derivatives	Alpha hydroxy acids and derivatives
0.213648	20.9657	4.92831	1.07694e-06	6.46167e-06	5.09732	52	TRUE	Upregulated	H1N1	high	day35	Organic acids and derivatives	Hydroxy acids and derivatives	Alpha hydroxy acids and derivatives
-0.164286	13.7448	-4.73758	2.70803e-06	1.52924e-05	4.22535	310	TRUE	Downregulated	H1N1	high	day35	Lipids and lipid-like molecules	Fatty Acyls	Fatty alcohols
0.198021	13.8412	4.74287	2.64077e-06	1.52924e-05	4.2491	1840	TRUE	Upregulated	H1N1	high	day35	Lipids and lipid-like molecules	Steroids and steroid derivatives	Bile acids, alcohols and derivatives
-0.117251	12.1747	-4.54335	6.7075e-06	3.67954e-05	3.37017	1292	TRUE	Downregulated	H1N1	high	day35	Lipids and lipid-like molecules	Fatty Acyls	Lineolic acids and derivatives
0.261726	14.7618	4.4672	9.48728e-06	5.05988e-05	3.04399	1964	TRUE	Upregulated	H1N1	high	day35	Lipids and lipid-like molecules	Steroids and steroid derivatives	Bile acids, alcohols and derivatives
0.135269	16.7242	4.44602	1.04387e-05	5.41686e-05	2.95416	147	TRUE	Upregulated	H1N1	high	day35
-0.354929	14.012	-4.4373	1.08565e-05	5.48538e-05	2.91729	1356	TRUE	Downregulated	H1N1	high	day35
0.11934	16.9898	4.38849	1.35057e-05	6.64896e-05	2.71223	46	TRUE	Upregulated	H1N1	high	day35	Organic acids and derivatives	Keto acids and derivatives	Alpha-keto acids and derivatives
0.0700947	14.1658	4.3631	1.51175e-05	7.2564e-05	2.60642	81	TRUE	Upregulated	H1N1	high	day35	Lipids and lipid-like molecules	Fatty Acyls	Fatty acids and conjugates
-0.1579	15.1436	-4.30572	1.94659e-05	9.11575e-05	2.36935	1127	TRUE	Downregulated	H1N1	high	day35	Lipids and lipid-like molecules	Fatty Acyls	Lineolic acids and derivatives
0.167323	13.0409	4.25267	2.45285e-05	0.00011213	2.1528	603	TRUE	Upregulated	H1N1	high	day35	Organic acids and derivatives	Carboxylic acids and derivatives	Amino acids, peptides, and analogues
-0.189386	13.639	-4.23458	2.65251e-05	0.000118437	2.07955	1053	TRUE	Downregulated	H1N1	high	day35	Nucleosides, nucleotides, and analogues	Purine nucleosides
-0.109598	12.7379	-3.98315	7.64386e-05	0.00033355	1.09171	1148	TRUE	Downregulated	H1N1	high	day35	Lipids and lipid-like molecules	Steroids and steroid derivatives	Estrane steroids
0.0804514	13.1752	3.87362	0.000119134	0.000508305	0.679313	127	TRUE	Upregulated	H1N1	high	day35	Organic acids and derivatives	Carboxylic acids and derivatives	Dicarboxylic acids and derivatives
0.115921	14.2707	3.71669	0.000220906	0.000922044	0.107477	412	TRUE	Upregulated	H1N1	high	day35	Organoheterocyclic compounds	Indoles and derivatives	Indolyl carboxylic acids and derivatives
0.0529837	13.4773	3.58029	0.000371238	0.00148495	-0.3712	319	TRUE	Upregulated	H1N1	high	day35	Organic acids and derivatives	Carboxylic acids and derivatives	Amino acids, peptides, and analogues
-0.0845779	14.0078	-3.58369	0.000366546	0.00148495	-0.359495	893	TRUE	Downregulated	H1N1	high	day35	Phenylpropanoids and polyketides	Isoflavonoids	Isoflavans
0.101072	15.6424	3.56148	0.000398276	0.00156059	-0.435868	89	TRUE	Upregulated	H1N1	high	day35	Organic acids and derivatives	Carboxylic acids and derivatives	Amino acids, peptides, and analogues
-0.221577	16.4862	-3.49029	0.000518215	0.00198994	-0.677662	1218	TRUE	Downregulated	H1N1	high	day35	Lipids and lipid-like molecules	Fatty Acyls	Lineolic acids and derivatives
0.0681767	17.3781	3.37648	0.000782083	0.00294431	-1.05449	189	TRUE	Upregulated	H1N1	high	day35	Organic acids and derivatives	Carboxylic acids and derivatives	Amino acids, peptides, and analogues
0.106307	13.6847	3.34933	0.000861329	0.00318029	-1.14263	429	TRUE	Upregulated	H1N1	high	day35	Phenylpropanoids and polyketides	Cinnamic acids and derivatives	Cinnamic acids
0.0600558	13.8065	3.31704	0.00096524	0.00349672	-1.24653	105	TRUE	Upregulated	H1N1	high	day35	Organic nitrogen compounds	Organonitrogen compounds	Amines
-0.151747	14.7197	-3.25184	0.00121146	0.00430743	-1.45339	909	TRUE	Downregulated	H1N1	high	day35	Lipids and lipid-like molecules	Fatty Acyls	Fatty acids and conjugates
0.227992	17.2277	3.23308	0.00129244	0.00451178	-1.51219	635	TRUE	Upregulated	H1N1	high	day35	Organic acids and derivatives	Organic sulfuric acids and derivatives	Arylsulfates
-0.0833154	13.3171	-3.21688	0.00136634	0.00468459	-1.56269	1024	TRUE	Downregulated	H1N1	high	day35	Organoheterocyclic compounds	Benzopyrans	1-benzopyrans
0.062973	12.462	3.19742	0.00146024	0.00491871	-1.62302	228	TRUE	Upregulated	H1N1	high	day35	Benzenoids	Benzene and substituted derivatives	Phenethylamines
0.205644	15.4041	3.1667	0.00162074	0.00536522	-1.71755	173	TRUE	Upregulated	H1N1	high	day35	Benzenoids	Phenols	Benzenetriols and derivatives
0.122138	14.6618	3.12234	0.00188132	0.00612227	-1.85249	276	TRUE	Upregulated	H1N1	high	day35	Phenylpropanoids and polyketides	Phenylpropanoic acids
0.240576	16.836	3.07547	0.00219817	0.00703414	-1.99308	943	TRUE	Upregulated	H1N1	high	day35	Organic oxygen compounds	Organooxygen compounds	Carbonyl compounds
-0.0655054	11.7677	-3.04801	0.00240586	0.00757254	-2.07448	122	TRUE	Downregulated	H1N1	high	day35
0.0806105	15.4728	3.01235	0.00270254	0.00836916	-2.17917	443	TRUE	Upregulated	H1N1	high	day35	Benzenoids	Phenols	Methoxyphenols
-0.0917151	14.1032	-2.98395	0.00296231	0.00888692	-2.26166	156	TRUE	Downregulated	H1N1	high	day35	Organic acids and derivatives	Carboxylic acids and derivatives	Amino acids, peptides, and analogues
0.128701	13.81	2.98458	0.0029563	0.00888692	-2.25984	2117	TRUE	Upregulated	H1N1	high	day35	Lipids and lipid-like molecules	Steroids and steroid derivatives	Bile acids, alcohols and derivatives
0.0494946	19.9151	2.9626	0.00317246	0.00937096	-2.32319	261	TRUE	Upregulated	H1N1	high	day35	Organic acids and derivatives	Carboxylic acids and derivatives	Amino acids, peptides, and analogues
0.0574596	14.0529	2.90521	0.00380648	0.0110734	-2.48642	90	TRUE	Upregulated	H1N1	high	day35	Organic oxygen compounds	Organooxygen compounds	Carbohydrates and carbohydrate conjugates
0.123061	16.1819	2.89305	0.00395488	0.0113334	-2.52062	224	TRUE	Upregulated	H1N1	high	day35	Benzenoids	Benzene and substituted derivatives
-0.109975	13.3369	-2.85823	0.00440925	0.0124496	-2.61774	1514	TRUE	Downregulated	H1N1	high	day35	Lipids and lipid-like molecules	Fatty Acyls	Fatty acids and conjugates
0.0528943	13.3582	2.83831	0.00469012	0.0130508	-2.67281	227	TRUE	Upregulated	H1N1	high	day35	Alkaloids and derivatives
0.0844695	15.6555	2.83242	0.00477627	0.0131006	-2.68903	268	TRUE	Upregulated	H1N1	high	day35
0.128482	13.5258	2.80657	0.00517116	0.013984	-2.75975	2110	TRUE	Upregulated	H1N1	high	day35	Lipids and lipid-like molecules	Steroids and steroid derivatives	Bile acids, alcohols and derivatives
0.276946	17.8278	2.77622	0.00567267	0.0151271	-2.84201	435	TRUE	Upregulated	H1N1	high	day35	Benzenoids	Benzene and substituted derivatives	Benzoic acids and derivatives
0.0696287	14.5328	2.71154	0.00689064	0.0181233	-3.01438	269	TRUE	Upregulated	H1N1	high	day35	Lipids and lipid-like molecules	Fatty Acyls	Fatty acids and conjugates
0.0545102	12.6539	2.64458	0.00839519	0.0217821	-3.18867	161	TRUE	Upregulated	H1N1	high	day35	Organic oxygen compounds	Organooxygen compounds	Carbohydrates and carbohydrate conjugates
-0.205392	15.9552	-2.638	0.00855782	0.021908	-3.20556	399	TRUE	Downregulated	H1N1	high	day35	Lipids and lipid-like molecules	Fatty Acyls	Fatty acids and conjugates
0.0552425	17.4944	2.55228	0.0109508	0.027306	-3.42193	208	TRUE	Upregulated	H1N1	high	day35	Organic acids and derivatives	Carboxylic acids and derivatives	Amino acids, peptides, and analogues
-0.0747701	12.3022	-2.55485	0.0108711	0.027306	-3.41554	953	TRUE	Downregulated	H1N1	high	day35	Organic acids and derivatives	Organic phosphoric acids and derivatives	Phosphate esters
0.0868816	16.0068	2.53479	0.0115066	0.0280344	-3.46521	265	TRUE	Upregulated	H1N1	high	day35	Organic acids and derivatives	Carboxylic acids and derivatives	Amino acids, peptides, and analogues
0.161713	13.1924	2.53392	0.011535	0.0280344	-3.46736	679	TRUE	Upregulated	H1N1	high	day35	Organic oxygen compounds	Organooxygen compounds	Carbohydrates and carbohydrate conjugates
-0.0541352	14.52	-2.43157	0.0153276	0.0363322	-3.71474	133	TRUE	Downregulated	H1N1	high	day35	Organic acids and derivatives	Carboxylic acids and derivatives	Amino acids, peptides, and analogues
0.0671208	15.0475	2.43489	0.0151894	0.0363322	-3.70689	199	TRUE	Upregulated	H1N1	high	day35	Organic acids and derivatives	Carboxylic acids and derivatives	Amino acids, peptides, and analogues
-0.0928618	13.5182	-2.4228	0.0156991	0.0367588	-3.73549	1968	TRUE	Downregulated	H1N1	high	day35	Lipids and lipid-like molecules	Steroids and steroid derivatives	Steroidal glycosides
0.0765608	15.062	2.41767	0.0159198	0.0368265	-3.74758	577	TRUE	Upregulated	H1N1	high	day35	Organoheterocyclic compounds	Indoles and derivatives	Indolyl carboxylic acids and derivatives
0.059688	13.7289	2.37406	0.0179104	0.040938	-3.84938	259	TRUE	Upregulated	H1N1	high	day35	Organic acids and derivatives	Keto acids and derivatives	Gamma-keto acids and derivatives
0.0397785	13.6832	2.28996	0.0223727	0.050536	-4.04053	47	FALSE	Upregulated	H1N1	high	day35	Lipids and lipid-like molecules	Fatty Acyls	Fatty acids and conjugates
0.0591581	16.2475	2.22491	0.0264618	0.0590775	-4.18376	22	FALSE	Upregulated	H1N1	high	day35	Organic oxygen compounds	Organooxygen compounds	Carbonyl compounds
0.034206	16.7719	2.21744	0.0269706	0.0595213	-4.19996	186	FALSE	Upregulated	H1N1	high	day35	Organoheterocyclic compounds	Diazines	Pyrimidines and pyrimidine derivatives
0.0523044	12.9113	2.2102	0.0274712	0.0599371	-4.21558	423	FALSE	Upregulated	H1N1	high	day35	Organoheterocyclic compounds	Indoles and derivatives	Hydroxyindoles
0.0996058	15.5915	2.20411	0.0278986	0.0601858	-4.22869	1970	FALSE	Upregulated	H1N1	high	day35	Lipids and lipid-like molecules	Steroids and steroid derivatives	Cholestane steroids
-0.058818	19.5848	-2.18806	0.0290535	0.0619807	-4.26309	438	FALSE	Downregulated	H1N1	high	day35	Organic oxygen compounds	Organooxygen compounds	Carbohydrates and carbohydrate conjugates
-0.0593441	12.9624	-2.18047	0.0296141	0.0624825	-4.27928	1809	FALSE	Downregulated	H1N1	high	day35
0.0427804	14.9272	2.15153	0.0318361	0.0664405	-4.34044	84	FALSE	Upregulated	H1N1	high	day35	Organic acids and derivatives	Carboxylic acids and derivatives	Amino acids, peptides, and analogues
0.230634	21.2248	2.14359	0.0324705	0.0670358	-4.35709	484	FALSE	Upregulated	H1N1	high	day35	Organic acids and derivatives	Organic sulfuric acids and derivatives	Arylsulfates
0.0646866	15.333	2.13419	0.0332356	0.0678856	-4.37672	488	FALSE	Upregulated	H1N1	high	day35	Organoheterocyclic compounds	Indoles and derivatives	Indolyl carboxylic acids and derivatives
0.0434619	16.0244	2.12259	0.034201	0.0691221	-4.40083	814	FALSE	Upregulated	H1N1	high	day35	Nucleosides, nucleotides, and analogues	Pyrimidine nucleosides
0.204924	14.7238	2.11025	0.0352536	0.0697803	-4.42632	373	FALSE	Upregulated	H1N1	high	day35	Organic acids and derivatives	Carboxylic acids and derivatives	Amino acids, peptides, and analogues
-0.0927166	14.1618	-2.11221	0.0350846	0.0697803	-4.42228	1354	FALSE	Downregulated	H1N1	high	day35	Lipids and lipid-like molecules	Fatty Acyls	Eicosanoids
0.0659413	13.3623	2.0887	0.0371592	0.0728018	-4.4705	1211	FALSE	Upregulated	H1N1	high	day35
-0.0949819	13.6795	-2.06537	0.039321	0.076259	-4.51783	1372	FALSE	Downregulated	H1N1	high	day35	Lipids and lipid-like molecules	Fatty Acyls	Fatty acids and conjugates
0.111953	14.8515	2.03205	0.0425922	0.081777	-4.5845	453	FALSE	Upregulated	H1N1	high	day35	Organoheterocyclic compounds	Pyridines and derivatives	Pyridinecarboxylic acids and derivatives
-0.132826	14.4284	-2.00373	0.0455523	0.0865944	-4.64034	1718	FALSE	Downregulated	H1N1	high	day35
0.074115	13.8179	1.9811	0.0480398	0.0904279	-4.68439	596	FALSE	Upregulated	H1N1	high	day35
0.0333804	14.0542	1.97445	0.0487933	0.0909546	-4.69726	335	FALSE	Upregulated	H1N1	high	day35	Organic acids and derivatives	Carboxylic acids and derivatives	Amino acids, peptides, and analogues
0.0785017	15.9065	1.93666	0.0532598	0.0983258	-4.76947	275	FALSE	Upregulated	H1N1	high	day35	Organic oxygen compounds	Organooxygen compounds	Carbohydrates and carbohydrate conjugates
-0.0633175	12.9233	-1.92211	0.0550695	0.100699	-4.79693	858	FALSE	Downregulated	H1N1	high	day35	Lipids and lipid-like molecules	Prenol lipids	Quinone and hydroquinone lipids
0.048897	13.5358	1.80226	0.0720102	0.130434	-5.0152	1005	FALSE	Upregulated	H1N1	high	day35
-0.060326	12.6457	-1.77545	0.0763344	0.136974	-5.06212	1089	FALSE	Downregulated	H1N1	high	day35	Lipids and lipid-like molecules	Steroids and steroid derivatives	Androstane steroids
0.036435	13.6342	1.76387	0.0782676	0.139142	-5.08218	26	FALSE	Upregulated	H1N1	high	day35	Organic acids and derivatives	Carboxylic acids and derivatives	Carboxylic acids
-0.0430424	12.7476	-1.74118	0.0821682	0.143421	-5.12109	553	FALSE	Downregulated	H1N1	high	day35	Organic acids and derivatives	Carboxylic acids and derivatives	Amino acids, peptides, and analogues
0.0433373	12.8842	1.74203	0.0820202	0.143421	-5.11965	848	FALSE	Upregulated	H1N1	high	day35	Organic acids and derivatives	Organic sulfuric acids and derivatives	Arylsulfates
-0.132568	16.883	-1.66051	0.0973398	0.168372	-5.25543	530	FALSE	Downregulated	H1N1	high	day35	Organic nitrogen compounds	Organonitrogen compounds	N-arylamides
0.0386574	13.6405	1.61049	0.107821	0.184836	-5.33553	324	FALSE	Upregulated	H1N1	high	day35	Lipids and lipid-like molecules	Fatty Acyls	Fatty acids and conjugates
0.0438066	13.7258	1.59444	0.111368	0.189228	-5.36073	257	FALSE	Upregulated	H1N1	high	day35	Organic acids and derivatives	Carboxylic acids and derivatives	Amino acids, peptides, and analogues
0.0451051	15.3296	1.55165	0.121278	0.204258	-5.42667	414	FALSE	Upregulated	H1N1	high	day35	Organic acids and derivatives	Carboxylic acids and derivatives	Amino acids, peptides, and analogues
-0.0834078	13.5623	-1.53452	0.125434	0.209421	-5.45258	1565	FALSE	Downregulated	H1N1	high	day35	Organic acids and derivatives	Carboxylic acids and derivatives	Amino acids, peptides, and analogues
0.0310628	16.5925	1.52881	0.126843	0.209947	-5.46114	43	FALSE	Upregulated	H1N1	high	day35	Organoheterocyclic compounds	Lactones	Gamma butyrolactones
0.0331223	13.1498	1.50603	0.13259	0.217583	-5.49501	508	FALSE	Upregulated	H1N1	high	day35
-0.0923089	12.3513	-1.47924	0.139605	0.227153	-5.5342	1594	FALSE	Downregulated	H1N1	high	day35	Organic oxygen compounds	Organooxygen compounds	Carbohydrates and carbohydrate conjugates
0.0421881	16.2565	1.41934	0.156325	0.252222	-5.61932	193	FALSE	Upregulated	H1N1	high	day35
-0.129979	17.7727	-1.41189	0.158505	0.253608	-5.62965	791	FALSE	Downregulated	H1N1	high	day35	Phenylpropanoids and polyketides	Phenylpropanoic acids
0.0325735	21.3069	1.40189	0.16147	0.256217	-5.64344	372	FALSE	Upregulated	H1N1	high	day35	Organoheterocyclic compounds	Imidazopyrimidines	Purines and purine derivatives
0.0212411	12.533	1.3726	0.170395	0.265325	-5.68329	42	FALSE	Upregulated	H1N1	high	day35	Organoheterocyclic compounds	Pyrrolidines	Pyrrolidones
0.0386253	16.3681	1.36951	0.171356	0.265325	-5.68744	223	FALSE	Upregulated	H1N1	high	day35	Organic oxygen compounds	Organooxygen compounds	Carbohydrates and carbohydrate conjugates
0.0557032	13.4332	1.37254	0.170413	0.265325	-5.68337	801	FALSE	Upregulated	H1N1	high	day35	Phenylpropanoids and polyketides	Isoflavonoids	Isoflavans
-0.0240276	12.6337	-1.33829	0.181314	0.278498	-5.7289	343	FALSE	Downregulated	H1N1	high	day35	Organic acids and derivatives	Carboxylic acids and derivatives	Amino acids, peptides, and analogues
-0.0205794	12.2297	-1.31971	0.187441	0.285624	-5.75312	839	FALSE	Downregulated	H1N1	high	day35	Lipids and lipid-like molecules	Fatty Acyls	Fatty acid esters
0.0416684	19.6932	1.29764	0.194914	0.294673	-5.78145	501	FALSE	Upregulated	H1N1	high	day35	Organic acids and derivatives	Carboxylic acids and derivatives	Tricarboxylic acids and derivatives
-0.0508826	13.7013	-1.28213	0.200295	0.300443	-5.80107	1455	FALSE	Downregulated	H1N1	high	day35	Lipids and lipid-like molecules	Fatty Acyls	Lineolic acids and derivatives
0.0564472	12.6452	1.26434	0.206602	0.3075	-5.82329	162	FALSE	Upregulated	H1N1	high	day35	Benzenoids	Phenols	1-hydroxy-2-unsubstituted benzenoids
-0.0737664	14.0624	-1.2592	0.208453	0.307869	-5.82966	730	FALSE	Downregulated	H1N1	high	day35	Lipids and lipid-like molecules	Fatty Acyls	Fatty acids and conjugates
0.0833255	16.3643	1.18993	0.234549	0.343766	-5.9129	1651	FALSE	Upregulated	H1N1	high	day35
-0.0188321	12.5923	-1.16385	0.244952	0.356294	-5.94303	2323	FALSE	Downregulated	H1N1	high	day35	Lipids and lipid-like molecules	Sphingolipids	Ceramides
-0.0454192	13.6685	-1.14463	0.252822	0.364976	-5.9648	561	FALSE	Downregulated	H1N1	high	day35	Lipids and lipid-like molecules	Fatty Acyls	Fatty acids and conjugates
-0.0151807	15.2443	-1.12657	0.260379	0.37308	-5.98493	397	FALSE	Downregulated	H1N1	high	day35	Organic acids and derivatives	Carboxylic acids and derivatives	Amino acids, peptides, and analogues
0.0527182	16.3622	1.11871	0.263716	0.375063	-5.9936	140	FALSE	Upregulated	H1N1	high	day35
0.0347242	15.818	1.05512	0.291798	0.409397	-6.06146	406	FALSE	Upregulated	H1N1	high	day35	Organic acids and derivatives	Carboxylic acids and derivatives	Amino acids, peptides, and analogues
0.0225707	13.6522	1.05441	0.292122	0.409397	-6.06219	1196	FALSE	Upregulated	H1N1	high	day35	Organic oxygen compounds	Organooxygen compounds	Carbohydrates and carbohydrate conjugates
-0.0356952	14.8215	-1.04414	0.296846	0.410032	-6.07278	428	FALSE	Downregulated	H1N1	high	day35	Organic acids and derivatives	Carboxylic acids and derivatives	Amino acids, peptides, and analogues
0.0760508	15.9178	1.04683	0.295605	0.410032	-6.07002	445	FALSE	Upregulated	H1N1	high	day35	Organic oxygen compounds	Organooxygen compounds	Carbohydrates and carbohydrate conjugates
-0.0469774	17.2186	-0.980098	0.327436	0.449055	-6.13643	515	FALSE	Downregulated	H1N1	high	day35	Organic acids and derivatives	Hydroxy acids and derivatives	Medium-chain hydroxy acids and derivatives
0.017685	14.1014	0.900673	0.368127	0.501279	-6.2098	2489	FALSE	Upregulated	H1N1	high	day35	Lipids and lipid-like molecules	Glycerophospholipids	Glycerophosphocholines
0.0205957	14.8028	0.894814	0.371248	0.50197	-6.21497	1129	FALSE	Upregulated	H1N1	high	day35	Organic acids and derivatives	Carboxylic acids and derivatives	Amino acids, peptides, and analogues
0.0182868	13.2052	0.885587	0.376198	0.505105	-6.22304	102	FALSE	Upregulated	H1N1	high	day35	Organoheterocyclic compounds	Pyrroles	Pyrrole carboxylic acids and derivatives
0.0210899	15.4534	0.865964	0.386859	0.508746	-6.23993	130	FALSE	Upregulated	H1N1	high	day35	Organic acids and derivatives	Keto acids and derivatives	Short-chain keto acids and derivatives
-0.0446388	15.932	-0.870236	0.384522	0.508746	-6.23628	296	FALSE	Downregulated	H1N1	high	day35	Benzenoids	Benzene and substituted derivatives	Benzoic acids and derivatives
-0.0190315	13.2621	-0.871581	0.383789	0.508746	-6.23513	1551	FALSE	Downregulated	H1N1	high	day35	Lipids and lipid-like molecules	Steroids and steroid derivatives	Bile acids, alcohols and derivatives
0.0263654	13.7271	0.845234	0.39832	0.518718	-6.25736	506	FALSE	Upregulated	H1N1	high	day35	Organic oxygen compounds	Organooxygen compounds	Carbohydrates and carbohydrate conjugates
0.0382879	13.1503	0.842504	0.399845	0.518718	-6.25962	1932	FALSE	Upregulated	H1N1	high	day35	Lipids and lipid-like molecules	Prenol lipids	Triterpenoids
-0.0133518	13.9244	-0.806586	0.420227	0.537891	-6.28872	249	FALSE	Downregulated	H1N1	high	day35
-0.0225588	12.6673	-0.810732	0.417844	0.537891	-6.28543	1740	FALSE	Downregulated	H1N1	high	day35	Lipids and lipid-like molecules	Fatty Acyls	Fatty acid esters
-0.0297079	13.1992	-0.801348	0.42325	0.538173	-6.29286	1467	FALSE	Downregulated	H1N1	high	day35
-0.0199487	16.0679	-0.777448	0.437203	0.552257	-6.3114	8	FALSE	Downregulated	H1N1	high	day35	Organic acids and derivatives	Carboxylic acids and derivatives	Carboxylic acids
-0.0627668	14.6682	-0.742143	0.458294	0.575114	-6.33777	1207	FALSE	Downregulated	H1N1	high	day35	Lipids and lipid-like molecules	Fatty Acyls	Fatty acids and conjugates
-0.0239881	14.0009	-0.735085	0.462577	0.57672	-6.34289	368	FALSE	Downregulated	H1N1	high	day35	Organoheterocyclic compounds	Pyridines and derivatives	Pyridine carboxaldehydes
0.0142852	16.6728	0.67016	0.503016	0.615153	-6.38773	341	FALSE	Upregulated	H1N1	high	day35	Lipids and lipid-like molecules	Fatty Acyls	Fatty acids and conjugates
-0.0242684	17.8777	-0.673279	0.501031	0.615153	-6.38567	354	FALSE	Downregulated	H1N1	high	day35	Organic oxygen compounds	Organooxygen compounds	Carbohydrates and carbohydrate conjugates
0.0231136	13.6019	0.671241	0.502328	0.615153	-6.38702	1084	FALSE	Upregulated	H1N1	high	day35	Nucleosides, nucleotides, and analogues	Pyrimidine nucleosides
0.0150754	12.6705	0.64167	0.521335	0.633521	-6.4061	1001	FALSE	Upregulated	H1N1	high	day35	Lipids and lipid-like molecules	Fatty Acyls	Fatty acids and conjugates
-0.00877135	15.1975	-0.563148	0.573546	0.692584	-6.45261	210	FALSE	Downregulated	H1N1	high	day35	Organic acids and derivatives	Carboxylic acids and derivatives	Amino acids, peptides, and analogues
0.013865	12.5008	0.532662	0.594466	0.70023	-6.46904	23	FALSE	Upregulated	H1N1	high	day35	Organoheterocyclic compounds	Tetrahydrofurans
0.0120567	16.8086	0.547059	0.584544	0.70023	-6.46139	152	FALSE	Upregulated	H1N1	high	day35	Organic acids and derivatives	Hydroxy acids and derivatives	Beta hydroxy acids and derivatives
-0.0206439	14.8548	-0.536195	0.592024	0.70023	-6.46718	486	FALSE	Downregulated	H1N1	high	day35	Organic acids and derivatives	Hydroxy acids and derivatives	Medium-chain hydroxy acids and derivatives
0.0284947	13.7504	0.533695	0.593752	0.70023	-6.46849	1988	FALSE	Upregulated	H1N1	high	day35	Lipids and lipid-like molecules	Prenol lipids	Triterpenoids
-0.0143421	13.1608	-0.4911	0.623537	0.729995	-6.48996	2070	FALSE	Downregulated	H1N1	high	day35	Lipids and lipid-like molecules	Steroids and steroid derivatives	Steroidal glycosides
-0.0161529	13.9415	-0.453221	0.650555	0.75701	-6.50755	340	FALSE	Downregulated	H1N1	high	day35
0.00997199	12.3023	0.404439	0.686035	0.785647	-6.52812	24	FALSE	Upregulated	H1N1	high	day35	Organoheterocyclic compounds	Tetrahydrofurans
0.0165764	12.8318	0.402526	0.687441	0.785647	-6.52888	1006	FALSE	Upregulated	H1N1	high	day35	Organic acids and derivatives	Carboxylic acids and derivatives	Amino acids, peptides, and analogues
-0.0298408	16.0658	-0.406979	0.68417	0.785647	-6.52711	1344	FALSE	Downregulated	H1N1	high	day35	Lipids and lipid-like molecules	Fatty Acyls	Eicosanoids
0.0147024	13.7857	0.38287	0.701953	0.797485	-6.53647	459	FALSE	Upregulated	H1N1	high	day35	Benzenoids	Phenols	Benzenediols
0.0113305	12.6878	0.374554	0.708126	0.799765	-6.53957	294	FALSE	Upregulated	H1N1	high	day35	Benzenoids	Phenols	Benzenediols
-0.0187234	15.5438	-0.367985	0.713016	0.800579	-6.54197	442	FALSE	Downregulated	H1N1	high	day35
-0.0149548	14.6388	-0.359761	0.719153	0.802776	-6.54491	1848	FALSE	Downregulated	H1N1	high	day35	Lipids and lipid-like molecules	Steroids and steroid derivatives	Bile acids, alcohols and derivatives
0.00511738	13.0018	0.33957	0.7343	0.814946	-6.55186	2389	FALSE	Upregulated	H1N1	high	day35	Lipids and lipid-like molecules	Sphingolipids	Ceramides
-0.0461068	14.131	-0.319821	0.749216	0.826721	-6.55826	289	FALSE	Downregulated	H1N1	high	day35	Organoheterocyclic compounds	Imidazopyrimidines	Purines and purine derivatives
-0.00316269	15.4413	-0.284346	0.776244	0.850143	-6.5688	32	FALSE	Downregulated	H1N1	high	day35	Organic acids and derivatives	Hydroxy acids and derivatives	Alpha hydroxy acids and derivatives
-0.00520243	17.2512	-0.280361	0.779298	0.850143	-6.56991	116	FALSE	Downregulated	H1N1	high	day35	Organic acids and derivatives	Carboxylic acids and derivatives	Amino acids, peptides, and analogues
0.012157	13.3622	0.247496	0.80461	0.872797	-6.57844	1666	FALSE	Upregulated	H1N1	high	day35	Lipids and lipid-like molecules	Fatty Acyls	Fatty acids and conjugates
-0.00383212	13.9346	-0.241302	0.809404	0.873065	-6.57993	2486	FALSE	Downregulated	H1N1	high	day35	Lipids and lipid-like molecules	Glycerophospholipids	Glycerophosphoserines
0.00571168	13.9662	0.22118	0.825028	0.884946	-6.58451	1963	FALSE	Upregulated	H1N1	high	day35	Lipids and lipid-like molecules	Glycerophospholipids	Glycerophosphocholines
-0.00707782	13.9579	-0.18892	0.85022	0.906901	-6.59102	327	FALSE	Downregulated	H1N1	high	day35
0.00384579	17.0226	0.156918	0.875363	0.928562	-6.59646	167	FALSE	Upregulated	H1N1	high	day35	Organic acids and derivatives	Organic sulfonic acids and derivatives	Organosulfonic acids and derivatives
-0.00366155	15.4128	-0.125573	0.900113	0.949569	-6.60081	139	FALSE	Downregulated	H1N1	high	day35	Organic acids and derivatives	Carboxylic acids and derivatives	Dicarboxylic acids and derivatives
-0.00775356	14.4105	-0.115532	0.908062	0.952721	-6.60201	747	FALSE	Downregulated	H1N1	high	day35	Organic acids and derivatives	Organic sulfuric acids and derivatives	Arylsulfates
0.00221058	12.8756	0.0817222	0.934895	0.965355	-6.60529	243	FALSE	Upregulated	H1N1	high	day35	Organic acids and derivatives	Carboxylic acids and derivatives	Amino acids, peptides, and analogues
-0.00248195	14.2822	-0.0882311	0.929723	0.965355	-6.60474	1216	FALSE	Downregulated	H1N1	high	day35	Organic acids and derivatives	Carboxylic acids and derivatives	Amino acids, peptides, and analogues
0.00316551	13.5929	0.0813546	0.935187	0.965355	-6.60532	1456	FALSE	Upregulated	H1N1	high	day35	Lipids and lipid-like molecules	Fatty Acyls	Fatty acids and conjugates
-0.00559008	13.8847	-0.0695631	0.944565	0.969821	-6.60619	618	FALSE	Downregulated	H1N1	high	day35	Organic acids and derivatives	Carboxylic acids and derivatives	Amino acids, peptides, and analogues
-0.00207244	12.9481	-0.0505269	0.959719	0.980139	-6.60732	1702	FALSE	Downregulated	H1N1	high	day35
0.000635087	14.0198	0.0270609	0.97842	0.987069	-6.60821	309	FALSE	Upregulated	H1N1	high	day35
0.000874739	13.9367	0.0226619	0.981928	0.987069	-6.60832	985	FALSE	Upregulated	H1N1	high	day35
-0.000791248	12.7129	-0.0234907	0.981267	0.987069	-6.6083	1556	FALSE	Downregulated	H1N1	high	day35
-0.000274795	14.5002	-0.00871726	0.993048	0.993048	-6.60853	628	FALSE	Downregulated	H1N1	high	day35	Phenylpropanoids and polyketides	Phenylpropanoic acids

## Sheet: H1N1lowDay7vsDay0
logFC	AveExpr	t	P.Value	adj.P.Val	B	ionIdx	significance	direction	strain	resp	time	super_class	class	sub_class
0.234967	15.2704	7.70894	5.35314e-14	1.0278e-11	21.2158	272	TRUE	Upregulated	H1N1	low	day7	Organic acids and derivatives	Carboxylic acids and derivatives	Amino acids, peptides, and analogues
0.127404	17.7058	7.45775	3.13032e-13	3.00511e-11	19.5166	49	TRUE	Upregulated	H1N1	low	day7	Organic acids and derivatives	Carboxylic acids and derivatives	Amino acids, peptides, and analogues
0.215267	16.6276	7.24116	1.38238e-12	8.84726e-11	18.0889	407	TRUE	Upregulated	H1N1	low	day7	Organic acids and derivatives	Carboxylic acids and derivatives	Amino acids, peptides, and analogues
-0.721897	18.622	-6.29009	6.15121e-10	2.95258e-08	12.2434	885	TRUE	Downregulated	H1N1	low	day7	Lipids and lipid-like molecules	Fatty Acyls	Fatty acids and conjugates
0.153454	15.3934	6.2272	8.97916e-10	3.448e-08	11.8819	205	TRUE	Upregulated	H1N1	low	day7	Organic acids and derivatives	Organic carbonic acids and derivatives	Ureas
-0.548127	20.838	-6.11903	1.70835e-09	5.46672e-08	11.2676	1035	TRUE	Downregulated	H1N1	low	day7	Lipids and lipid-like molecules	Fatty Acyls	Lineolic acids and derivatives
-0.212196	12.7987	-6.05498	2.48923e-09	6.8276e-08	10.9082	1071	TRUE	Downregulated	H1N1	low	day7	Lipids and lipid-like molecules	Steroids and steroid derivatives	Androstane steroids
-0.39353	14.9038	-5.9419	4.79907e-09	1.15178e-07	10.2821	1128	TRUE	Downregulated	H1N1	low	day7	Lipids and lipid-like molecules	Fatty Acyls	Fatty acids and conjugates
-0.304206	16.9837	-5.64857	2.50951e-08	5.35361e-07	8.70669	87	TRUE	Downregulated	H1N1	low	day7	Organic acids and derivatives	Hydroxy acids and derivatives	Alpha hydroxy acids and derivatives
-0.48844	18.315	-5.54365	4.45784e-08	7.92309e-07	8.1605	722	TRUE	Downregulated	H1N1	low	day7	Lipids and lipid-like molecules	Fatty Acyls	Fatty acids and conjugates
-0.332787	14.7126	-5.54031	4.53927e-08	7.92309e-07	8.1433	1335	TRUE	Downregulated	H1N1	low	day7	Lipids and lipid-like molecules	Fatty Acyls	Fatty acids and conjugates
-0.379077	20.787	-5.51775	5.12994e-08	8.2079e-07	8.02709	1058	TRUE	Downregulated	H1N1	low	day7	Lipids and lipid-like molecules	Fatty Acyls	Fatty acids and conjugates
-0.491644	15.4833	-5.35658	1.21385e-07	1.66471e-06	7.20963	708	TRUE	Downregulated	H1N1	low	day7	Lipids and lipid-like molecules	Fatty Acyls	Fatty acids and conjugates
-0.385551	15.2612	-5.36964	1.13293e-07	1.66471e-06	7.27506	1194	TRUE	Downregulated	H1N1	low	day7	Lipids and lipid-like molecules	Fatty Acyls	Fatty acids and conjugates
-0.39698	16.1414	-5.3319	1.38237e-07	1.76943e-06	7.08637	806	TRUE	Downregulated	H1N1	low	day7	Lipids and lipid-like molecules	Fatty Acyls	Fatty acids and conjugates
0.313823	14.7618	5.25032	2.11659e-07	2.53991e-06	6.68267	1964	TRUE	Upregulated	H1N1	low	day7	Lipids and lipid-like molecules	Steroids and steroid derivatives	Bile acids, alcohols and derivatives
0.16236	16.7242	5.23075	2.34245e-07	2.64559e-06	6.58665	147	TRUE	Upregulated	H1N1	low	day7
-0.232813	15.6012	-5.08234	5.00001e-07	5.33334e-06	5.86924	1219	TRUE	Downregulated	H1N1	low	day7
0.0915191	13.8065	4.95474	9.45422e-07	9.55373e-06	5.26756	105	TRUE	Upregulated	H1N1	low	day7	Organic nitrogen compounds	Organonitrogen compounds	Amines
-0.316901	16.4862	-4.89298	1.28049e-06	1.22927e-05	4.98139	1218	TRUE	Downregulated	H1N1	low	day7	Lipids and lipid-like molecules	Fatty Acyls	Lineolic acids and derivatives
-0.166389	12.8875	-4.8696	1.43511e-06	1.3121e-05	4.87391	1958	TRUE	Downregulated	H1N1	low	day7	Lipids and lipid-like molecules	Steroids and steroid derivatives	Steroidal glycosides
0.278376	14.7403	4.78416	2.16814e-06	1.89219e-05	4.4852	97	TRUE	Upregulated	H1N1	low	day7	Benzenoids	Benzene and substituted derivatives	Aniline and substituted anilines
0.420919	14.3992	4.76434	2.38381e-06	1.98997e-05	4.39593	2074	TRUE	Upregulated	H1N1	low	day7	Lipids and lipid-like molecules	Steroids and steroid derivatives	Bile acids, alcohols and derivatives
-0.401341	16.146	-4.58852	5.44763e-06	4.35811e-05	3.61912	1209	TRUE	Downregulated	H1N1	low	day7	Lipids and lipid-like molecules	Fatty Acyls	Fatty acids and conjugates
0.202067	20.9657	4.56884	5.96577e-06	4.58171e-05	3.53386	52	TRUE	Upregulated	H1N1	low	day7	Organic acids and derivatives	Hydroxy acids and derivatives	Alpha hydroxy acids and derivatives
0.0864765	13.3582	4.54844	6.55276e-06	4.83896e-05	3.44582	227	TRUE	Upregulated	H1N1	low	day7	Alkaloids and derivatives
0.180211	13.0409	4.48954	8.57437e-06	5.87957e-05	3.19375	603	TRUE	Upregulated	H1N1	low	day7	Organic acids and derivatives	Carboxylic acids and derivatives	Amino acids, peptides, and analogues
0.459962	16.688	4.49379	8.41015e-06	5.87957e-05	3.21187	1907	TRUE	Upregulated	H1N1	low	day7	Lipids and lipid-like molecules	Steroids and steroid derivatives	Bile acids, alcohols and derivatives
-0.153881	13.7448	-4.34963	1.60459e-05	0.000106235	2.60731	310	TRUE	Downregulated	H1N1	low	day7	Lipids and lipid-like molecules	Fatty Acyls	Fatty alcohols
0.104025	14.0053	4.31328	1.88312e-05	0.00012052	2.45778	353	TRUE	Upregulated	H1N1	low	day7	Benzenoids	Benzene and substituted derivatives	Phenylpyruvic acid derivatives
0.183187	13.8412	4.30069	1.98992e-05	0.000123247	2.40626	1840	TRUE	Upregulated	H1N1	low	day7	Lipids and lipid-like molecules	Steroids and steroid derivatives	Bile acids, alcohols and derivatives
0.129563	17.8069	4.25428	2.43576e-05	0.000146145	2.2176	440	TRUE	Upregulated	H1N1	low	day7	Organic acids and derivatives	Carboxylic acids and derivatives	Amino acids, peptides, and analogues
-0.200346	17.3562	-4.23376	2.66202e-05	0.000154881	2.13476	1176	TRUE	Downregulated	H1N1	low	day7	Lipids and lipid-like molecules	Fatty Acyls	Fatty acids and conjugates
0.135956	13.3623	4.22113	2.81099e-05	0.000158738	2.08399	1211	TRUE	Upregulated	H1N1	low	day7
0.145978	15.157	4.08456	5.02104e-05	0.00027544	1.54403	214	TRUE	Upregulated	H1N1	low	day7	Organic acids and derivatives	Hydroxy acids and derivatives	Beta hydroxy acids and derivatives
0.100357	14.5328	3.8308	0.000141302	0.000753608	0.585321	269	TRUE	Upregulated	H1N1	low	day7	Lipids and lipid-like molecules	Fatty Acyls	Fatty acids and conjugates
0.167848	13.81	3.81532	0.000150232	0.000779583	0.528732	2117	TRUE	Upregulated	H1N1	low	day7	Lipids and lipid-like molecules	Steroids and steroid derivatives	Bile acids, alcohols and derivatives
0.150647	14.6618	3.77489	0.000176133	0.000889937	0.381972	276	TRUE	Upregulated	H1N1	low	day7	Phenylpropanoids and polyketides	Phenylpropanoic acids
-0.270153	17.1364	-3.74973	0.000194322	0.000956662	0.29138	1314	TRUE	Downregulated	H1N1	low	day7	Lipids and lipid-like molecules	Fatty Acyls	Fatty acids and conjugates
0.108028	15.6424	3.7312	0.000208837	0.00100242	0.225014	89	TRUE	Upregulated	H1N1	low	day7	Organic acids and derivatives	Carboxylic acids and derivatives	Amino acids, peptides, and analogues
0.0763732	13.1752	3.60443	0.000339054	0.00151391	-0.220472	127	TRUE	Upregulated	H1N1	low	day7	Organic acids and derivatives	Carboxylic acids and derivatives	Dicarboxylic acids and derivatives
0.101369	15.0475	3.60444	0.000339043	0.00151391	-0.220442	199	TRUE	Upregulated	H1N1	low	day7	Organic acids and derivatives	Carboxylic acids and derivatives	Amino acids, peptides, and analogues
0.117024	13.6847	3.61396	0.000327084	0.00151391	-0.187491	429	TRUE	Upregulated	H1N1	low	day7	Phenylpropanoids and polyketides	Cinnamic acids and derivatives	Cinnamic acids
0.0791252	18.4997	3.58377	0.000366436	0.00159899	-0.291705	125	TRUE	Upregulated	H1N1	low	day7	Organic acids and derivatives	Carboxylic acids and derivatives	Amino acids, peptides, and analogues
0.253421	17.2277	3.52251	0.000460276	0.00196315	-0.500549	635	TRUE	Upregulated	H1N1	low	day7	Organic acids and derivatives	Organic sulfuric acids and derivatives	Arylsulfates
-0.0978733	12.9224	-3.51082	0.000480563	0.00196315	-0.54001	1149	TRUE	Downregulated	H1N1	low	day7	Lipids and lipid-like molecules	Prenol lipids	Retinoids
0.164082	13.5258	3.51323	0.000476305	0.00196315	-0.53187	2110	TRUE	Upregulated	H1N1	low	day7	Lipids and lipid-like molecules	Steroids and steroid derivatives	Bile acids, alcohols and derivatives
-0.164532	14.7197	-3.45601	0.000587332	0.00234933	-0.723356	909	TRUE	Downregulated	H1N1	low	day7	Lipids and lipid-like molecules	Fatty Acyls	Fatty acids and conjugates
-0.0879436	12.1747	-3.34022	0.000889532	0.00348551	-1.10154	1292	TRUE	Downregulated	H1N1	low	day7	Lipids and lipid-like molecules	Fatty Acyls	Lineolic acids and derivatives
0.0923305	16.9898	3.32803	0.000928633	0.00356595	-1.14064	46	TRUE	Upregulated	H1N1	low	day7	Organic acids and derivatives	Keto acids and derivatives	Alpha-keto acids and derivatives
0.12579	13.7857	3.21087	0.00139469	0.00525059	-1.50935	459	TRUE	Upregulated	H1N1	low	day7	Benzenoids	Phenols	Benzenediols
0.09876	15.333	3.19383	0.00147819	0.00545794	-1.56192	488	TRUE	Upregulated	H1N1	low	day7	Organoheterocyclic compounds	Indoles and derivatives	Indolyl carboxylic acids and derivatives
0.0508347	14.1658	3.10159	0.00201605	0.00730341	-1.8418	81	TRUE	Upregulated	H1N1	low	day7	Lipids and lipid-like molecules	Fatty Acyls	Fatty acids and conjugates
0.0770603	17.0226	3.08199	0.00215137	0.00764932	-1.90025	167	TRUE	Upregulated	H1N1	low	day7	Organic acids and derivatives	Organic sulfonic acids and derivatives	Organosulfonic acids and derivatives
-0.0698744	14.52	-3.07637	0.00219168	0.00765095	-1.91694	133	TRUE	Downregulated	H1N1	low	day7	Organic acids and derivatives	Carboxylic acids and derivatives	Amino acids, peptides, and analogues
-0.171958	13.3152	-2.99237	0.00288301	0.00988461	-2.16291	1011	TRUE	Downregulated	H1N1	low	day7	Lipids and lipid-like molecules	Steroids and steroid derivatives	Estrane steroids
0.0804832	16.2475	2.96699	0.00312816	0.0100251	-2.23593	22	TRUE	Upregulated	H1N1	low	day7	Organic oxygen compounds	Organooxygen compounds	Carbonyl compounds
0.0467502	16.7719	2.97061	0.00309203	0.0100251	-2.22555	186	TRUE	Upregulated	H1N1	low	day7	Organoheterocyclic compounds	Diazines	Pyrimidines and pyrimidine derivatives
0.0945979	14.2707	2.97295	0.00306893	0.0100251	-2.21884	412	TRUE	Upregulated	H1N1	low	day7	Organoheterocyclic compounds	Indoles and derivatives	Indolyl carboxylic acids and derivatives
-0.200623	14.4284	-2.96652	0.00313285	0.0100251	-2.23727	1718	TRUE	Downregulated	H1N1	low	day7
0.06202	13.6342	2.94301	0.00337709	0.0106295	-2.30436	26	TRUE	Upregulated	H1N1	low	day7	Organic acids and derivatives	Carboxylic acids and derivatives	Carboxylic acids
0.0537756	12.6337	2.93587	0.00345464	0.0106982	-2.32463	343	TRUE	Upregulated	H1N1	low	day7	Organic acids and derivatives	Carboxylic acids and derivatives	Amino acids, peptides, and analogues
0.0736252	18.6747	2.89685	0.00390802	0.0119101	-2.4346	136	TRUE	Upregulated	H1N1	low	day7
0.0594875	16.5925	2.8698	0.00425329	0.0127599	-2.50996	43	TRUE	Upregulated	H1N1	low	day7	Organoheterocyclic compounds	Lactones	Gamma butyrolactones
0.194355	14.4105	2.83865	0.00468524	0.0138395	-2.59593	747	TRUE	Upregulated	H1N1	low	day7	Organic acids and derivatives	Organic sulfuric acids and derivatives	Arylsulfates
0.0564181	17.3781	2.7388	0.0063512	0.0184683	-2.86529	189	TRUE	Upregulated	H1N1	low	day7	Organic acids and derivatives	Carboxylic acids and derivatives	Amino acids, peptides, and analogues
-0.0767449	12.7379	-2.73393	0.00644466	0.0184683	-2.87818	1148	TRUE	Downregulated	H1N1	low	day7	Lipids and lipid-like molecules	Steroids and steroid derivatives	Estrane steroids
-0.121044	14.1618	-2.70293	0.00706939	0.0199606	-2.95975	1354	TRUE	Downregulated	H1N1	low	day7	Lipids and lipid-like molecules	Fatty Acyls	Eicosanoids
-0.126306	13.6795	-2.69211	0.00729999	0.020313	-2.98801	1372	TRUE	Downregulated	H1N1	low	day7	Lipids and lipid-like molecules	Fatty Acyls	Fatty acids and conjugates
0.0707828	13.9662	2.68673	0.0074173	0.0203446	-3.00203	1963	TRUE	Upregulated	H1N1	low	day7	Lipids and lipid-like molecules	Glycerophospholipids	Glycerophosphocholines
0.0535061	14.9272	2.63767	0.00856623	0.0228433	-3.12853	84	TRUE	Upregulated	H1N1	low	day7	Organic acids and derivatives	Carboxylic acids and derivatives	Amino acids, peptides, and analogues
-0.155961	15.3116	-2.64241	0.00844845	0.0228433	-3.11639	1163	TRUE	Downregulated	H1N1	low	day7	Lipids and lipid-like molecules	Fatty Acyls	Fatty acids and conjugates
0.276725	21.2248	2.52104	0.0119611	0.0314593	-3.42008	484	TRUE	Upregulated	H1N1	low	day7	Organic acids and derivatives	Organic sulfuric acids and derivatives	Arylsulfates
0.0541397	13.6522	2.4791	0.0134475	0.0348908	-3.52178	1196	TRUE	Upregulated	H1N1	low	day7	Organic oxygen compounds	Organooxygen compounds	Carbohydrates and carbohydrate conjugates
-0.112773	13.639	-2.47161	0.0137294	0.0351474	-3.53976	1053	TRUE	Downregulated	H1N1	low	day7	Nucleosides, nucleotides, and analogues	Purine nucleosides
-0.0888132	15.1436	-2.37386	0.01792	0.0452716	-3.76962	1127	TRUE	Downregulated	H1N1	low	day7	Lipids and lipid-like molecules	Fatty Acyls	Lineolic acids and derivatives
0.0600728	12.8842	2.36692	0.018256	0.0455214	-3.78557	848	TRUE	Upregulated	H1N1	low	day7	Organic acids and derivatives	Organic sulfuric acids and derivatives	Arylsulfates
0.186276	16.836	2.33416	0.0199195	0.0490327	-3.86036	943	TRUE	Upregulated	H1N1	low	day7	Organic oxygen compounds	Organooxygen compounds	Carbonyl compounds
-0.0898163	13.5182	-2.29693	0.0219691	0.0533933	-3.94408	1968	FALSE	Downregulated	H1N1	low	day7	Lipids and lipid-like molecules	Steroids and steroid derivatives	Steroidal glycosides
0.0494718	17.4944	2.2404	0.0254335	0.0610405	-4.06871	208	FALSE	Upregulated	H1N1	low	day7	Organic acids and derivatives	Carboxylic acids and derivatives	Amino acids, peptides, and analogues
-0.0752812	12.6457	-2.17172	0.0302712	0.0717541	-4.216	1089	FALSE	Downregulated	H1N1	low	day7	Lipids and lipid-like molecules	Steroids and steroid derivatives	Androstane steroids
0.066506	12.6878	2.15496	0.0315654	0.0739092	-4.25126	294	FALSE	Upregulated	H1N1	low	day7	Benzenoids	Phenols	Benzenediols
0.0363926	19.9151	2.13521	0.033152	0.075776	-4.29247	261	FALSE	Upregulated	H1N1	low	day7	Organic acids and derivatives	Carboxylic acids and derivatives	Amino acids, peptides, and analogues
0.0511686	14.0198	2.1371	0.0329969	0.075776	-4.28854	309	FALSE	Upregulated	H1N1	low	day7
0.0811945	13.8179	2.12736	0.0338011	0.0763507	-4.30875	596	FALSE	Upregulated	H1N1	low	day7
-0.0558662	13.3171	-2.11432	0.0349031	0.0779233	-4.33564	1024	FALSE	Downregulated	H1N1	low	day7	Organoheterocyclic compounds	Benzopyrans	1-benzopyrans
0.0703758	15.818	2.09607	0.0364977	0.0805467	-4.37302	406	FALSE	Upregulated	H1N1	low	day7	Organic acids and derivatives	Carboxylic acids and derivatives	Amino acids, peptides, and analogues
0.0899399	16.1819	2.07254	0.0386457	0.0833704	-4.42075	224	FALSE	Upregulated	H1N1	low	day7	Benzenoids	Benzene and substituted derivatives
-0.084004	13.7013	-2.0748	0.0384342	0.0833704	-4.41618	1455	FALSE	Downregulated	H1N1	low	day7	Lipids and lipid-like molecules	Fatty Acyls	Lineolic acids and derivatives
0.0498815	12.9113	2.06607	0.0392542	0.0837422	-4.43377	423	FALSE	Upregulated	H1N1	low	day7	Organoheterocyclic compounds	Indoles and derivatives	Hydroxyindoles
0.0308978	12.533	1.95707	0.0508061	0.107195	-4.64722	42	FALSE	Upregulated	H1N1	low	day7	Organoheterocyclic compounds	Pyrrolidines	Pyrrolidones
0.0577472	15.4128	1.94122	0.0527037	0.109557	-4.67732	139	FALSE	Upregulated	H1N1	low	day7	Organic acids and derivatives	Carboxylic acids and derivatives	Dicarboxylic acids and derivatives
0.080153	15.9065	1.93824	0.0530666	0.109557	-4.68295	275	FALSE	Upregulated	H1N1	low	day7	Organic oxygen compounds	Organooxygen compounds	Carbohydrates and carbohydrate conjugates
-0.0656627	12.7129	-1.9108	0.0565108	0.115426	-4.73439	1556	FALSE	Downregulated	H1N1	low	day7
-0.0452779	14.0078	-1.8805	0.0605288	0.122332	-4.79036	893	FALSE	Downregulated	H1N1	low	day7	Phenylpropanoids and polyketides	Isoflavonoids	Isoflavans
-0.0292557	15.1975	-1.84111	0.0661036	0.130844	-4.86178	210	FALSE	Downregulated	H1N1	low	day7	Organic acids and derivatives	Carboxylic acids and derivatives	Amino acids, peptides, and analogues
0.0293487	12.2297	1.84479	0.0655648	0.130844	-4.85516	839	FALSE	Upregulated	H1N1	low	day7	Lipids and lipid-like molecules	Fatty Acyls	Fatty acid esters
0.0545211	12.3022	1.82606	0.0683421	0.133895	-4.88867	953	FALSE	Upregulated	H1N1	low	day7	Organic acids and derivatives	Organic phosphoric acids and derivatives	Phosphate esters
0.0485053	12.8756	1.75766	0.0793193	0.152293	-5.00816	243	FALSE	Upregulated	H1N1	low	day7	Organic acids and derivatives	Carboxylic acids and derivatives	Amino acids, peptides, and analogues
-0.0736487	12.9481	-1.76003	0.0789167	0.152293	-5.0041	1702	FALSE	Downregulated	H1N1	low	day7
0.0378533	16.6728	1.74064	0.0822639	0.156383	-5.03719	341	FALSE	Upregulated	H1N1	low	day7	Lipids and lipid-like molecules	Fatty Acyls	Fatty acids and conjugates
0.113492	15.4041	1.71305	0.0872254	0.164189	-5.08367	173	FALSE	Upregulated	H1N1	low	day7	Benzenoids	Phenols	Benzenetriols and derivatives
0.0352251	16.0244	1.68625	0.0922721	0.172002	-5.12809	814	FALSE	Upregulated	H1N1	low	day7	Nucleosides, nucleotides, and analogues	Pyrimidine nucleosides
0.0337612	14.0529	1.67319	0.0948152	0.173376	-5.14949	90	FALSE	Upregulated	H1N1	low	day7	Organic oxygen compounds	Organooxygen compounds	Carbohydrates and carbohydrate conjugates
-0.0583756	14.8215	-1.67376	0.0947044	0.173376	-5.14857	428	FALSE	Downregulated	H1N1	low	day7	Organic acids and derivatives	Carboxylic acids and derivatives	Amino acids, peptides, and analogues
0.167792	17.8278	1.6487	0.0997366	0.180655	-5.18918	435	FALSE	Upregulated	H1N1	low	day7	Benzenoids	Benzene and substituted derivatives	Benzoic acids and derivatives
0.0266212	12.5923	1.61265	0.107352	0.192632	-5.24655	2323	FALSE	Upregulated	H1N1	low	day7	Lipids and lipid-like molecules	Sphingolipids	Ceramides
0.0458058	14.2822	1.59611	0.110995	0.197325	-5.27245	1216	FALSE	Upregulated	H1N1	low	day7	Organic acids and derivatives	Carboxylic acids and derivatives	Amino acids, peptides, and analogues
-0.0471273	15.3296	-1.58911	0.112568	0.198285	-5.28333	414	FALSE	Downregulated	H1N1	low	day7	Organic acids and derivatives	Carboxylic acids and derivatives	Amino acids, peptides, and analogues
-0.0368163	12.6705	-1.53601	0.125067	0.218299	-5.36432	1001	FALSE	Downregulated	H1N1	low	day7	Lipids and lipid-like molecules	Fatty Acyls	Fatty acids and conjugates
-0.0581176	13.5929	-1.46406	0.143706	0.246403	-5.46972	1456	FALSE	Downregulated	H1N1	low	day7	Lipids and lipid-like molecules	Fatty Acyls	Fatty acids and conjugates
-0.0553688	13.1992	-1.46395	0.143735	0.246403	-5.46987	1467	FALSE	Downregulated	H1N1	low	day7
0.143169	14.7238	1.44512	0.148951	0.253086	-5.49663	373	FALSE	Upregulated	H1N1	low	day7	Organic acids and derivatives	Carboxylic acids and derivatives	Amino acids, peptides, and analogues
0.0321673	16.8086	1.43065	0.153057	0.255538	-5.51696	152	FALSE	Upregulated	H1N1	low	day7	Organic acids and derivatives	Hydroxy acids and derivatives	Beta hydroxy acids and derivatives
0.032136	13.1498	1.43225	0.152597	0.255538	-5.51471	508	FALSE	Upregulated	H1N1	low	day7
-0.0709442	13.3622	-1.41571	0.157385	0.2605	-5.53773	1666	FALSE	Downregulated	H1N1	low	day7	Lipids and lipid-like molecules	Fatty Acyls	Fatty acids and conjugates
-0.0991345	16.3643	-1.38765	0.165762	0.27202	-5.57614	1651	FALSE	Downregulated	H1N1	low	day7
0.0758633	14.8515	1.34972	0.177619	0.289007	-5.62687	453	FALSE	Upregulated	H1N1	low	day7	Organoheterocyclic compounds	Pyridines and derivatives	Pyridinecarboxylic acids and derivatives
0.0263307	12.462	1.31045	0.19055	0.30236	-5.67792	228	FALSE	Upregulated	H1N1	low	day7	Benzenoids	Benzene and substituted derivatives	Phenethylamines
0.0198087	13.4773	1.31204	0.190014	0.30236	-5.67589	319	FALSE	Upregulated	H1N1	low	day7	Organic acids and derivatives	Carboxylic acids and derivatives	Amino acids, peptides, and analogues
-0.0784128	14.0624	-1.312	0.190025	0.30236	-5.67593	730	FALSE	Downregulated	H1N1	low	day7	Lipids and lipid-like molecules	Fatty Acyls	Fatty acids and conjugates
0.0354959	15.4728	1.30018	0.194042	0.305378	-5.69102	443	FALSE	Upregulated	H1N1	low	day7	Benzenoids	Phenols	Methoxyphenols
0.0526325	13.4332	1.27119	0.204156	0.316113	-5.72746	801	FALSE	Upregulated	H1N1	low	day7	Phenylpropanoids and polyketides	Isoflavonoids	Isoflavans
-0.0361867	12.6673	-1.27475	0.202897	0.316113	-5.72304	1740	FALSE	Downregulated	H1N1	low	day7	Lipids and lipid-like molecules	Fatty Acyls	Fatty acid esters
0.0401026	14.5002	1.24697	0.212898	0.327012	-5.75727	628	FALSE	Upregulated	H1N1	low	day7	Phenylpropanoids and polyketides	Phenylpropanoic acids
0.0225586	17.2512	1.19162	0.233887	0.34811	-5.82327	116	FALSE	Upregulated	H1N1	low	day7	Organic acids and derivatives	Carboxylic acids and derivatives	Amino acids, peptides, and analogues
-0.0468598	13.3369	-1.19376	0.233047	0.34811	-5.82077	1514	FALSE	Downregulated	H1N1	low	day7	Lipids and lipid-like molecules	Fatty Acyls	Fatty acids and conjugates
-0.0506522	14.6388	-1.19439	0.232802	0.34811	-5.82003	1848	FALSE	Downregulated	H1N1	low	day7	Lipids and lipid-like molecules	Steroids and steroid derivatives	Bile acids, alcohols and derivatives
0.0183324	13.0018	1.19238	0.23359	0.34811	-5.82238	2389	FALSE	Upregulated	H1N1	low	day7	Lipids and lipid-like molecules	Sphingolipids	Ceramides
0.0290101	15.4534	1.16758	0.243443	0.359546	-5.85099	130	FALSE	Upregulated	H1N1	low	day7	Organic acids and derivatives	Keto acids and derivatives	Short-chain keto acids and derivatives
0.160794	14.131	1.09327	0.27472	0.402643	-5.93317	289	FALSE	Upregulated	H1N1	low	day7	Organoheterocyclic compounds	Imidazopyrimidines	Purines and purine derivatives
0.0145106	15.2443	1.05551	0.291619	0.421085	-5.97285	397	FALSE	Upregulated	H1N1	low	day7	Organic acids and derivatives	Carboxylic acids and derivatives	Amino acids, peptides, and analogues
-0.0516068	17.2186	-1.05536	0.291689	0.421085	-5.97301	515	FALSE	Downregulated	H1N1	low	day7	Organic acids and derivatives	Hydroxy acids and derivatives	Medium-chain hydroxy acids and derivatives
0.0376128	13.9415	1.03445	0.301348	0.431782	-5.99439	340	FALSE	Upregulated	H1N1	low	day7
0.0518695	15.932	0.991174	0.322004	0.457961	-6.03728	296	FALSE	Upregulated	H1N1	low	day7	Benzenoids	Benzene and substituted derivatives	Benzoic acids and derivatives
-0.0804495	14.012	-0.985854	0.324606	0.458267	-6.04242	1356	FALSE	Downregulated	H1N1	low	day7
-0.0256188	16.0679	-0.978655	0.328148	0.459886	-6.04934	8	FALSE	Downregulated	H1N1	low	day7	Organic acids and derivatives	Carboxylic acids and derivatives	Carboxylic acids
-0.0218275	14.8028	-0.92955	0.352981	0.491104	-6.0952	1129	FALSE	Downregulated	H1N1	low	day7	Organic acids and derivatives	Carboxylic acids and derivatives	Amino acids, peptides, and analogues
0.0356014	13.9367	0.904062	0.366328	0.506008	-6.11807	985	FALSE	Upregulated	H1N1	low	day7
-0.0497424	13.5623	-0.897025	0.370069	0.507523	-6.12428	1565	FALSE	Downregulated	H1N1	low	day7	Organic acids and derivatives	Carboxylic acids and derivatives	Amino acids, peptides, and analogues
-0.0832482	17.7727	-0.886369	0.375777	0.511696	-6.13358	791	FALSE	Downregulated	H1N1	low	day7	Phenylpropanoids and polyketides	Phenylpropanoic acids
0.0152958	13.6832	0.86311	0.388425	0.521521	-6.1535	47	FALSE	Upregulated	H1N1	low	day7	Lipids and lipid-like molecules	Fatty Acyls	Fatty acids and conjugates
0.0399401	15.5915	0.866307	0.386671	0.521521	-6.15079	1970	FALSE	Upregulated	H1N1	low	day7	Lipids and lipid-like molecules	Steroids and steroid derivatives	Cholestane steroids
0.0193582	21.3069	0.816632	0.414466	0.548239	-6.19172	372	FALSE	Upregulated	H1N1	low	day7	Organoheterocyclic compounds	Imidazopyrimidines	Purines and purine derivatives
-0.0266138	19.6932	-0.812395	0.41689	0.548239	-6.1951	501	FALSE	Downregulated	H1N1	low	day7	Organic acids and derivatives	Carboxylic acids and derivatives	Tricarboxylic acids and derivatives
-0.0288676	13.6019	-0.821737	0.411556	0.548239	-6.18762	1084	FALSE	Downregulated	H1N1	low	day7	Nucleosides, nucleotides, and analogues	Pyrimidine nucleosides
-0.0156494	14.1014	-0.781222	0.434983	0.568141	-6.21942	2489	FALSE	Downregulated	H1N1	low	day7	Lipids and lipid-like molecules	Glycerophospholipids	Glycerophosphocholines
0.0163123	13.2052	0.774322	0.439048	0.569576	-6.22467	102	FALSE	Upregulated	H1N1	low	day7	Organoheterocyclic compounds	Pyrroles	Pyrrole carboxylic acids and derivatives
-0.0166553	13.2621	-0.747654	0.454964	0.586263	-6.24455	1551	FALSE	Downregulated	H1N1	low	day7	Lipids and lipid-like molecules	Steroids and steroid derivatives	Bile acids, alcohols and derivatives
-0.0183908	12.7476	-0.729226	0.46615	0.596672	-6.25788	553	FALSE	Downregulated	H1N1	low	day7	Organic acids and derivatives	Carboxylic acids and derivatives	Amino acids, peptides, and analogues
0.0501678	15.9178	0.676876	0.498748	0.634169	-6.29392	445	FALSE	Upregulated	H1N1	low	day7	Organic oxygen compounds	Organooxygen compounds	Carbohydrates and carbohydrate conjugates
0.017937	12.9624	0.646002	0.518527	0.654982	-6.31393	1809	FALSE	Upregulated	H1N1	low	day7
0.0375569	12.3513	0.589928	0.555463	0.697052	-6.34788	1594	FALSE	Upregulated	H1N1	low	day7	Organic oxygen compounds	Organooxygen compounds	Carbohydrates and carbohydrate conjugates
0.0242512	12.8318	0.577233	0.564001	0.698633	-6.35513	1006	FALSE	Upregulated	H1N1	low	day7	Organic acids and derivatives	Carboxylic acids and derivatives	Amino acids, peptides, and analogues
-0.0500055	14.6682	-0.579546	0.56244	0.698633	-6.35382	1207	FALSE	Downregulated	H1N1	low	day7	Lipids and lipid-like molecules	Fatty Acyls	Fatty acids and conjugates
0.0366558	13.1924	0.562995	0.57365	0.706031	-6.36309	679	FALSE	Upregulated	H1N1	low	day7	Organic oxygen compounds	Organooxygen compounds	Carbohydrates and carbohydrate conjugates
0.0154487	13.7258	0.551155	0.581734	0.706918	-6.36955	257	FALSE	Upregulated	H1N1	low	day7	Organic acids and derivatives	Carboxylic acids and derivatives	Amino acids, peptides, and analogues
-0.0286859	15.5438	-0.552621	0.580731	0.706918	-6.36876	442	FALSE	Downregulated	H1N1	low	day7
0.0200236	17.8777	0.544515	0.586291	0.707974	-6.37311	354	FALSE	Upregulated	H1N1	low	day7	Organic oxygen compounds	Organooxygen compounds	Carbohydrates and carbohydrate conjugates
0.0253951	16.3622	0.528225	0.59754	0.717048	-6.38167	140	FALSE	Upregulated	H1N1	low	day7
0.0153874	13.1608	0.516459	0.605726	0.722356	-6.3877	2070	FALSE	Upregulated	H1N1	low	day7	Lipids and lipid-like molecules	Steroids and steroid derivatives	Steroidal glycosides
-0.0112635	12.3023	-0.447773	0.65448	0.77568	-6.42015	24	FALSE	Downregulated	H1N1	low	day7	Organoheterocyclic compounds	Tetrahydrofurans
0.0137694	13.7271	0.432683	0.665402	0.783787	-6.42666	506	FALSE	Upregulated	H1N1	low	day7	Organic oxygen compounds	Organooxygen compounds	Carbohydrates and carbohydrate conjugates
0.0135922	15.062	0.420721	0.674111	0.789203	-6.43166	577	FALSE	Upregulated	H1N1	low	day7	Organoheterocyclic compounds	Indoles and derivatives	Indolyl carboxylic acids and derivatives
-0.0187678	12.6452	-0.412049	0.680452	0.791798	-6.4352	162	FALSE	Downregulated	H1N1	low	day7	Benzenoids	Phenols	1-hydroxy-2-unsubstituted benzenoids
-0.0117459	14.1032	-0.374585	0.708103	0.810184	-6.44964	156	FALSE	Downregulated	H1N1	low	day7	Organic acids and derivatives	Carboxylic acids and derivatives	Amino acids, peptides, and analogues
0.0130605	16.0068	0.373497	0.708911	0.810184	-6.45004	265	FALSE	Upregulated	H1N1	low	day7	Organic acids and derivatives	Carboxylic acids and derivatives	Amino acids, peptides, and analogues
0.0148254	14.8548	0.377442	0.70598	0.810184	-6.44858	486	FALSE	Upregulated	H1N1	low	day7	Organic acids and derivatives	Hydroxy acids and derivatives	Medium-chain hydroxy acids and derivatives
0.00824188	13.6405	0.336562	0.736566	0.822213	-6.46289	324	FALSE	Upregulated	H1N1	low	day7	Lipids and lipid-like molecules	Fatty Acyls	Fatty acids and conjugates
0.00599944	14.0542	0.347838	0.728085	0.822213	-6.45911	335	FALSE	Upregulated	H1N1	low	day7	Organic acids and derivatives	Carboxylic acids and derivatives	Amino acids, peptides, and analogues
0.0117213	12.9233	0.348773	0.727383	0.822213	-6.45879	858	FALSE	Upregulated	H1N1	low	day7	Lipids and lipid-like molecules	Prenol lipids	Quinone and hydroquinone lipids
-0.025375	16.0658	-0.339219	0.734564	0.822213	-6.46201	1344	FALSE	Downregulated	H1N1	low	day7	Lipids and lipid-like molecules	Fatty Acyls	Eicosanoids
-0.0260804	15.9552	-0.328337	0.742772	0.824348	-6.46557	399	FALSE	Downregulated	H1N1	low	day7	Lipids and lipid-like molecules	Fatty Acyls	Fatty acids and conjugates
-0.00718264	12.5008	-0.270476	0.786888	0.862427	-6.48255	23	FALSE	Downregulated	H1N1	low	day7	Organoheterocyclic compounds	Tetrahydrofurans
-0.00309982	15.4413	-0.273175	0.784814	0.862427	-6.48183	32	FALSE	Downregulated	H1N1	low	day7	Organic acids and derivatives	Hydroxy acids and derivatives	Alpha hydroxy acids and derivatives
-0.00673765	13.7289	-0.262679	0.792889	0.862427	-6.48458	259	FALSE	Downregulated	H1N1	low	day7	Organic acids and derivatives	Keto acids and derivatives	Gamma-keto acids and derivatives
0.00698067	13.5358	0.2522	0.800973	0.862427	-6.48723	1005	FALSE	Upregulated	H1N1	low	day7
-0.0135217	13.7504	-0.248241	0.804033	0.862427	-6.4882	1988	FALSE	Downregulated	H1N1	low	day7	Lipids and lipid-like molecules	Prenol lipids	Triterpenoids
0.00413518	13.9346	0.255229	0.798634	0.862427	-6.48648	2486	FALSE	Upregulated	H1N1	low	day7	Lipids and lipid-like molecules	Glycerophospholipids	Glycerophosphoserines
0.00655696	19.5848	0.239092	0.811117	0.865191	-6.49038	438	FALSE	Upregulated	H1N1	low	day7	Organic oxygen compounds	Organooxygen compounds	Carbohydrates and carbohydrate conjugates
0.00616861	16.3681	0.214385	0.83032	0.877392	-6.49588	223	FALSE	Upregulated	H1N1	low	day7	Organic oxygen compounds	Organooxygen compounds	Carbohydrates and carbohydrate conjugates
0.0163739	16.883	0.201033	0.840742	0.877392	-6.49859	530	FALSE	Upregulated	H1N1	low	day7	Organic nitrogen compounds	Organonitrogen compounds	N-arylamides
0.0167303	13.8847	0.204069	0.838369	0.877392	-6.49799	618	FALSE	Upregulated	H1N1	low	day7	Organic acids and derivatives	Carboxylic acids and derivatives	Amino acids, peptides, and analogues
-0.00931511	13.1503	-0.200915	0.840834	0.877392	-6.49862	1932	FALSE	Downregulated	H1N1	low	day7	Lipids and lipid-like molecules	Prenol lipids	Triterpenoids
0.00388169	12.6539	0.184592	0.853612	0.884486	-6.5017	161	FALSE	Upregulated	H1N1	low	day7	Organic oxygen compounds	Organooxygen compounds	Carbohydrates and carbohydrate conjugates
-0.00544502	16.2565	-0.179559	0.85756	0.884486	-6.5026	193	FALSE	Downregulated	H1N1	low	day7
-0.00284966	13.9244	-0.168739	0.866059	0.884486	-6.50445	249	FALSE	Downregulated	H1N1	low	day7
0.00655203	13.9579	0.171422	0.86395	0.884486	-6.504	327	FALSE	Upregulated	H1N1	low	day7
-0.00422409	14.0009	-0.126878	0.899079	0.913351	-6.51051	368	FALSE	Downregulated	H1N1	low	day7	Organoheterocyclic compounds	Pyridines and derivatives	Pyridine carboxaldehydes
0.00154408	11.7677	0.0704241	0.94388	0.953815	-6.51597	122	FALSE	Upregulated	H1N1	low	day7
-0.000760059	15.6555	-0.0249814	0.980078	0.985209	-6.5181	268	FALSE	Downregulated	H1N1	low	day7
0.000726444	13.6685	0.0179449	0.985689	0.985689	-6.51824	561	FALSE	Upregulated	H1N1	low	day7	Lipids and lipid-like molecules	Fatty Acyls	Fatty acids and conjugates

## Sheet: H1N1lowDay35vsDay0
logFC	AveExpr	t	P.Value	adj.P.Val	B	ionIdx	significance	direction	strain	resp	time	super_class	class	sub_class
0.147303	17.7058	8.62254	5.93882e-17	8.65288e-15	27.8214	49	TRUE	Upregulated	H1N1	low	day35	Organic acids and derivatives	Carboxylic acids and derivatives	Amino acids, peptides, and analogues
0.261172	15.2704	8.56868	9.01342e-17	8.65288e-15	27.4168	272	TRUE	Upregulated	H1N1	low	day35	Organic acids and derivatives	Carboxylic acids and derivatives	Amino acids, peptides, and analogues
0.191202	15.3934	7.75903	3.74329e-14	2.39571e-12	21.5771	205	TRUE	Upregulated	H1N1	low	day35	Organic acids and derivatives	Organic carbonic acids and derivatives	Ureas
0.220204	16.6276	7.40724	4.43977e-13	2.13109e-11	19.1861	407	TRUE	Upregulated	H1N1	low	day35	Organic acids and derivatives	Carboxylic acids and derivatives	Amino acids, peptides, and analogues
0.132268	13.8065	7.16085	2.37642e-12	9.12546e-11	17.5663	105	TRUE	Upregulated	H1N1	low	day35	Organic nitrogen compounds	Organonitrogen compounds	Amines
-0.814296	18.622	-7.09519	3.68748e-12	1.17999e-10	17.1424	885	TRUE	Downregulated	H1N1	low	day35	Lipids and lipid-like molecules	Fatty Acyls	Fatty acids and conjugates
-0.458323	14.9038	-6.92019	1.17035e-11	3.21011e-10	16.0286	1128	TRUE	Downregulated	H1N1	low	day35	Lipids and lipid-like molecules	Fatty Acyls	Fatty acids and conjugates
-0.598928	18.315	-6.79765	2.59105e-11	5.52756e-10	15.2628	722	TRUE	Downregulated	H1N1	low	day35	Lipids and lipid-like molecules	Fatty Acyls	Fatty acids and conjugates
-0.610203	20.838	-6.81202	2.36199e-11	5.52756e-10	15.3519	1035	TRUE	Downregulated	H1N1	low	day35	Lipids and lipid-like molecules	Fatty Acyls	Lineolic acids and derivatives
-0.497816	16.1414	-6.68624	5.28334e-11	1.0144e-09	14.5766	806	TRUE	Downregulated	H1N1	low	day35	Lipids and lipid-like molecules	Fatty Acyls	Fatty acids and conjugates
0.395675	14.7618	6.61973	8.04725e-11	1.40461e-09	14.1716	1964	TRUE	Upregulated	H1N1	low	day35	Lipids and lipid-like molecules	Steroids and steroid derivatives	Bile acids, alcohols and derivatives
-0.355443	16.9837	-6.59996	9.11321e-11	1.45811e-09	14.0519	87	TRUE	Downregulated	H1N1	low	day35	Organic acids and derivatives	Hydroxy acids and derivatives	Alpha hydroxy acids and derivatives
-0.600482	15.4833	-6.54241	1.30671e-10	1.92991e-09	13.7052	708	TRUE	Downregulated	H1N1	low	day35	Lipids and lipid-like molecules	Fatty Acyls	Fatty acids and conjugates
0.562053	14.3992	6.36182	3.98043e-10	5.45888e-09	12.6343	2074	TRUE	Upregulated	H1N1	low	day35	Lipids and lipid-like molecules	Steroids and steroid derivatives	Bile acids, alcohols and derivatives
-0.377343	14.7126	-6.2821	6.45541e-10	8.26293e-09	12.1699	1335	TRUE	Downregulated	H1N1	low	day35	Lipids and lipid-like molecules	Fatty Acyls	Fatty acids and conjugates
-0.217982	12.7987	-6.22009	9.37e-10	9.99467e-09	11.8121	1071	TRUE	Downregulated	H1N1	low	day35	Lipids and lipid-like molecules	Steroids and steroid derivatives	Androstane steroids
0.265432	13.8412	6.23157	8.74742e-10	9.99467e-09	11.8781	1840	TRUE	Upregulated	H1N1	low	day35	Lipids and lipid-like molecules	Steroids and steroid derivatives	Bile acids, alcohols and derivatives
0.636692	16.688	6.22044	9.35025e-10	9.99467e-09	11.8142	1907	TRUE	Upregulated	H1N1	low	day35	Lipids and lipid-like molecules	Steroids and steroid derivatives	Bile acids, alcohols and derivatives
-0.437492	15.2612	-6.09305	1.991e-09	2.01195e-08	11.089	1194	TRUE	Downregulated	H1N1	low	day35	Lipids and lipid-like molecules	Fatty Acyls	Fatty acids and conjugates
-0.415591	20.787	-6.04923	2.57424e-09	2.47127e-08	10.8426	1058	TRUE	Downregulated	H1N1	low	day35	Lipids and lipid-like molecules	Fatty Acyls	Fatty acids and conjugates
-0.281951	17.3562	-5.95825	4.36721e-09	3.99287e-08	10.3361	1176	TRUE	Downregulated	H1N1	low	day35	Lipids and lipid-like molecules	Fatty Acyls	Fatty acids and conjugates
0.17912	17.8069	5.88153	6.78429e-09	5.92083e-08	9.91421	440	TRUE	Upregulated	H1N1	low	day35	Organic acids and derivatives	Carboxylic acids and derivatives	Amino acids, peptides, and analogues
-0.185958	12.8875	-5.44233	7.69698e-08	6.4253e-07	7.59334	1958	TRUE	Downregulated	H1N1	low	day35	Lipids and lipid-like molecules	Steroids and steroid derivatives	Steroidal glycosides
-0.45798	16.146	-5.23607	2.27884e-07	1.82308e-06	6.55951	1209	TRUE	Downregulated	H1N1	low	day35	Lipids and lipid-like molecules	Fatty Acyls	Fatty acids and conjugates
-0.234471	15.6012	-5.11854	4.16273e-07	3.19698e-06	5.9867	1219	TRUE	Downregulated	H1N1	low	day35
0.154425	16.7242	4.97512	8.54764e-07	6.31211e-06	5.30379	147	TRUE	Upregulated	H1N1	low	day35
0.176848	15.157	4.94832	9.75856e-07	6.93942e-06	5.17817	214	TRUE	Upregulated	H1N1	low	day35	Organic acids and derivatives	Hydroxy acids and derivatives	Beta hydroxy acids and derivatives
0.226441	13.5258	4.84844	1.59049e-06	1.09062e-05	4.71544	2110	TRUE	Upregulated	H1N1	low	day35	Lipids and lipid-like molecules	Steroids and steroid derivatives	Bile acids, alcohols and derivatives
0.106177	18.4997	4.80899	1.92437e-06	1.27407e-05	4.5351	125	TRUE	Upregulated	H1N1	low	day35	Organic acids and derivatives	Carboxylic acids and derivatives	Amino acids, peptides, and analogues
0.206539	13.81	4.69478	3.31633e-06	2.12245e-05	4.02063	2117	TRUE	Upregulated	H1N1	low	day35	Lipids and lipid-like molecules	Steroids and steroid derivatives	Bile acids, alcohols and derivatives
0.111789	14.0053	4.63519	4.38591e-06	2.63582e-05	3.75675	353	TRUE	Upregulated	H1N1	low	day35	Benzenoids	Benzene and substituted derivatives	Phenylpyruvic acid derivatives
-0.333921	17.1364	-4.63484	4.39303e-06	2.63582e-05	3.75522	1314	TRUE	Downregulated	H1N1	low	day35	Lipids and lipid-like molecules	Fatty Acyls	Fatty acids and conjugates
0.0724082	16.7719	4.60097	5.14235e-06	2.99191e-05	3.60666	186	TRUE	Upregulated	H1N1	low	day35	Organoheterocyclic compounds	Diazines	Pyrimidines and pyrimidine derivatives
0.126464	15.6424	4.36795	1.4796e-05	8.35539e-05	2.61204	89	TRUE	Upregulated	H1N1	low	day35	Organic acids and derivatives	Carboxylic acids and derivatives	Amino acids, peptides, and analogues
0.104853	18.6747	4.12553	4.22628e-05	0.000231841	1.62877	136	TRUE	Upregulated	H1N1	low	day35
0.238791	14.7403	4.10386	4.63051e-05	0.000246961	1.54343	97	TRUE	Upregulated	H1N1	low	day35	Benzenoids	Benzene and substituted derivatives	Aniline and substituted anilines
-0.229406	13.3152	-3.99205	7.36952e-05	0.000382418	1.10998	1011	TRUE	Downregulated	H1N1	low	day35	Lipids and lipid-like molecules	Steroids and steroid derivatives	Estrane steroids
-0.0901836	14.52	-3.97052	8.04924e-05	0.00039627	1.02781	133	TRUE	Downregulated	H1N1	low	day35	Organic acids and derivatives	Carboxylic acids and derivatives	Amino acids, peptides, and analogues
-0.140501	13.7448	-3.97143	8.01937e-05	0.00039627	1.03128	310	TRUE	Downregulated	H1N1	low	day35	Lipids and lipid-like molecules	Fatty Acyls	Fatty alcohols
0.169779	20.9657	3.83881	0.000136877	0.000644722	0.53432	52	TRUE	Upregulated	H1N1	low	day35	Organic acids and derivatives	Hydroxy acids and derivatives	Alpha hydroxy acids and derivatives
0.0813083	13.1752	3.83735	0.000137675	0.000644722	0.528925	127	TRUE	Upregulated	H1N1	low	day35	Organic acids and derivatives	Carboxylic acids and derivatives	Dicarboxylic acids and derivatives
0.123508	13.6847	3.81419	0.000150902	0.000689839	0.443832	429	TRUE	Upregulated	H1N1	low	day35	Phenylpropanoids and polyketides	Cinnamic acids and derivatives	Cinnamic acids
-0.105055	12.9224	-3.76845	0.000180634	0.000806551	0.277173	1149	TRUE	Downregulated	H1N1	low	day35	Lipids and lipid-like molecules	Prenol lipids	Retinoids
0.262347	17.2277	3.64658	0.000289054	0.00126133	-0.157468	635	TRUE	Upregulated	H1N1	low	day35	Organic acids and derivatives	Organic sulfuric acids and derivatives	Arylsulfates
0.111379	15.333	3.60192	0.000342278	0.00146039	-0.313321	488	TRUE	Upregulated	H1N1	low	day35	Organoheterocyclic compounds	Indoles and derivatives	Indolyl carboxylic acids and derivatives
-0.227115	16.4862	-3.50667	0.000487956	0.00203668	-0.639592	1218	TRUE	Downregulated	H1N1	low	day35	Lipids and lipid-like molecules	Fatty Acyls	Lineolic acids and derivatives
0.0572921	14.1658	3.49557	0.000508273	0.00207635	-0.677061	81	TRUE	Upregulated	H1N1	low	day35	Lipids and lipid-like molecules	Fatty Acyls	Fatty acids and conjugates
-0.129759	15.1436	-3.46828	0.000561662	0.00215678	-0.768738	1127	TRUE	Downregulated	H1N1	low	day35	Lipids and lipid-like molecules	Fatty Acyls	Lineolic acids and derivatives
-0.204892	15.3116	-3.47145	0.000555197	0.00215678	-0.758116	1163	TRUE	Downregulated	H1N1	low	day35	Lipids and lipid-like molecules	Fatty Acyls	Fatty acids and conjugates
-0.0914921	12.1747	-3.475	0.000548051	0.00215678	-0.746229	1292	TRUE	Downregulated	H1N1	low	day35	Lipids and lipid-like molecules	Fatty Acyls	Lineolic acids and derivatives
0.0583704	19.9151	3.42468	0.00065791	0.00247684	-0.913737	261	TRUE	Upregulated	H1N1	low	day35	Organic acids and derivatives	Carboxylic acids and derivatives	Amino acids, peptides, and analogues
0.134632	13.0409	3.35403	0.0008471	0.00312775	-1.14496	603	TRUE	Upregulated	H1N1	low	day35	Organic acids and derivatives	Carboxylic acids and derivatives	Amino acids, peptides, and analogues
0.0670099	12.462	3.33501	0.000906059	0.00328233	-1.20641	228	TRUE	Upregulated	H1N1	low	day35	Benzenoids	Benzene and substituted derivatives	Phenethylamines
-0.0861136	16.0679	-3.28959	0.00106261	0.00377817	-1.3518	8	TRUE	Downregulated	H1N1	low	day35	Organic acids and derivatives	Carboxylic acids and derivatives	Carboxylic acids
0.213866	14.4105	3.12361	0.00187335	0.00653969	-1.86676	747	TRUE	Upregulated	H1N1	low	day35	Organic acids and derivatives	Organic sulfuric acids and derivatives	Arylsulfates
0.0804545	14.5328	3.07108	0.00223022	0.00764648	-2.02437	269	TRUE	Upregulated	H1N1	low	day35	Lipids and lipid-like molecules	Fatty Acyls	Fatty acids and conjugates
0.24421	16.836	3.06011	0.00231225	0.00778863	-2.05697	943	TRUE	Upregulated	H1N1	low	day35	Organic oxygen compounds	Organooxygen compounds	Carbonyl compounds
0.0481626	12.533	3.05063	0.00238533	0.00789625	-2.08504	42	TRUE	Upregulated	H1N1	low	day35	Organoheterocyclic compounds	Pyrrolidines	Pyrrolidones
-0.133781	14.1618	-2.98736	0.00292992	0.00953466	-2.27021	1354	TRUE	Downregulated	H1N1	low	day35	Lipids and lipid-like molecules	Fatty Acyls	Eicosanoids
0.0823399	16.9898	2.96792	0.00311881	0.00998019	-2.32636	46	TRUE	Upregulated	H1N1	low	day35	Organic acids and derivatives	Keto acids and derivatives	Alpha-keto acids and derivatives
0.0544436	13.3582	2.86359	0.00433641	0.013649	-2.62158	227	TRUE	Upregulated	H1N1	low	day35	Alkaloids and derivatives
0.0625336	17.4944	2.83192	0.00478357	0.0146715	-2.70916	208	TRUE	Upregulated	H1N1	low	day35	Organic acids and derivatives	Carboxylic acids and derivatives	Amino acids, peptides, and analogues
-0.129119	13.639	-2.82986	0.00481407	0.0146715	-2.71483	1053	TRUE	Downregulated	H1N1	low	day35	Nucleosides, nucleotides, and analogues	Purine nucleosides
0.109849	13.7857	2.80398	0.00521241	0.0156372	-2.78564	459	TRUE	Upregulated	H1N1	low	day35	Benzenoids	Phenols	Benzenediols
0.0559011	14.9272	2.75573	0.00603558	0.0178282	-2.91597	84	TRUE	Upregulated	H1N1	low	day35	Organic acids and derivatives	Carboxylic acids and derivatives	Amino acids, peptides, and analogues
-0.0770053	12.7379	-2.74321	0.00626765	0.0182332	-2.94945	1148	TRUE	Downregulated	H1N1	low	day35	Lipids and lipid-like molecules	Steroids and steroid derivatives	Estrane steroids
0.30022	21.2248	2.73509	0.00642222	0.018404	-2.97105	484	TRUE	Upregulated	H1N1	low	day35	Organic acids and derivatives	Organic sulfuric acids and derivatives	Arylsulfates
0.087388	14.5002	2.71729	0.00677359	0.0191254	-3.01824	628	TRUE	Upregulated	H1N1	low	day35	Phenylpropanoids and polyketides	Phenylpropanoic acids
0.124521	15.5915	2.70088	0.00711258	0.0197915	-3.06146	1970	TRUE	Upregulated	H1N1	low	day35	Lipids and lipid-like molecules	Steroids and steroid derivatives	Cholestane steroids
0.0642079	12.9113	2.65947	0.00803728	0.0220451	-3.16942	423	TRUE	Upregulated	H1N1	low	day35	Organoheterocyclic compounds	Indoles and derivatives	Hydroxyindoles
0.102402	14.6618	2.56597	0.0105326	0.028087	-3.40717	276	TRUE	Upregulated	H1N1	low	day35	Phenylpropanoids and polyketides	Phenylpropanoic acids
0.261205	17.8278	2.56657	0.0105147	0.028087	-3.40567	435	TRUE	Upregulated	H1N1	low	day35	Benzenoids	Benzene and substituted derivatives	Benzoic acids and derivatives
0.0930617	13.8179	2.43829	0.0150486	0.0395798	-3.71838	596	TRUE	Upregulated	H1N1	low	day35
0.0499213	17.3781	2.42342	0.0156727	0.040625	-3.75362	189	TRUE	Upregulated	H1N1	low	day35	Organic acids and derivatives	Carboxylic acids and derivatives	Amino acids, peptides, and analogues
0.0768115	14.2707	2.41397	0.0160807	0.040625	-3.77589	412	TRUE	Upregulated	H1N1	low	day35	Organoheterocyclic compounds	Indoles and derivatives	Indolyl carboxylic acids and derivatives
-0.163311	14.4284	-2.41481	0.0160441	0.040625	-3.77391	1718	TRUE	Downregulated	H1N1	low	day35
0.0630613	15.4728	2.30988	0.0212365	0.0529533	-4.01567	443	FALSE	Upregulated	H1N1	low	day35	Benzenoids	Phenols	Methoxyphenols
0.0575598	17.0226	2.30208	0.0216755	0.053355	-4.03323	167	FALSE	Upregulated	H1N1	low	day35	Organic acids and derivatives	Organic sulfonic acids and derivatives	Organosulfonic acids and derivatives
-0.108013	14.7197	-2.26883	0.0236363	0.0574452	-4.10738	909	FALSE	Downregulated	H1N1	low	day35	Lipids and lipid-like molecules	Fatty Acyls	Fatty acids and conjugates
0.0750979	15.818	2.23672	0.0256747	0.0616193	-4.17799	406	FALSE	Upregulated	H1N1	low	day35	Organic acids and derivatives	Carboxylic acids and derivatives	Amino acids, peptides, and analogues
0.0580011	13.9662	2.20157	0.0280793	0.0665583	-4.25415	1963	FALSE	Upregulated	H1N1	low	day35	Lipids and lipid-like molecules	Glycerophospholipids	Glycerophosphocholines
0.0609512	15.0475	2.16729	0.0306091	0.07167	-4.32728	199	FALSE	Upregulated	H1N1	low	day35	Organic acids and derivatives	Carboxylic acids and derivatives	Amino acids, peptides, and analogues
-0.0570919	19.5848	-2.08179	0.0377888	0.087415	-4.50475	438	FALSE	Downregulated	H1N1	low	day35	Organic oxygen compounds	Organooxygen compounds	Carbohydrates and carbohydrate conjugates
-0.0232116	15.4413	-2.04555	0.0412403	0.0931546	-4.57786	32	FALSE	Downregulated	H1N1	low	day35	Organic acids and derivatives	Hydroxy acids and derivatives	Alpha hydroxy acids and derivatives
0.0659797	13.3623	2.04853	0.0409467	0.0931546	-4.57189	1211	FALSE	Upregulated	H1N1	low	day35
0.0304725	13.4773	2.01835	0.0440029	0.0982389	-4.63188	319	FALSE	Upregulated	H1N1	low	day35	Organic acids and derivatives	Carboxylic acids and derivatives	Amino acids, peptides, and analogues
0.0483453	13.6405	1.97421	0.0488204	0.107741	-4.71806	324	FALSE	Upregulated	H1N1	low	day35	Lipids and lipid-like molecules	Fatty Acyls	Fatty acids and conjugates
-0.0442393	16.8086	-1.96755	0.0495842	0.108184	-4.7309	152	FALSE	Downregulated	H1N1	low	day35	Organic acids and derivatives	Hydroxy acids and derivatives	Beta hydroxy acids and derivatives
0.0679833	16.0068	1.94415	0.0523483	0.112931	-4.77566	265	FALSE	Upregulated	H1N1	low	day35	Organic acids and derivatives	Carboxylic acids and derivatives	Amino acids, peptides, and analogues
0.0532141	13.5358	1.92254	0.0550151	0.117365	-4.81654	1005	FALSE	Upregulated	H1N1	low	day35
0.0381046	14.0529	1.88845	0.0594517	0.125437	-4.8801	90	FALSE	Upregulated	H1N1	low	day35	Organic oxygen compounds	Organooxygen compounds	Carbohydrates and carbohydrate conjugates
0.0789955	12.8318	1.88027	0.0605596	0.126385	-4.89518	1006	FALSE	Upregulated	H1N1	low	day35	Organic acids and derivatives	Carboxylic acids and derivatives	Amino acids, peptides, and analogues
0.0605047	15.062	1.87281	0.0615855	0.127144	-4.90889	577	FALSE	Upregulated	H1N1	low	day35	Organoheterocyclic compounds	Indoles and derivatives	Indolyl carboxylic acids and derivatives
-0.0427181	14.0078	-1.77418	0.0765445	0.156346	-5.08496	893	FALSE	Downregulated	H1N1	low	day35	Phenylpropanoids and polyketides	Isoflavonoids	Isoflavans
-0.0688048	13.5929	-1.73329	0.0835627	0.168885	-5.1552	1456	FALSE	Downregulated	H1N1	low	day35	Lipids and lipid-like molecules	Fatty Acyls	Fatty acids and conjugates
0.0518809	12.6878	1.68107	0.0932739	0.184979	-5.24253	294	FALSE	Upregulated	H1N1	low	day35	Benzenoids	Phenols	Benzenediols
-0.0679084	13.7013	-1.67726	0.094017	0.184979	-5.2488	1455	FALSE	Downregulated	H1N1	low	day35	Lipids and lipid-like molecules	Fatty Acyls	Lineolic acids and derivatives
-0.0575673	12.7129	-1.67522	0.0944162	0.184979	-5.25215	1556	FALSE	Downregulated	H1N1	low	day35
0.105726	15.4041	1.59583	0.111059	0.209052	-5.37942	173	FALSE	Upregulated	H1N1	low	day35	Benzenoids	Phenols	Benzenetriols and derivatives
0.0839961	15.932	1.60508	0.109007	0.209052	-5.3649	296	FALSE	Upregulated	H1N1	low	day35	Benzenoids	Benzene and substituted derivatives	Benzoic acids and derivatives
0.104161	13.1924	1.59981	0.110172	0.209052	-5.37318	679	FALSE	Upregulated	H1N1	low	day35	Organic oxygen compounds	Organooxygen compounds	Carbohydrates and carbohydrate conjugates
-0.0630647	13.3369	-1.60658	0.108677	0.209052	-5.36254	1514	FALSE	Downregulated	H1N1	low	day35	Lipids and lipid-like molecules	Fatty Acyls	Fatty acids and conjugates
0.0332053	13.2052	1.57621	0.115509	0.211441	-5.40992	102	FALSE	Upregulated	H1N1	low	day35	Organoheterocyclic compounds	Pyrroles	Pyrrole carboxylic acids and derivatives
0.0329153	16.0244	1.57568	0.115632	0.211441	-5.41075	814	FALSE	Upregulated	H1N1	low	day35	Nucleosides, nucleotides, and analogues	Pyrimidine nucleosides
-0.0597113	13.1992	-1.57877	0.11492	0.211441	-5.40596	1467	FALSE	Downregulated	H1N1	low	day35
0.0372152	21.3069	1.56994	0.116961	0.211854	-5.41959	372	FALSE	Upregulated	H1N1	low	day35	Organoheterocyclic compounds	Imidazopyrimidines	Purines and purine derivatives
0.0672684	16.1819	1.5501	0.121649	0.218285	-5.44993	224	FALSE	Upregulated	H1N1	low	day35	Benzenoids	Benzene and substituted derivatives
0.0363809	14.0198	1.51948	0.129173	0.226393	-5.49602	309	FALSE	Upregulated	H1N1	low	day35
-0.0593333	13.5182	-1.51737	0.129704	0.226393	-5.49917	1968	FALSE	Downregulated	H1N1	low	day35	Lipids and lipid-like molecules	Steroids and steroid derivatives	Steroidal glycosides
0.024732	13.9346	1.52649	0.127419	0.226393	-5.48555	2486	FALSE	Upregulated	H1N1	low	day35	Lipids and lipid-like molecules	Glycerophospholipids	Glycerophosphoserines
0.0311033	13.6342	1.47593	0.140491	0.243011	-5.55999	26	FALSE	Upregulated	H1N1	low	day35	Organic acids and derivatives	Carboxylic acids and derivatives	Carboxylic acids
-0.116834	15.9552	-1.47087	0.141855	0.24318	-5.56731	399	FALSE	Downregulated	H1N1	low	day35	Lipids and lipid-like molecules	Fatty Acyls	Fatty acids and conjugates
-0.0243507	13.9244	-1.44189	0.149859	0.254627	-5.60871	249	FALSE	Downregulated	H1N1	low	day35
0.0398269	16.3681	1.38415	0.16683	0.280977	-5.68877	223	FALSE	Upregulated	H1N1	low	day35	Organic oxygen compounds	Organooxygen compounds	Carbohydrates and carbohydrate conjugates
0.110668	13.8847	1.34988	0.177567	0.296459	-5.73475	618	FALSE	Upregulated	H1N1	low	day35	Organic acids and derivatives	Carboxylic acids and derivatives	Amino acids, peptides, and analogues
0.195739	14.131	1.33086	0.183744	0.304128	-5.75977	289	FALSE	Upregulated	H1N1	low	day35	Organoheterocyclic compounds	Imidazopyrimidines	Purines and purine derivatives
0.0236208	12.6337	1.28958	0.197699	0.324429	-5.81288	343	FALSE	Upregulated	H1N1	low	day35	Organic acids and derivatives	Carboxylic acids and derivatives	Amino acids, peptides, and analogues
-0.0930915	16.0658	-1.24447	0.213817	0.347905	-5.86899	1344	FALSE	Downregulated	H1N1	low	day35	Lipids and lipid-like molecules	Fatty Acyls	Eicosanoids
-0.0997757	14.012	-1.22268	0.221933	0.358078	-5.89539	1356	FALSE	Downregulated	H1N1	low	day35
-0.0186339	13.0018	-1.21199	0.225998	0.361597	-5.90817	2389	FALSE	Downregulated	H1N1	low	day35	Lipids and lipid-like molecules	Sphingolipids	Ceramides
0.048038	13.6685	1.18665	0.235838	0.374222	-5.93801	561	FALSE	Upregulated	H1N1	low	day35	Lipids and lipid-like molecules	Fatty Acyls	Fatty acids and conjugates
-0.0250169	16.6728	-1.15037	0.250452	0.387797	-5.97966	341	FALSE	Downregulated	H1N1	low	day35	Lipids and lipid-like molecules	Fatty Acyls	Fatty acids and conjugates
0.0647546	14.8515	1.15208	0.24975	0.387797	-5.97773	453	FALSE	Upregulated	H1N1	low	day35	Organoheterocyclic compounds	Pyridines and derivatives	Pyridinecarboxylic acids and derivatives
0.0258192	13.1498	1.15072	0.25031	0.387797	-5.97927	508	FALSE	Upregulated	H1N1	low	day35
0.0470621	13.4332	1.13666	0.256139	0.39343	-5.99507	801	FALSE	Upregulated	H1N1	low	day35	Phenylpropanoids and polyketides	Isoflavonoids	Isoflavans
0.0225684	14.1014	1.12662	0.260359	0.396738	-6.00623	2489	FALSE	Upregulated	H1N1	low	day35	Lipids and lipid-like molecules	Glycerophospholipids	Glycerophosphocholines
-0.0294266	13.3171	-1.11368	0.265865	0.401937	-6.02046	1024	FALSE	Downregulated	H1N1	low	day35	Organoheterocyclic compounds	Benzopyrans	1-benzopyrans
0.1079	14.7238	1.08912	0.276542	0.414814	-6.04705	373	FALSE	Upregulated	H1N1	low	day35	Organic acids and derivatives	Carboxylic acids and derivatives	Amino acids, peptides, and analogues
0.0260948	12.8842	1.02816	0.304292	0.4529	-6.11046	848	FALSE	Upregulated	H1N1	low	day35	Organic acids and derivatives	Organic sulfuric acids and derivatives	Arylsulfates
-0.0316722	14.0009	-0.951333	0.341822	0.504845	-6.18521	368	FALSE	Downregulated	H1N1	low	day35	Organoheterocyclic compounds	Pyridines and derivatives	Pyridine carboxaldehydes
-0.0440612	13.6795	-0.939129	0.348046	0.510113	-6.19655	1372	FALSE	Downregulated	H1N1	low	day35	Lipids and lipid-like molecules	Fatty Acyls	Fatty acids and conjugates
0.0206474	13.2621	0.926856	0.354377	0.515458	-6.2078	1551	FALSE	Upregulated	H1N1	low	day35	Lipids and lipid-like molecules	Steroids and steroid derivatives	Bile acids, alcohols and derivatives
0.0269931	13.1608	0.90599	0.365308	0.527362	-6.2266	2070	FALSE	Upregulated	H1N1	low	day35	Lipids and lipid-like molecules	Steroids and steroid derivatives	Steroidal glycosides
0.0467781	13.7504	0.858786	0.390805	0.559959	-6.26756	1988	FALSE	Upregulated	H1N1	low	day35	Lipids and lipid-like molecules	Prenol lipids	Triterpenoids
-0.0294486	12.6457	-0.849537	0.395924	0.563093	-6.27533	1089	FALSE	Downregulated	H1N1	low	day35	Lipids and lipid-like molecules	Steroids and steroid derivatives	Androstane steroids
0.0253192	15.6555	0.832185	0.405638	0.572666	-6.28968	268	FALSE	Upregulated	H1N1	low	day35
-0.0564577	15.9178	-0.761741	0.446516	0.625775	-6.34489	445	FALSE	Downregulated	H1N1	low	day35	Organic oxygen compounds	Organooxygen compounds	Carbohydrates and carbohydrate conjugates
-0.0363645	17.2186	-0.743655	0.457379	0.636353	-6.35828	515	FALSE	Downregulated	H1N1	low	day35	Organic acids and derivatives	Hydroxy acids and derivatives	Medium-chain hydroxy acids and derivatives
0.0255394	13.6019	0.727	0.467512	0.645772	-6.37033	1084	FALSE	Upregulated	H1N1	low	day35	Nucleosides, nucleotides, and analogues	Pyrimidine nucleosides
0.00990176	15.2443	0.720263	0.471646	0.646829	-6.37512	397	FALSE	Upregulated	H1N1	low	day35	Organic acids and derivatives	Carboxylic acids and derivatives	Amino acids, peptides, and analogues
0.0187693	12.8756	0.680135	0.496684	0.67491	-6.40277	243	FALSE	Upregulated	H1N1	low	day35	Organic acids and derivatives	Carboxylic acids and derivatives	Amino acids, peptides, and analogues
-0.0198908	15.3296	-0.670708	0.502667	0.67491	-6.40903	414	FALSE	Downregulated	H1N1	low	day35	Organic acids and derivatives	Carboxylic acids and derivatives	Amino acids, peptides, and analogues
0.0311086	13.1503	0.670971	0.502499	0.67491	-6.40886	1932	FALSE	Upregulated	H1N1	low	day35	Lipids and lipid-like molecules	Prenol lipids	Triterpenoids
0.0258459	14.8548	0.658015	0.510783	0.676347	-6.41733	486	FALSE	Upregulated	H1N1	low	day35	Organic acids and derivatives	Hydroxy acids and derivatives	Medium-chain hydroxy acids and derivatives
-0.0158121	12.6705	-0.659697	0.509704	0.676347	-6.41624	1001	FALSE	Downregulated	H1N1	low	day35	Lipids and lipid-like molecules	Fatty Acyls	Fatty acids and conjugates
0.0135952	12.6539	0.646515	0.518195	0.677144	-6.42471	161	FALSE	Upregulated	H1N1	low	day35	Organic oxygen compounds	Organooxygen compounds	Carbohydrates and carbohydrate conjugates
0.0102794	12.2297	0.646139	0.518438	0.677144	-6.42495	839	FALSE	Upregulated	H1N1	low	day35	Lipids and lipid-like molecules	Fatty Acyls	Fatty acid esters
-0.0191139	14.1032	-0.609554	0.54239	0.703641	-6.44755	156	FALSE	Downregulated	H1N1	low	day35	Organic acids and derivatives	Carboxylic acids and derivatives	Amino acids, peptides, and analogues
0.0106075	13.6832	0.598559	0.549695	0.708332	-6.45408	47	FALSE	Upregulated	H1N1	low	day35	Lipids and lipid-like molecules	Fatty Acyls	Fatty acids and conjugates
0.0121462	16.5925	0.585958	0.558126	0.70967	-6.46142	43	FALSE	Upregulated	H1N1	low	day35	Organoheterocyclic compounds	Lactones	Gamma butyrolactones
-0.0215959	17.8777	-0.587271	0.557244	0.70967	-6.46067	354	FALSE	Downregulated	H1N1	low	day35	Organic oxygen compounds	Organooxygen compounds	Carbohydrates and carbohydrate conjugates
-0.0521615	17.7727	-0.555379	0.578844	0.726392	-6.4786	791	FALSE	Downregulated	H1N1	low	day35	Phenylpropanoids and polyketides	Phenylpropanoic acids
0.0131023	14.8028	0.557975	0.577071	0.726392	-6.47717	1129	FALSE	Upregulated	H1N1	low	day35	Organic acids and derivatives	Carboxylic acids and derivatives	Amino acids, peptides, and analogues
-0.0196203	13.9579	-0.51333	0.607911	0.757915	-6.50071	327	FALSE	Downregulated	H1N1	low	day35
-0.0169687	14.8215	-0.48653	0.626771	0.769801	-6.51389	428	FALSE	Downregulated	H1N1	low	day35	Organic acids and derivatives	Carboxylic acids and derivatives	Amino acids, peptides, and analogues
0.0193196	13.9367	0.490602	0.623889	0.769801	-6.51194	985	FALSE	Upregulated	H1N1	low	day35
0.0138533	14.2822	0.48272	0.629472	0.769801	-6.51571	1216	FALSE	Upregulated	H1N1	low	day35	Organic acids and derivatives	Carboxylic acids and derivatives	Amino acids, peptides, and analogues
-0.0302676	12.3513	-0.47543	0.634655	0.771227	-6.51915	1594	FALSE	Downregulated	H1N1	low	day35	Organic oxygen compounds	Organooxygen compounds	Carbohydrates and carbohydrate conjugates
0.00798205	14.0542	0.462787	0.643687	0.777282	-6.52499	335	FALSE	Upregulated	H1N1	low	day35	Organic acids and derivatives	Carboxylic acids and derivatives	Amino acids, peptides, and analogues
-0.0112496	15.4534	-0.452766	0.650882	0.781059	-6.5295	130	FALSE	Downregulated	H1N1	low	day35	Organic acids and derivatives	Keto acids and derivatives	Short-chain keto acids and derivatives
-0.0247605	13.5623	-0.446516	0.655387	0.78158	-6.53227	1565	FALSE	Downregulated	H1N1	low	day35	Organic acids and derivatives	Carboxylic acids and derivatives	Amino acids, peptides, and analogues
-0.00766896	17.2512	-0.405099	0.68555	0.807519	-6.54963	116	FALSE	Downregulated	H1N1	low	day35	Organic acids and derivatives	Carboxylic acids and derivatives	Amino acids, peptides, and analogues
0.00670161	12.5923	0.405966	0.684914	0.807519	-6.54928	2323	FALSE	Upregulated	H1N1	low	day35	Lipids and lipid-like molecules	Sphingolipids	Ceramides
0.0198363	15.5438	0.382138	0.702496	0.822434	-6.55852	442	FALSE	Upregulated	H1N1	low	day35
0.0124772	12.9233	0.371266	0.710572	0.826847	-6.56255	858	FALSE	Upregulated	H1N1	low	day35	Lipids and lipid-like molecules	Prenol lipids	Quinone and hydroquinone lipids
0.0156548	12.6452	0.343704	0.73119	0.836927	-6.57225	162	FALSE	Upregulated	H1N1	low	day35	Benzenoids	Phenols	1-hydroxy-2-unsubstituted benzenoids
-0.012443	13.9415	-0.342213	0.732311	0.836927	-6.57276	340	FALSE	Downregulated	H1N1	low	day35
0.0111885	13.7271	0.351581	0.725277	0.836927	-6.56956	506	FALSE	Upregulated	H1N1	low	day35	Organic oxygen compounds	Organooxygen compounds	Carbohydrates and carbohydrate conjugates
0.00831824	12.7476	0.329832	0.741643	0.839253	-6.57685	553	FALSE	Upregulated	H1N1	low	day35	Organic acids and derivatives	Carboxylic acids and derivatives	Amino acids, peptides, and analogues
-0.0137218	12.9481	-0.327919	0.743089	0.839253	-6.57747	1702	FALSE	Downregulated	H1N1	low	day35
-0.0229861	16.3643	-0.321752	0.747753	0.839583	-6.57944	1651	FALSE	Downregulated	H1N1	low	day35
0.00746455	16.2475	0.275178	0.783275	0.859364	-6.59313	22	FALSE	Upregulated	H1N1	low	day35	Organic oxygen compounds	Organooxygen compounds	Carbonyl compounds
-0.00823536	12.3022	-0.275825	0.782778	0.859364	-6.59295	953	FALSE	Downregulated	H1N1	low	day35	Organic acids and derivatives	Organic phosphoric acids and derivatives	Phosphate esters
-0.0250024	14.6682	-0.289769	0.772094	0.859364	-6.58907	1207	FALSE	Downregulated	H1N1	low	day35	Lipids and lipid-like molecules	Fatty Acyls	Fatty acids and conjugates
-0.00793812	12.9624	-0.285892	0.77506	0.859364	-6.59017	1809	FALSE	Downregulated	H1N1	low	day35
0.00700791	13.7258	0.250018	0.80266	0.875629	-6.59963	257	FALSE	Upregulated	H1N1	low	day35	Organic acids and derivatives	Carboxylic acids and derivatives	Amino acids, peptides, and analogues
0.0108923	16.3622	0.226562	0.820842	0.885403	-6.60513	140	FALSE	Upregulated	H1N1	low	day35
0.00977125	14.6388	0.230408	0.817854	0.885403	-6.60427	1848	FALSE	Upregulated	H1N1	low	day35	Lipids and lipid-like molecules	Steroids and steroid derivatives	Bile acids, alcohols and derivatives
-0.00335252	15.1975	-0.21098	0.832975	0.893471	-6.60849	210	FALSE	Downregulated	H1N1	low	day35	Organic acids and derivatives	Carboxylic acids and derivatives	Amino acids, peptides, and analogues
0.00396261	12.5008	0.14922	0.881431	0.923747	-6.61944	23	FALSE	Upregulated	H1N1	low	day35	Organoheterocyclic compounds	Tetrahydrofurans
-0.00358866	11.7677	-0.163676	0.870042	0.923747	-6.61721	122	FALSE	Downregulated	H1N1	low	day35
0.00647259	15.9065	0.156519	0.875677	0.923747	-6.61834	275	FALSE	Upregulated	H1N1	low	day35	Organic oxygen compounds	Organooxygen compounds	Carbohydrates and carbohydrate conjugates
0.00881197	14.0624	0.147442	0.882833	0.923747	-6.6197	730	FALSE	Upregulated	H1N1	low	day35	Lipids and lipid-like molecules	Fatty Acyls	Fatty acids and conjugates
-0.00723466	13.3622	-0.144369	0.885258	0.923747	-6.62014	1666	FALSE	Downregulated	H1N1	low	day35	Lipids and lipid-like molecules	Fatty Acyls	Fatty acids and conjugates
0.00381927	12.6673	0.134541	0.89302	0.92681	-6.62149	1740	FALSE	Upregulated	H1N1	low	day35	Lipids and lipid-like molecules	Fatty Acyls	Fatty acid esters
-0.0029964	13.7289	-0.11682	0.907042	0.931295	-6.62368	259	FALSE	Downregulated	H1N1	low	day35	Organic acids and derivatives	Keto acids and derivatives	Gamma-keto acids and derivatives
-0.00394416	19.6932	-0.120397	0.904209	0.931295	-6.62327	501	FALSE	Downregulated	H1N1	low	day35	Organic acids and derivatives	Carboxylic acids and derivatives	Tricarboxylic acids and derivatives
-0.00265229	12.3023	-0.10544	0.916062	0.932277	-6.62493	24	FALSE	Downregulated	H1N1	low	day35	Organoheterocyclic compounds	Tetrahydrofurans
-0.00291402	15.4128	-0.0979571	0.921999	0.932277	-6.62568	139	FALSE	Downregulated	H1N1	low	day35	Organic acids and derivatives	Carboxylic acids and derivatives	Dicarboxylic acids and derivatives
0.00792041	16.883	0.0972439	0.922566	0.932277	-6.62575	530	FALSE	Upregulated	H1N1	low	day35	Organic nitrogen compounds	Organonitrogen compounds	N-arylamides
-0.00128788	13.6522	-0.0589731	0.952993	0.957983	-6.62869	1196	FALSE	Downregulated	H1N1	low	day35	Organic oxygen compounds	Organooxygen compounds	Carbohydrates and carbohydrate conjugates
-0.000152393	16.2565	-0.00502543	0.995992	0.995992	-6.63039	193	FALSE	Downregulated	H1N1	low	day35

## Sheet: H3N2highDay7vsDay0
logFC	AveExpr	t	P.Value	adj.P.Val	B	ionIdx	significance	direction	strain	resp	time	super_class	class	sub_class
0.216796	15.2704	9.45559	7.32456e-20	1.40632e-17	34.3593	272	TRUE	Upregulated	H3N2	high	day7	Organic acids and derivatives	Carboxylic acids and derivatives	Amino acids, peptides, and analogues
0.113229	17.7058	8.80642	1.40822e-17	1.35189e-15	29.2366	49	TRUE	Upregulated	H3N2	high	day7	Organic acids and derivatives	Carboxylic acids and derivatives	Amino acids, peptides, and analogues
0.186132	16.6276	8.31778	6.13185e-16	3.92438e-14	25.5654	407	TRUE	Upregulated	H3N2	high	day7	Organic acids and derivatives	Carboxylic acids and derivatives	Amino acids, peptides, and analogues
-0.711088	18.622	-8.24935	1.02666e-15	4.92798e-14	25.0643	885	TRUE	Downregulated	H3N2	high	day7	Lipids and lipid-like molecules	Fatty Acyls	Fatty acids and conjugates
-0.529592	20.838	-7.8784	1.58457e-14	6.08475e-13	22.4058	1035	TRUE	Downregulated	H3N2	high	day7	Lipids and lipid-like molecules	Fatty Acyls	Lineolic acids and derivatives
-0.516903	18.315	-7.81645	2.47862e-14	6.79849e-13	21.9715	722	TRUE	Downregulated	H3N2	high	day7	Lipids and lipid-like molecules	Fatty Acyls	Fatty acids and conjugates
-0.388937	14.9038	-7.83207	2.21489e-14	6.79849e-13	22.0807	1128	TRUE	Downregulated	H3N2	high	day7	Lipids and lipid-like molecules	Fatty Acyls	Fatty acids and conjugates
-0.522652	15.4833	-7.58752	1.26427e-13	3.03426e-12	20.3906	708	TRUE	Downregulated	H3N2	high	day7	Lipids and lipid-like molecules	Fatty Acyls	Fatty acids and conjugates
-0.417794	16.1414	-7.47787	2.72203e-13	5.80699e-12	19.647	806	TRUE	Downregulated	H3N2	high	day7	Lipids and lipid-like molecules	Fatty Acyls	Fatty acids and conjugates
0.137712	15.3934	7.45718	3.14275e-13	6.03407e-12	19.5077	205	TRUE	Upregulated	H3N2	high	day7	Organic acids and derivatives	Organic carbonic acids and derivatives	Ureas
-0.328304	14.7126	-7.28179	1.04906e-12	1.83109e-11	18.3396	1335	TRUE	Downregulated	H3N2	high	day7	Lipids and lipid-like molecules	Fatty Acyls	Fatty acids and conjugates
-0.188654	12.7987	-7.17419	2.17263e-12	3.4762e-11	17.6346	1071	TRUE	Downregulated	H3N2	high	day7	Lipids and lipid-like molecules	Steroids and steroid derivatives	Androstane steroids
-0.183704	12.8875	-7.12745	2.97279e-12	4.39058e-11	17.3311	1958	TRUE	Downregulated	H3N2	high	day7	Lipids and lipid-like molecules	Steroids and steroid derivatives	Steroidal glycosides
-0.376233	15.2612	-6.98771	7.51647e-12	1.03083e-10	16.4335	1194	TRUE	Downregulated	H3N2	high	day7	Lipids and lipid-like molecules	Fatty Acyls	Fatty acids and conjugates
-0.345575	20.787	-6.71572	4.37977e-11	5.6061e-10	14.7298	1058	TRUE	Downregulated	H3N2	high	day7	Lipids and lipid-like molecules	Fatty Acyls	Fatty acids and conjugates
-0.222766	15.6012	-6.49447	1.7607e-10	2.11284e-09	13.3868	1219	TRUE	Downregulated	H3N2	high	day7
-0.419993	16.146	-6.39164	3.31749e-10	3.74681e-09	12.7759	1209	TRUE	Downregulated	H3N2	high	day7	Lipids and lipid-like molecules	Fatty Acyls	Fatty acids and conjugates
-0.252264	16.9837	-6.27809	6.61347e-10	7.05436e-09	12.1111	87	TRUE	Downregulated	H3N2	high	day7	Organic acids and derivatives	Hydroxy acids and derivatives	Alpha hydroxy acids and derivatives
0.140057	17.8069	6.11343	1.76572e-09	1.78431e-08	11.1657	440	TRUE	Upregulated	H3N2	high	day7	Organic acids and derivatives	Carboxylic acids and derivatives	Amino acids, peptides, and analogues
-0.214672	17.3562	-6.03855	2.74004e-09	2.63044e-08	10.743	1176	TRUE	Downregulated	H3N2	high	day7	Lipids and lipid-like molecules	Fatty Acyls	Fatty acids and conjugates
0.263154	14.7403	6.00668	3.29894e-09	3.01617e-08	10.5645	97	TRUE	Upregulated	H3N2	high	day7	Benzenoids	Benzene and substituted derivatives	Aniline and substituted anilines
0.19663	20.9657	5.87426	7.07167e-09	5.65734e-08	9.83191	52	TRUE	Upregulated	H3N2	high	day7	Organic acids and derivatives	Hydroxy acids and derivatives	Alpha hydroxy acids and derivatives
0.158317	15.157	5.88615	6.60762e-09	5.65734e-08	9.89709	214	TRUE	Upregulated	H3N2	high	day7	Organic acids and derivatives	Hydroxy acids and derivatives	Beta hydroxy acids and derivatives
0.0841576	13.3582	5.88158	6.78224e-09	5.65734e-08	9.87204	227	TRUE	Upregulated	H3N2	high	day7	Alkaloids and derivatives
0.131215	16.7242	5.62283	2.89177e-08	2.22088e-07	8.48091	147	TRUE	Upregulated	H3N2	high	day7
0.425352	16.688	5.53809	4.59432e-08	3.26707e-07	8.03751	1907	TRUE	Upregulated	H3N2	high	day7	Lipids and lipid-like molecules	Steroids and steroid derivatives	Bile acids, alcohols and derivatives
0.368488	14.3992	5.54253	4.48495e-08	3.26707e-07	8.06057	2074	TRUE	Upregulated	H3N2	high	day7	Lipids and lipid-like molecules	Steroids and steroid derivatives	Bile acids, alcohols and derivatives
0.0767878	13.8065	5.47914	6.31795e-08	4.33231e-07	7.7326	105	TRUE	Upregulated	H3N2	high	day7	Organic nitrogen compounds	Organonitrogen compounds	Amines
-0.113048	12.9224	-5.37479	1.10252e-07	7.29941e-07	7.20015	1149	TRUE	Downregulated	H3N2	high	day7	Lipids and lipid-like molecules	Prenol lipids	Retinoids
0.171933	13.8412	5.36717	1.14786e-07	7.34629e-07	7.16163	1840	TRUE	Upregulated	H3N2	high	day7	Lipids and lipid-like molecules	Steroids and steroid derivatives	Bile acids, alcohols and derivatives
0.240571	14.7618	5.35929	1.19661e-07	7.41124e-07	7.12188	1964	TRUE	Upregulated	H3N2	high	day7	Lipids and lipid-like molecules	Steroids and steroid derivatives	Bile acids, alcohols and derivatives
-0.288825	17.1364	-5.3489	1.26402e-07	7.5841e-07	7.06952	1314	TRUE	Downregulated	H3N2	high	day7	Lipids and lipid-like molecules	Fatty Acyls	Fatty acids and conjugates
0.160242	13.0409	5.30778	1.56881e-07	9.12759e-07	6.86316	603	TRUE	Upregulated	H3N2	high	day7	Organic acids and derivatives	Carboxylic acids and derivatives	Amino acids, peptides, and analogues
-0.140231	13.7448	-5.2639	1.97244e-07	1.11385e-06	6.64454	310	TRUE	Downregulated	H3N2	high	day7	Lipids and lipid-like molecules	Fatty Acyls	Fatty alcohols
0.0917247	14.0053	5.06491	5.45901e-07	2.99466e-06	5.67392	353	TRUE	Upregulated	H3N2	high	day7	Benzenoids	Benzene and substituted derivatives	Phenylpyruvic acid derivatives
-0.208594	13.3152	-4.82001	1.82488e-06	9.7327e-06	4.52653	1011	TRUE	Downregulated	H3N2	high	day7	Lipids and lipid-like molecules	Steroids and steroid derivatives	Estrane steroids
0.0937516	14.5328	4.75926	2.44238e-06	1.2674e-05	4.25003	269	TRUE	Upregulated	H3N2	high	day7	Lipids and lipid-like molecules	Fatty Acyls	Fatty acids and conjugates
-0.20925	15.3116	-4.70593	3.14629e-06	1.58971e-05	4.00999	1163	TRUE	Downregulated	H3N2	high	day7	Lipids and lipid-like molecules	Fatty Acyls	Fatty acids and conjugates
-0.224801	16.4862	-4.5958	5.26724e-06	2.5931e-05	3.5222	1218	TRUE	Downregulated	H3N2	high	day7	Lipids and lipid-like molecules	Fatty Acyls	Lineolic acids and derivatives
0.091006	16.9898	4.35641	1.55724e-05	7.11882e-05	2.4991	46	TRUE	Upregulated	H3N2	high	day7	Organic acids and derivatives	Keto acids and derivatives	Alpha-keto acids and derivatives
0.0725333	18.4997	4.36019	1.53136e-05	7.11882e-05	2.51488	125	TRUE	Upregulated	H3N2	high	day7	Organic acids and derivatives	Carboxylic acids and derivatives	Amino acids, peptides, and analogues
0.105752	13.3623	4.35725	1.55146e-05	7.11882e-05	2.5026	1211	TRUE	Upregulated	H3N2	high	day7
0.0922851	15.6424	4.25868	2.38973e-05	0.000106704	2.09617	89	TRUE	Upregulated	H3N2	high	day7	Organic acids and derivatives	Carboxylic acids and derivatives	Amino acids, peptides, and analogues
0.0810161	18.6747	4.23531	2.64426e-05	0.000115386	2.00106	136	TRUE	Upregulated	H3N2	high	day7
-0.147743	14.7197	-4.13119	4.12644e-05	0.000176062	1.58344	909	TRUE	Downregulated	H3N2	high	day7	Lipids and lipid-like molecules	Fatty Acyls	Fatty acids and conjugates
0.0656547	13.1752	4.11734	4.37498e-05	0.000182608	1.52863	127	TRUE	Upregulated	H3N2	high	day7	Organic acids and derivatives	Carboxylic acids and derivatives	Dicarboxylic acids and derivatives
0.0478985	16.7719	4.0533	5.72104e-05	0.000233711	1.27744	186	TRUE	Upregulated	H3N2	high	day7	Organoheterocyclic compounds	Diazines	Pyrimidines and pyrimidine derivatives
0.0974216	13.6847	3.99798	7.19219e-05	0.000287688	1.06345	429	TRUE	Upregulated	H3N2	high	day7	Phenylpropanoids and polyketides	Cinnamic acids and derivatives	Cinnamic acids
-0.0787667	12.1747	-3.97212	7.99674e-05	0.000313342	0.96439	1292	TRUE	Downregulated	H3N2	high	day7	Lipids and lipid-like molecules	Fatty Acyls	Lineolic acids and derivatives
-0.0670115	14.52	-3.93161	9.43099e-05	0.00036215	0.810407	133	TRUE	Downregulated	H3N2	high	day7	Organic acids and derivatives	Carboxylic acids and derivatives	Amino acids, peptides, and analogues
0.134108	13.5258	3.81956	0.000147729	0.000556157	0.392311	2110	TRUE	Upregulated	H3N2	high	day7	Lipids and lipid-like molecules	Steroids and steroid derivatives	Bile acids, alcohols and derivatives
0.0594658	16.0244	3.78653	0.000168272	0.000621312	0.271253	814	TRUE	Upregulated	H3N2	high	day7	Nucleosides, nucleotides, and analogues	Pyrimidine nucleosides
0.0785095	15.0475	3.71503	0.000222327	0.000805412	0.0126241	199	TRUE	Upregulated	H3N2	high	day7	Organic acids and derivatives	Carboxylic acids and derivatives	Amino acids, peptides, and analogues
-0.0672598	14.0078	-3.70831	0.000228174	0.000811287	-0.0114497	893	TRUE	Downregulated	H3N2	high	day7	Phenylpropanoids and polyketides	Isoflavonoids	Isoflavans
0.122692	13.81	3.69818	0.000237258	0.000828246	-0.0476433	2117	TRUE	Upregulated	H3N2	high	day7	Lipids and lipid-like molecules	Steroids and steroid derivatives	Bile acids, alcohols and derivatives
-0.125529	13.639	-3.66015	0.00027449	0.000941108	-0.182693	1053	TRUE	Downregulated	H3N2	high	day7	Nucleosides, nucleotides, and analogues	Purine nucleosides
0.0530825	17.3781	3.42626	0.000654176	0.00220354	-0.98385	189	TRUE	Upregulated	H3N2	high	day7	Organic acids and derivatives	Carboxylic acids and derivatives	Amino acids, peptides, and analogues
-0.119686	13.6795	-3.38841	0.000749465	0.00248099	-1.10871	1372	TRUE	Downregulated	H3N2	high	day7	Lipids and lipid-like molecules	Fatty Acyls	Fatty acids and conjugates
0.0801134	14.2707	3.36289	0.000820869	0.0026713	-1.19217	412	TRUE	Upregulated	H3N2	high	day7	Organoheterocyclic compounds	Indoles and derivatives	Indolyl carboxylic acids and derivatives
0.180667	17.2277	3.33974	0.000891044	0.00285134	-1.26733	635	TRUE	Upregulated	H3N2	high	day7	Organic acids and derivatives	Organic sulfuric acids and derivatives	Arylsulfates
0.0959105	13.7857	3.2575	0.00118798	0.00373923	-1.53032	459	TRUE	Upregulated	H3N2	high	day7	Benzenoids	Phenols	Benzenediols
0.0488104	14.9272	3.20594	0.00141842	0.00439253	-1.69199	84	TRUE	Upregulated	H3N2	high	day7	Organic acids and derivatives	Carboxylic acids and derivatives	Amino acids, peptides, and analogues
-0.0631328	13.3171	-3.19134	0.00149082	0.00454344	-1.73732	1024	TRUE	Downregulated	H3N2	high	day7	Organoheterocyclic compounds	Benzopyrans	1-benzopyrans
0.0953677	14.6618	3.16811	0.00161301	0.00473749	-1.809	276	TRUE	Upregulated	H3N2	high	day7	Phenylpropanoids and polyketides	Phenylpropanoic acids
-0.0667749	12.7379	-3.16528	0.00162851	0.00473749	-1.8177	1148	TRUE	Downregulated	H3N2	high	day7	Lipids and lipid-like molecules	Steroids and steroid derivatives	Estrane steroids
-0.161163	14.4284	-3.16859	0.00161039	0.00473749	-1.80752	1718	TRUE	Downregulated	H3N2	high	day7
-0.0888602	15.1436	-3.15846	0.00166648	0.0047756	-1.83866	1127	TRUE	Downregulated	H3N2	high	day7	Lipids and lipid-like molecules	Fatty Acyls	Lineolic acids and derivatives
0.052346	17.4944	3.13821	0.00178395	0.00503705	-1.90055	208	TRUE	Upregulated	H3N2	high	day7	Organic acids and derivatives	Carboxylic acids and derivatives	Amino acids, peptides, and analogues
-0.105152	14.1618	-3.12569	0.00186036	0.00517667	-1.93863	1354	TRUE	Downregulated	H3N2	high	day7	Lipids and lipid-like molecules	Fatty Acyls	Eicosanoids
0.0378337	14.1658	3.06964	0.00224086	0.00614637	-2.10733	81	TRUE	Upregulated	H3N2	high	day7	Lipids and lipid-like molecules	Fatty Acyls	Fatty acids and conjugates
0.0378211	19.9151	2.96245	0.00317394	0.00858305	-2.42168	261	TRUE	Upregulated	H3N2	high	day7	Organic acids and derivatives	Carboxylic acids and derivatives	Amino acids, peptides, and analogues
0.0470755	13.6342	2.95766	0.00322296	0.00859455	-2.43549	26	TRUE	Upregulated	H3N2	high	day7	Organic acids and derivatives	Carboxylic acids and derivatives	Carboxylic acids
0.0541298	17.0226	2.87456	0.0041906	0.0110219	-2.67136	167	TRUE	Upregulated	H3N2	high	day7	Organic acids and derivatives	Organic sulfonic acids and derivatives	Organosulfonic acids and derivatives
0.0330817	12.533	2.78168	0.00557935	0.0144762	-2.92725	42	TRUE	Upregulated	H3N2	high	day7	Organoheterocyclic compounds	Pyrrolidines	Pyrrolidones
0.0375153	12.6337	2.71569	0.0068059	0.0174231	-3.10406	343	TRUE	Upregulated	H3N2	high	day7	Organic acids and derivatives	Carboxylic acids and derivatives	Amino acids, peptides, and analogues
0.0626224	15.333	2.68205	0.00752051	0.0189992	-3.19262	488	TRUE	Upregulated	H3N2	high	day7	Organoheterocyclic compounds	Indoles and derivatives	Indolyl carboxylic acids and derivatives
0.0448261	13.1498	2.66552	0.00789573	0.0196881	-3.23574	508	TRUE	Upregulated	H3N2	high	day7
0.130185	15.4041	2.61312	0.00919899	0.0226437	-3.37071	173	TRUE	Upregulated	H3N2	high	day7	Benzenoids	Phenols	Benzenetriols and derivatives
0.0403431	16.5925	2.59293	0.00975027	0.0236969	-3.42201	43	TRUE	Upregulated	H3N2	high	day7	Organoheterocyclic compounds	Lactones	Gamma butyrolactones
-0.030602	15.1975	-2.55952	0.0107278	0.0257466	-3.50605	210	TRUE	Downregulated	H3N2	high	day7	Organic acids and derivatives	Carboxylic acids and derivatives	Amino acids, peptides, and analogues
0.0485112	12.8842	2.54281	0.0112489	0.0266641	-3.5477	848	TRUE	Upregulated	H3N2	high	day7	Organic acids and derivatives	Organic sulfuric acids and derivatives	Arylsulfates
-0.0728645	13.5182	-2.47087	0.0137578	0.0322133	-3.72388	1968	TRUE	Downregulated	H3N2	high	day7	Lipids and lipid-like molecules	Steroids and steroid derivatives	Steroidal glycosides
0.0364539	12.462	2.41976	0.0158294	0.0366174	-3.84604	228	TRUE	Upregulated	H3N2	high	day7	Benzenoids	Benzene and substituted derivatives	Phenethylamines
0.14404	16.836	2.40439	0.0165042	0.0377239	-3.88229	943	TRUE	Upregulated	H3N2	high	day7	Organic oxygen compounds	Organooxygen compounds	Carbonyl compounds
0.0489774	16.2475	2.3955	0.016906	0.0381876	-3.90316	22	TRUE	Upregulated	H3N2	high	day7	Organic oxygen compounds	Organooxygen compounds	Carbonyl compounds
0.0777488	16.1819	2.38148	0.0175568	0.0391966	-3.93591	224	TRUE	Upregulated	H3N2	high	day7	Benzenoids	Benzene and substituted derivatives
-0.0616354	12.6457	-2.36326	0.0184355	0.0406852	-3.97818	1089	TRUE	Downregulated	H3N2	high	day7	Lipids and lipid-like molecules	Steroids and steroid derivatives	Androstane steroids
0.172936	17.8278	2.26413	0.0239255	0.0522012	-4.20262	435	FALSE	Upregulated	H3N2	high	day7	Benzenoids	Benzene and substituted derivatives	Benzoic acids and derivatives
-0.133217	14.012	-2.16507	0.0307794	0.0656627	-4.41745	1356	FALSE	Downregulated	H3N2	high	day7
-0.0640133	13.3369	-2.16849	0.0305171	0.0656627	-4.41019	1514	FALSE	Downregulated	H3N2	high	day7	Lipids and lipid-like molecules	Fatty Acyls	Fatty acids and conjugates
0.053681	15.818	2.12137	0.0343034	0.0715897	-4.50921	406	FALSE	Upregulated	H3N2	high	day7	Organic acids and derivatives	Carboxylic acids and derivatives	Amino acids, peptides, and analogues
0.0895008	14.8515	2.1219	0.0342591	0.0715897	-4.50811	453	FALSE	Upregulated	H3N2	high	day7	Organoheterocyclic compounds	Pyridines and derivatives	Pyridinecarboxylic acids and derivatives
0.0369285	12.9113	2.03792	0.0419999	0.0867095	-4.67933	423	FALSE	Upregulated	H3N2	high	day7	Organoheterocyclic compounds	Indoles and derivatives	Hydroxyindoles
-0.0478432	14.1032	-2.02804	0.0430018	0.0878335	-4.69903	156	FALSE	Downregulated	H3N2	high	day7	Organic acids and derivatives	Carboxylic acids and derivatives	Amino acids, peptides, and analogues
-0.052088	14.8215	-1.98341	0.0477808	0.0965675	-4.78681	428	FALSE	Downregulated	H3N2	high	day7	Organic acids and derivatives	Carboxylic acids and derivatives	Amino acids, peptides, and analogues
0.147233	14.7238	1.97745	0.0484525	0.0969049	-4.7984	373	FALSE	Upregulated	H3N2	high	day7	Organic acids and derivatives	Carboxylic acids and derivatives	Amino acids, peptides, and analogues
0.0402597	15.4728	1.96669	0.049683	0.0983415	-4.8192	443	FALSE	Upregulated	H3N2	high	day7	Benzenoids	Phenols	Methoxyphenols
0.162546	21.2248	1.96171	0.0502627	0.0984739	-4.82881	484	FALSE	Upregulated	H3N2	high	day7	Organic acids and derivatives	Organic sulfuric acids and derivatives	Arylsulfates
0.0310934	13.6522	1.88384	0.0600745	0.116508	-4.97573	1196	FALSE	Upregulated	H3N2	high	day7	Organic oxygen compounds	Organooxygen compounds	Carbohydrates and carbohydrate conjugates
0.0388784	12.8756	1.87438	0.0613681	0.117827	-4.99317	243	FALSE	Upregulated	H3N2	high	day7	Organic acids and derivatives	Carboxylic acids and derivatives	Amino acids, peptides, and analogues
0.0533092	13.8179	1.85478	0.0641219	0.121895	-5.02904	596	FALSE	Upregulated	H3N2	high	day7
0.0327213	21.3069	1.83599	0.0668575	0.12585	-5.06308	372	FALSE	Upregulated	H3N2	high	day7	Organoheterocyclic compounds	Imidazopyrimidines	Purines and purine derivatives
0.0218706	12.2297	1.82513	0.0684824	0.127656	-5.0826	839	FALSE	Upregulated	H3N2	high	day7	Lipids and lipid-like molecules	Fatty Acyls	Fatty acid esters
0.036009	13.9662	1.8154	0.0699656	0.129167	-5.1	1963	FALSE	Upregulated	H3N2	high	day7	Lipids and lipid-like molecules	Glycerophospholipids	Glycerophosphocholines
0.0534895	15.9065	1.71394	0.0870604	0.159196	-5.27586	275	FALSE	Upregulated	H3N2	high	day7	Organic oxygen compounds	Organooxygen compounds	Carbohydrates and carbohydrate conjugates
-0.0424799	12.7129	-1.64031	0.101469	0.183793	-5.39722	1556	FALSE	Downregulated	H3N2	high	day7
-0.066523	13.5623	-1.59795	0.110585	0.198433	-5.46465	1565	FALSE	Downregulated	H3N2	high	day7	Organic acids and derivatives	Carboxylic acids and derivatives	Amino acids, peptides, and analogues
0.028651	14.0198	1.58933	0.112517	0.200031	-5.47815	309	FALSE	Upregulated	H3N2	high	day7
0.0233553	14.0529	1.53712	0.124795	0.219822	-5.55841	90	FALSE	Upregulated	H3N2	high	day7	Organic oxygen compounds	Organooxygen compounds	Carbohydrates and carbohydrate conjugates
-0.0326321	12.6673	-1.53002	0.126543	0.220875	-5.56912	1740	FALSE	Downregulated	H3N2	high	day7	Lipids and lipid-like molecules	Fatty Acyls	Fatty acid esters
0.0225672	13.2052	1.42552	0.154532	0.267299	-5.72105	102	FALSE	Upregulated	H3N2	high	day7	Organoheterocyclic compounds	Pyrroles	Pyrrole carboxylic acids and derivatives
-0.0427918	13.7013	-1.41004	0.159051	0.270246	-5.74265	1455	FALSE	Downregulated	H3N2	high	day7	Lipids and lipid-like molecules	Fatty Acyls	Lineolic acids and derivatives
0.0489263	15.5915	1.41128	0.158685	0.270246	-5.74092	1970	FALSE	Upregulated	H3N2	high	day7	Lipids and lipid-like molecules	Steroids and steroid derivatives	Cholestane steroids
0.0705241	14.4105	1.3623	0.17362	0.292412	-5.80778	747	FALSE	Upregulated	H3N2	high	day7	Organic acids and derivatives	Organic sulfuric acids and derivatives	Arylsulfates
0.0421197	13.4332	1.34825	0.17809	0.297333	-5.82651	801	FALSE	Upregulated	H3N2	high	day7	Phenylpropanoids and polyketides	Isoflavonoids	Isoflavans
-0.0114027	15.4413	-1.33037	0.183908	0.304399	-5.8501	32	FALSE	Downregulated	H3N2	high	day7	Organic acids and derivatives	Hydroxy acids and derivatives	Alpha hydroxy acids and derivatives
-0.0249811	16.0679	-1.2762	0.202382	0.332114	-5.9196	8	FALSE	Downregulated	H3N2	high	day7	Organic acids and derivatives	Carboxylic acids and derivatives	Carboxylic acids
-0.0754419	15.9552	-1.26585	0.206064	0.33529	-5.93257	399	FALSE	Downregulated	H3N2	high	day7	Lipids and lipid-like molecules	Fatty Acyls	Fatty acids and conjugates
0.0611467	13.1924	1.24907	0.212131	0.342262	-5.95334	679	FALSE	Upregulated	H3N2	high	day7	Organic oxygen compounds	Organooxygen compounds	Carbohydrates and carbohydrate conjugates
0.0301589	15.062	1.24239	0.214581	0.343329	-5.96153	577	FALSE	Upregulated	H3N2	high	day7	Organoheterocyclic compounds	Indoles and derivatives	Indolyl carboxylic acids and derivatives
0.0265388	15.6555	1.16004	0.2465	0.387934	-6.05898	268	FALSE	Upregulated	H3N2	high	day7
0.0249746	14.2822	1.16123	0.246015	0.387934	-6.05762	1216	FALSE	Upregulated	H3N2	high	day7	Organic acids and derivatives	Carboxylic acids and derivatives	Amino acids, peptides, and analogues
0.0296652	16.0068	1.12786	0.259834	0.405594	-6.09525	265	FALSE	Upregulated	H3N2	high	day7	Organic acids and derivatives	Carboxylic acids and derivatives	Amino acids, peptides, and analogues
0.0340696	13.6685	1.11483	0.265374	0.410439	-6.10964	561	FALSE	Upregulated	H3N2	high	day7	Lipids and lipid-like molecules	Fatty Acyls	Fatty acids and conjugates
0.0230645	13.5358	1.11055	0.267213	0.410439	-6.11434	1005	FALSE	Upregulated	H3N2	high	day7
-0.0203976	12.7476	-1.07514	0.282749	0.429176	-6.15247	553	FALSE	Downregulated	H3N2	high	day7	Organic acids and derivatives	Carboxylic acids and derivatives	Amino acids, peptides, and analogues
-0.0341847	14.6388	-1.07261	0.283882	0.429176	-6.15515	1848	FALSE	Downregulated	H3N2	high	day7	Lipids and lipid-like molecules	Steroids and steroid derivatives	Bile acids, alcohols and derivatives
0.0225804	16.3681	1.04374	0.297029	0.436177	-6.18526	223	FALSE	Upregulated	H3N2	high	day7	Organic oxygen compounds	Organooxygen compounds	Carbohydrates and carbohydrate conjugates
-0.0132795	13.9244	-1.04894	0.294632	0.436177	-6.1799	249	FALSE	Downregulated	H3N2	high	day7
0.0192809	13.6405	1.04565	0.296147	0.436177	-6.18329	324	FALSE	Upregulated	H3N2	high	day7	Lipids and lipid-like molecules	Fatty Acyls	Fatty acids and conjugates
0.057976	15.9178	1.04251	0.2976	0.436177	-6.18653	445	FALSE	Upregulated	H3N2	high	day7	Organic oxygen compounds	Organooxygen compounds	Carbohydrates and carbohydrate conjugates
-0.0372087	17.2186	-1.01389	0.311049	0.452434	-6.21553	515	FALSE	Downregulated	H3N2	high	day7	Organic acids and derivatives	Hydroxy acids and derivatives	Medium-chain hydroxy acids and derivatives
0.022612	15.4128	1.00633	0.314667	0.454256	-6.22306	139	FALSE	Upregulated	H3N2	high	day7	Organic acids and derivatives	Carboxylic acids and derivatives	Dicarboxylic acids and derivatives
-0.0165085	11.7677	-0.998531	0.318428	0.456255	-6.23076	122	FALSE	Downregulated	H3N2	high	day7
0.0229955	12.6878	0.992273	0.321468	0.457199	-6.2369	294	FALSE	Upregulated	H3N2	high	day7	Benzenoids	Phenols	Benzenediols
-0.0221166	15.3296	-0.985103	0.324974	0.458787	-6.24389	414	FALSE	Downregulated	H3N2	high	day7	Organic acids and derivatives	Carboxylic acids and derivatives	Amino acids, peptides, and analogues
0.0351821	16.3622	0.973984	0.33046	0.463127	-6.25463	140	FALSE	Upregulated	H3N2	high	day7
-0.0375505	15.932	-0.952683	0.341138	0.471212	-6.27486	296	FALSE	Downregulated	H3N2	high	day7	Benzenoids	Benzene and substituted derivatives	Benzoic acids and derivatives
0.0108662	13.4773	0.954268	0.340335	0.471212	-6.27337	319	FALSE	Upregulated	H3N2	high	day7	Organic acids and derivatives	Carboxylic acids and derivatives	Amino acids, peptides, and analogues
0.0297181	12.8318	0.943253	0.345935	0.474425	-6.28367	1006	FALSE	Upregulated	H3N2	high	day7	Organic acids and derivatives	Carboxylic acids and derivatives	Amino acids, peptides, and analogues
-0.0619728	17.7727	-0.876713	0.380996	0.518803	-6.34338	791	FALSE	Downregulated	H3N2	high	day7	Phenylpropanoids and polyketides	Phenylpropanoic acids
-0.0383986	14.0624	-0.853385	0.393789	0.532448	-6.36328	730	FALSE	Downregulated	H3N2	high	day7	Lipids and lipid-like molecules	Fatty Acyls	Fatty acids and conjugates
0.0139065	16.6728	0.847407	0.397109	0.533182	-6.3683	341	FALSE	Upregulated	H3N2	high	day7	Lipids and lipid-like molecules	Fatty Acyls	Fatty acids and conjugates
0.0157315	15.4534	0.841934	0.400163	0.533551	-6.37286	130	FALSE	Upregulated	H3N2	high	day7	Organic acids and derivatives	Keto acids and derivatives	Short-chain keto acids and derivatives
-0.0313614	13.3622	-0.83202	0.405732	0.537245	-6.38104	1666	FALSE	Downregulated	H3N2	high	day7	Lipids and lipid-like molecules	Fatty Acyls	Fatty acids and conjugates
0.0139636	16.8086	0.822356	0.411204	0.540761	-6.38892	152	FALSE	Upregulated	H3N2	high	day7	Organic acids and derivatives	Hydroxy acids and derivatives	Beta hydroxy acids and derivatives
0.0522833	14.6682	0.806315	0.420383	0.549072	-6.40181	1207	FALSE	Upregulated	H3N2	high	day7	Lipids and lipid-like molecules	Fatty Acyls	Fatty acids and conjugates
0.0223748	13.9579	0.779479	0.436007	0.565631	-6.4228	327	FALSE	Upregulated	H3N2	high	day7
-0.0431198	16.0658	-0.768542	0.442471	0.566362	-6.43115	1344	FALSE	Downregulated	H3N2	high	day7	Lipids and lipid-like molecules	Fatty Acyls	Eicosanoids
-0.0242963	12.9481	-0.771685	0.440607	0.566362	-6.42876	1702	FALSE	Downregulated	H3N2	high	day7
-0.0130846	12.6705	-0.728681	0.466483	0.593145	-6.46059	1001	FALSE	Downregulated	H3N2	high	day7	Lipids and lipid-like molecules	Fatty Acyls	Fatty acids and conjugates
0.00882134	12.5923	0.709217	0.478467	0.60438	-6.47439	2323	FALSE	Upregulated	H3N2	high	day7	Lipids and lipid-like molecules	Sphingolipids	Ceramides
-0.0373494	16.3643	-0.696389	0.486457	0.610456	-6.48329	1651	FALSE	Downregulated	H3N2	high	day7
0.0150084	16.2565	0.658899	0.510216	0.632009	-6.50835	193	FALSE	Upregulated	H3N2	high	day7
0.014768	13.1608	0.658987	0.510159	0.632009	-6.5083	2070	FALSE	Upregulated	H3N2	high	day7	Lipids and lipid-like molecules	Steroids and steroid derivatives	Steroidal glycosides
0.0712144	14.131	0.644067	0.51978	0.63973	-6.51789	289	FALSE	Upregulated	H3N2	high	day7	Organoheterocyclic compounds	Imidazopyrimidines	Purines and purine derivatives
0.0220267	13.1503	0.630974	0.5283	0.646074	-6.52613	1932	FALSE	Upregulated	H3N2	high	day7	Lipids and lipid-like molecules	Prenol lipids	Triterpenoids
0.00861989	17.2512	0.604015	0.546064	0.663571	-6.54255	116	FALSE	Upregulated	H3N2	high	day7	Organic acids and derivatives	Carboxylic acids and derivatives	Amino acids, peptides, and analogues
-0.00716061	13.9346	-0.586711	0.55762	0.673353	-6.55272	2486	FALSE	Downregulated	H3N2	high	day7	Lipids and lipid-like molecules	Glycerophospholipids	Glycerophosphoserines
0.0140009	14.5002	0.577228	0.564004	0.673974	-6.55817	628	FALSE	Upregulated	H3N2	high	day7	Phenylpropanoids and polyketides	Phenylpropanoic acids
-0.0171549	13.5929	-0.575523	0.565155	0.673974	-6.55914	1456	FALSE	Downregulated	H3N2	high	day7	Lipids and lipid-like molecules	Fatty Acyls	Fatty acids and conjugates
-0.0115523	19.5848	-0.560541	0.575322	0.681863	-6.56754	438	FALSE	Downregulated	H3N2	high	day7	Organic oxygen compounds	Organooxygen compounds	Carbohydrates and carbohydrate conjugates
-0.0317302	13.8847	-0.514904	0.606812	0.712524	-6.59176	618	FALSE	Downregulated	H3N2	high	day7	Organic acids and derivatives	Carboxylic acids and derivatives	Amino acids, peptides, and analogues
0.0245179	12.3513	0.512324	0.608614	0.712524	-6.59306	1594	FALSE	Upregulated	H3N2	high	day7	Organic oxygen compounds	Organooxygen compounds	Carbohydrates and carbohydrate conjugates
0.0111997	14.0009	0.447521	0.654662	0.752665	-6.62376	368	FALSE	Upregulated	H3N2	high	day7	Organoheterocyclic compounds	Pyridines and derivatives	Pyridine carboxaldehydes
-0.00800086	14.8028	-0.451801	0.651577	0.752665	-6.62186	1129	FALSE	Downregulated	H3N2	high	day7	Organic acids and derivatives	Carboxylic acids and derivatives	Amino acids, peptides, and analogues
-0.00955245	12.9624	-0.458293	0.64691	0.752665	-6.61895	1809	FALSE	Downregulated	H3N2	high	day7
0.00570588	13.6832	0.427792	0.668958	0.762862	-6.63229	47	FALSE	Upregulated	H3N2	high	day7	Lipids and lipid-like molecules	Fatty Acyls	Fatty acids and conjugates
0.0101584	13.7271	0.424332	0.671477	0.762862	-6.63374	506	FALSE	Upregulated	H3N2	high	day7	Organic oxygen compounds	Organooxygen compounds	Carbohydrates and carbohydrate conjugates
-0.0251083	16.883	-0.411	0.681221	0.769379	-6.63924	530	FALSE	Downregulated	H3N2	high	day7	Organic nitrogen compounds	Organonitrogen compounds	N-arylamides
-0.00854313	12.3022	-0.377902	0.705638	0.792295	-6.65213	953	FALSE	Downregulated	H3N2	high	day7	Organic acids and derivatives	Organic phosphoric acids and derivatives	Phosphate esters
0.00461033	14.0542	0.355485	0.722353	0.806347	-6.66024	335	FALSE	Upregulated	H3N2	high	day7	Organic acids and derivatives	Carboxylic acids and derivatives	Amino acids, peptides, and analogues
0.00373366	13.0018	0.32068	0.748565	0.830778	-6.67186	2389	FALSE	Upregulated	H3N2	high	day7	Lipids and lipid-like molecules	Sphingolipids	Ceramides
-0.00925867	14.8548	-0.314394	0.753332	0.831263	-6.67383	486	FALSE	Downregulated	H3N2	high	day7	Organic acids and derivatives	Hydroxy acids and derivatives	Medium-chain hydroxy acids and derivatives
-0.00775538	13.9415	-0.285054	0.775702	0.851056	-6.68251	340	FALSE	Downregulated	H3N2	high	day7
0.00527376	12.5008	0.264619	0.791395	0.86334	-6.68806	23	FALSE	Upregulated	H3N2	high	day7	Organoheterocyclic compounds	Tetrahydrofurans
-0.00227877	15.2443	-0.219787	0.826112	0.896122	-6.69878	397	FALSE	Downregulated	H3N2	high	day7	Organic acids and derivatives	Carboxylic acids and derivatives	Amino acids, peptides, and analogues
-0.00478504	12.9233	-0.189458	0.849799	0.916637	-6.70491	858	FALSE	Downregulated	H3N2	high	day7	Lipids and lipid-like molecules	Prenol lipids	Quinone and hydroquinone lipids
0.00247894	12.6539	0.156244	0.875893	0.932847	-6.71057	161	FALSE	Upregulated	H3N2	high	day7	Organic oxygen compounds	Organooxygen compounds	Carbohydrates and carbohydrate conjugates
0.00337895	13.7258	0.16027	0.872723	0.932847	-6.70995	257	FALSE	Upregulated	H3N2	high	day7	Organic acids and derivatives	Carboxylic acids and derivatives	Amino acids, peptides, and analogues
-0.00416704	17.8777	-0.150884	0.880118	0.932847	-6.71139	354	FALSE	Downregulated	H3N2	high	day7	Organic oxygen compounds	Organooxygen compounds	Carbohydrates and carbohydrate conjugates
0.00431008	13.9367	0.145632	0.884261	0.932847	-6.71216	985	FALSE	Upregulated	H3N2	high	day7
-0.00211163	13.2621	-0.125326	0.900308	0.944586	-6.71487	1551	FALSE	Downregulated	H3N2	high	day7	Lipids and lipid-like molecules	Steroids and steroid derivatives	Bile acids, alcohols and derivatives
0.00223144	12.3023	0.118523	0.905693	0.945071	-6.71569	24	FALSE	Upregulated	H3N2	high	day7	Organoheterocyclic compounds	Tetrahydrofurans
0.00408953	13.7504	0.100293	0.920146	0.954962	-6.71766	1988	FALSE	Upregulated	H3N2	high	day7	Lipids and lipid-like molecules	Prenol lipids	Triterpenoids
-0.00341386	15.5438	-0.0874034	0.93038	0.960393	-6.71886	442	FALSE	Downregulated	H3N2	high	day7
0.00170937	19.6932	0.0692838	0.944787	0.968998	-6.72026	501	FALSE	Upregulated	H3N2	high	day7	Organic acids and derivatives	Carboxylic acids and derivatives	Tricarboxylic acids and derivatives
0.0015345	13.6019	0.0578882	0.953857	0.968998	-6.72097	1084	FALSE	Upregulated	H3N2	high	day7	Nucleosides, nucleotides, and analogues	Pyrimidine nucleosides
-0.000890505	14.1014	-0.0591113	0.952883	0.968998	-6.7209	2489	FALSE	Downregulated	H3N2	high	day7	Lipids and lipid-like molecules	Glycerophospholipids	Glycerophosphocholines
0.00143927	12.6452	0.0419801	0.966529	0.976703	-6.72176	162	FALSE	Upregulated	H3N2	high	day7	Benzenoids	Phenols	1-hydroxy-2-unsubstituted benzenoids
-0.000809332	13.1992	-0.028529	0.97725	0.982366	-6.72223	1467	FALSE	Downregulated	H3N2	high	day7
0.000241532	13.7289	0.0124781	0.990048	0.990048	-6.72255	259	FALSE	Upregulated	H3N2	high	day7	Organic acids and derivatives	Keto acids and derivatives	Gamma-keto acids and derivatives

## Sheet: H3N2highDay35vsDay0
logFC	AveExpr	t	P.Value	adj.P.Val	B	ionIdx	significance	direction	strain	resp	time	super_class	class	sub_class
0.140634	17.7058	10.9379	1.69104e-25	1.6234e-23	47.0931	49	TRUE	Upregulated	H3N2	high	day35	Organic acids and derivatives	Carboxylic acids and derivatives	Amino acids, peptides, and analogues
0.251008	15.2704	10.9478	1.54458e-25	1.6234e-23	47.1819	272	TRUE	Upregulated	H3N2	high	day35	Organic acids and derivatives	Carboxylic acids and derivatives	Amino acids, peptides, and analogues
0.186802	15.3934	10.1155	2.66039e-22	1.70265e-20	39.8761	205	TRUE	Upregulated	H3N2	high	day35	Organic acids and derivatives	Organic carbonic acids and derivatives	Ureas
-0.807872	18.622	-9.37215	1.46199e-19	7.01754e-18	33.6975	885	TRUE	Downregulated	H3N2	high	day35	Lipids and lipid-like molecules	Fatty Acyls	Fatty acids and conjugates
-0.619634	20.838	-9.21789	5.18545e-19	1.65934e-17	32.4587	1035	TRUE	Downregulated	H3N2	high	day35	Lipids and lipid-like molecules	Fatty Acyls	Lineolic acids and derivatives
-0.457876	14.9038	-9.2203	5.08452e-19	1.65934e-17	32.4779	1128	TRUE	Downregulated	H3N2	high	day35	Lipids and lipid-like molecules	Fatty Acyls	Fatty acids and conjugates
-0.600963	18.315	-9.08758	1.49313e-18	4.09545e-17	31.4241	722	TRUE	Downregulated	H3N2	high	day35	Lipids and lipid-like molecules	Fatty Acyls	Fatty acids and conjugates
-0.226814	12.8875	-8.80005	1.48079e-17	3.5539e-16	29.1808	1958	TRUE	Downregulated	H3N2	high	day35	Lipids and lipid-like molecules	Steroids and steroid derivatives	Steroidal glycosides
-0.49052	16.1414	-8.77955	1.7403e-17	3.71263e-16	29.023	806	TRUE	Downregulated	H3N2	high	day35	Lipids and lipid-like molecules	Fatty Acyls	Fatty acids and conjugates
-0.596895	15.4833	-8.66532	4.25749e-17	8.17438e-16	28.1487	708	TRUE	Downregulated	H3N2	high	day35	Lipids and lipid-like molecules	Fatty Acyls	Fatty acids and conjugates
-0.379227	14.7126	-8.41127	3.01673e-16	5.26556e-15	26.2361	1335	TRUE	Downregulated	H3N2	high	day35	Lipids and lipid-like molecules	Fatty Acyls	Fatty acids and conjugates
-0.290954	17.3562	-8.18433	1.67038e-15	2.6726e-14	24.5655	1176	TRUE	Downregulated	H3N2	high	day35	Lipids and lipid-like molecules	Fatty Acyls	Fatty acids and conjugates
-0.437856	15.2612	-8.13221	2.46199e-15	3.63617e-14	24.187	1194	TRUE	Downregulated	H3N2	high	day35	Lipids and lipid-like molecules	Fatty Acyls	Fatty acids and conjugates
0.181364	16.6276	8.10474	3.01831e-15	4.1394e-14	23.9883	407	TRUE	Upregulated	H3N2	high	day35	Organic acids and derivatives	Carboxylic acids and derivatives	Amino acids, peptides, and analogues
-0.40235	20.787	-7.81904	2.43289e-14	3.1141e-13	21.9533	1058	TRUE	Downregulated	H3N2	high	day35	Lipids and lipid-like molecules	Fatty Acyls	Fatty acids and conjugates
-0.507416	16.146	-7.72208	4.87442e-14	5.8493e-13	21.2762	1209	TRUE	Downregulated	H3N2	high	day35	Lipids and lipid-like molecules	Fatty Acyls	Fatty acids and conjugates
0.17633	17.8069	7.69672	5.83953e-14	6.59523e-13	21.1002	440	TRUE	Upregulated	H3N2	high	day35	Organic acids and derivatives	Carboxylic acids and derivatives	Amino acids, peptides, and analogues
0.493778	14.3992	7.42705	3.87192e-13	4.13005e-12	19.2584	2074	TRUE	Upregulated	H3N2	high	day35	Lipids and lipid-like molecules	Steroids and steroid derivatives	Bile acids, alcohols and derivatives
0.568621	16.688	7.40346	4.55721e-13	4.60518e-12	19.0998	1907	TRUE	Upregulated	H3N2	high	day35	Lipids and lipid-like molecules	Steroids and steroid derivatives	Bile acids, alcohols and derivatives
-0.194	12.7987	-7.37751	5.44901e-13	5.23105e-12	18.9259	1071	TRUE	Downregulated	H3N2	high	day35	Lipids and lipid-like molecules	Steroids and steroid derivatives	Androstane steroids
0.197654	15.157	7.3487	6.64144e-13	6.07217e-12	18.7334	214	TRUE	Upregulated	H3N2	high	day35	Organic acids and derivatives	Hydroxy acids and derivatives	Beta hydroxy acids and derivatives
0.0954124	13.8065	6.80808	2.42263e-11	2.1143e-10	15.239	105	TRUE	Upregulated	H3N2	high	day35	Organic nitrogen compounds	Organonitrogen compounds	Amines
0.129723	18.6747	6.78159	2.87302e-11	2.39835e-10	15.0736	136	TRUE	Upregulated	H3N2	high	day35
0.21682	13.8412	6.7684	3.12699e-11	2.50159e-10	14.9914	1840	TRUE	Upregulated	H3N2	high	day35	Lipids and lipid-like molecules	Steroids and steroid derivatives	Bile acids, alcohols and derivatives
0.300599	14.7618	6.69658	4.94733e-11	3.79955e-10	14.5465	1964	TRUE	Upregulated	H3N2	high	day35	Lipids and lipid-like molecules	Steroids and steroid derivatives	Bile acids, alcohols and derivatives
0.287467	14.7403	6.56165	1.15869e-10	8.2954e-10	13.7217	97	TRUE	Upregulated	H3N2	high	day35	Benzenoids	Benzene and substituted derivatives	Aniline and substituted anilines
0.153098	16.7242	6.56057	1.16654e-10	8.2954e-10	13.7151	147	TRUE	Upregulated	H3N2	high	day35
0.118257	14.0053	6.52997	1.41205e-10	9.68264e-10	13.5301	353	TRUE	Upregulated	H3N2	high	day35	Benzenoids	Benzene and substituted derivatives	Phenylpyruvic acid derivatives
-0.282164	13.3152	-6.52	1.5025e-10	9.94757e-10	13.47	1011	TRUE	Downregulated	H3N2	high	day35	Lipids and lipid-like molecules	Steroids and steroid derivatives	Estrane steroids
-0.222532	15.6012	-6.48764	1.83677e-10	1.17553e-09	13.2754	1219	TRUE	Downregulated	H3N2	high	day35
-0.259492	16.9837	-6.45797	2.2068e-10	1.36679e-09	13.0977	87	TRUE	Downregulated	H3N2	high	day35	Organic acids and derivatives	Hydroxy acids and derivatives	Alpha hydroxy acids and derivatives
0.107089	18.4997	6.43743	2.50467e-10	1.5028e-09	12.9751	125	TRUE	Upregulated	H3N2	high	day35	Organic acids and derivatives	Carboxylic acids and derivatives	Amino acids, peptides, and analogues
-0.134375	12.9224	-6.38873	3.37729e-10	1.96497e-09	12.6858	1149	TRUE	Downregulated	H3N2	high	day35	Lipids and lipid-like molecules	Prenol lipids	Retinoids
-0.338846	17.1364	-6.27526	6.72696e-10	3.79875e-09	12.0192	1314	TRUE	Downregulated	H3N2	high	day35	Lipids and lipid-like molecules	Fatty Acyls	Fatty acids and conjugates
0.205787	20.9657	6.14782	1.44087e-09	7.90419e-09	11.283	52	TRUE	Upregulated	H3N2	high	day35	Organic acids and derivatives	Hydroxy acids and derivatives	Alpha hydroxy acids and derivatives
-0.26582	15.3116	-5.97816	3.89232e-09	2.07591e-08	10.3235	1163	TRUE	Downregulated	H3N2	high	day35	Lipids and lipid-like molecules	Fatty Acyls	Fatty acids and conjugates
-0.153126	13.7448	-5.74794	1.44425e-08	7.4945e-08	9.05962	310	TRUE	Downregulated	H3N2	high	day35	Lipids and lipid-like molecules	Fatty Acyls	Fatty alcohols
0.0703032	14.1658	5.70405	1.84525e-08	9.32335e-08	8.82372	81	TRUE	Upregulated	H3N2	high	day35	Lipids and lipid-like molecules	Fatty Acyls	Fatty acids and conjugates
0.121095	15.6424	5.58819	3.49678e-08	1.72149e-07	8.20873	89	TRUE	Upregulated	H3N2	high	day35	Organic acids and derivatives	Carboxylic acids and derivatives	Amino acids, peptides, and analogues
-0.107521	12.1747	-5.42216	8.57216e-08	4.11464e-07	7.34726	1292	TRUE	Downregulated	H3N2	high	day35	Lipids and lipid-like molecules	Fatty Acyls	Lineolic acids and derivatives
0.0862219	13.1752	5.40715	9.28577e-08	4.34846e-07	7.27051	127	TRUE	Upregulated	H3N2	high	day35	Organic acids and derivatives	Carboxylic acids and derivatives	Dicarboxylic acids and derivatives
0.111767	16.9898	5.35024	1.25514e-07	5.73777e-07	6.98138	46	TRUE	Upregulated	H3N2	high	day35	Organic acids and derivatives	Keto acids and derivatives	Alpha-keto acids and derivatives
-0.148764	15.1436	-5.28767	1.74278e-07	7.7817e-07	6.66666	1127	TRUE	Downregulated	H3N2	high	day35	Lipids and lipid-like molecules	Fatty Acyls	Lineolic acids and derivatives
0.165588	13.81	4.99114	7.89447e-07	3.44486e-06	5.22123	2117	TRUE	Upregulated	H3N2	high	day35	Lipids and lipid-like molecules	Steroids and steroid derivatives	Bile acids, alcohols and derivatives
0.118234	13.6847	4.85209	1.56254e-06	6.66685e-06	4.56983	429	TRUE	Upregulated	H3N2	high	day35	Phenylpropanoids and polyketides	Cinnamic acids and derivatives	Cinnamic acids
0.139559	13.0409	4.62269	4.64899e-06	1.94045e-05	3.53235	603	TRUE	Upregulated	H3N2	high	day35	Organic acids and derivatives	Carboxylic acids and derivatives	Amino acids, peptides, and analogues
-0.219567	16.4862	-4.4888	8.60301e-06	3.51442e-05	2.94845	1218	TRUE	Downregulated	H3N2	high	day35	Lipids and lipid-like molecules	Fatty Acyls	Lineolic acids and derivatives
-0.151179	13.639	-4.40804	1.23777e-05	4.95107e-05	2.60398	1053	TRUE	Downregulated	H3N2	high	day35	Nucleosides, nucleotides, and analogues	Purine nucleosides
0.15085	13.5258	4.29641	2.02757e-05	7.94477e-05	2.13749	2110	TRUE	Upregulated	H3N2	high	day35	Lipids and lipid-like molecules	Steroids and steroid derivatives	Bile acids, alcohols and derivatives
0.222395	17.2277	4.1111	4.49151e-05	0.000172474	1.38797	635	TRUE	Upregulated	H3N2	high	day35	Organic acids and derivatives	Organic sulfuric acids and derivatives	Arylsulfates
0.0477411	16.7719	4.03998	6.04653e-05	0.000227634	1.10861	186	TRUE	Upregulated	H3N2	high	day35	Organoheterocyclic compounds	Diazines	Pyrimidines and pyrimidine derivatives
0.051213	19.9151	4.01141	6.80507e-05	0.000251264	0.997677	261	TRUE	Upregulated	H3N2	high	day35	Organic acids and derivatives	Carboxylic acids and derivatives	Amino acids, peptides, and analogues
-0.0821712	12.7379	-3.8951	0.000109293	0.00039593	0.553769	1148	TRUE	Downregulated	H3N2	high	day35	Lipids and lipid-like molecules	Steroids and steroid derivatives	Estrane steroids
0.0583051	12.462	3.87022	0.000120763	0.000428247	0.46043	228	TRUE	Upregulated	H3N2	high	day35	Benzenoids	Benzene and substituted derivatives	Phenethylamines
0.0440254	13.4773	3.8663	0.000122675	0.000428247	0.445748	319	TRUE	Upregulated	H3N2	high	day35	Organic acids and derivatives	Carboxylic acids and derivatives	Amino acids, peptides, and analogues
-0.0746111	13.3171	-3.77156	0.000178445	0.000611812	0.0958606	1024	TRUE	Downregulated	H3N2	high	day35	Organoheterocyclic compounds	Benzopyrans	1-benzopyrans
-0.0638765	14.52	-3.74768	0.00019588	0.000659806	0.00896605	133	TRUE	Downregulated	H3N2	high	day35	Organic acids and derivatives	Carboxylic acids and derivatives	Amino acids, peptides, and analogues
-0.0672416	14.0078	-3.70731	0.000229057	0.000758257	-0.136748	893	TRUE	Downregulated	H3N2	high	day35	Phenylpropanoids and polyketides	Isoflavonoids	Isoflavans
0.0527144	13.3582	3.68409	0.000250458	0.000815048	-0.21985	227	TRUE	Upregulated	H3N2	high	day35	Alkaloids and derivatives
0.0694643	14.5328	3.52632	0.000453828	0.00145225	-0.77137	269	TRUE	Upregulated	H3N2	high	day35	Lipids and lipid-like molecules	Fatty Acyls	Fatty acids and conjugates
0.0534412	17.3781	3.44941	0.000601577	0.00186295	-1.03185	189	TRUE	Upregulated	H3N2	high	day35	Organic acids and derivatives	Carboxylic acids and derivatives	Amino acids, peptides, and analogues
0.206699	16.836	3.45033	0.000599573	0.00186295	-1.02877	943	TRUE	Upregulated	H3N2	high	day35	Organic oxygen compounds	Organooxygen compounds	Carbonyl compounds
0.052093	14.9272	3.42154	0.000665393	0.00202786	-1.12487	84	TRUE	Upregulated	H3N2	high	day35	Organic acids and derivatives	Carboxylic acids and derivatives	Amino acids, peptides, and analogues
0.108777	16.1819	3.33189	0.00091608	0.00274824	-1.41919	224	TRUE	Upregulated	H3N2	high	day35	Benzenoids	Benzene and substituted derivatives
0.077162	15.333	3.30476	0.00100772	0.0029493	-1.50676	488	TRUE	Upregulated	H3N2	high	day35	Organoheterocyclic compounds	Indoles and derivatives	Indolyl carboxylic acids and derivatives
-0.203237	14.012	-3.30304	0.00101382	0.0029493	-1.5123	1356	TRUE	Downregulated	H3N2	high	day35
0.0540685	17.4944	3.24148	0.00125559	0.00359811	-1.70839	208	TRUE	Upregulated	H3N2	high	day35	Organic acids and derivatives	Carboxylic acids and derivatives	Amino acids, peptides, and analogues
0.0967344	14.6618	3.21351	0.00138215	0.00390254	-1.79628	276	TRUE	Upregulated	H3N2	high	day35	Phenylpropanoids and polyketides	Phenylpropanoic acids
-0.0945498	13.3369	-3.20294	0.00143303	0.00398757	-1.82934	1514	TRUE	Downregulated	H3N2	high	day35	Lipids and lipid-like molecules	Fatty Acyls	Fatty acids and conjugates
0.0755231	14.2707	3.1702	0.00160166	0.00439312	-1.93096	412	TRUE	Upregulated	H3N2	high	day35	Organoheterocyclic compounds	Indoles and derivatives	Indolyl carboxylic acids and derivatives
0.0476122	14.0529	3.13359	0.0018118	0.00483147	-2.04342	90	TRUE	Upregulated	H3N2	high	day35	Organic oxygen compounds	Organooxygen compounds	Carbohydrates and carbohydrate conjugates
0.259863	21.2248	3.13618	0.00179613	0.00483147	-2.0355	484	TRUE	Upregulated	H3N2	high	day35	Organic acids and derivatives	Organic sulfuric acids and derivatives	Arylsulfates
0.155261	15.4041	3.11646	0.00191862	0.00504624	-2.09561	173	TRUE	Upregulated	H3N2	high	day35	Benzenoids	Phenols	Benzenetriols and derivatives
0.036434	12.533	3.06355	0.0022862	0.00593176	-2.25505	42	TRUE	Upregulated	H3N2	high	day35	Organoheterocyclic compounds	Pyrrolidines	Pyrrolidones
0.0641737	15.0475	3.03667	0.00249684	0.00639192	-2.33507	199	TRUE	Upregulated	H3N2	high	day35	Organic acids and derivatives	Carboxylic acids and derivatives	Amino acids, peptides, and analogues
0.0732599	13.3623	3.0185	0.0026491	0.00669246	-2.38875	1211	TRUE	Upregulated	H3N2	high	day35
-0.107548	14.7197	-3.00724	0.00274764	0.00685126	-2.42185	909	TRUE	Downregulated	H3N2	high	day35	Lipids and lipid-like molecules	Fatty Acyls	Fatty acids and conjugates
0.2284	17.8278	2.99028	0.00290249	0.0071446	-2.4715	435	TRUE	Upregulated	H3N2	high	day35	Benzenoids	Benzene and substituted derivatives	Benzoic acids and derivatives
0.0594689	15.4728	2.90507	0.00380817	0.0092553	-2.7168	443	TRUE	Upregulated	H3N2	high	day35	Benzenoids	Phenols	Methoxyphenols
0.0762315	16.0068	2.8983	0.00389022	0.00933653	-2.736	265	TRUE	Upregulated	H3N2	high	day35	Organic acids and derivatives	Carboxylic acids and derivatives	Amino acids, peptides, and analogues
-0.0971032	14.1618	-2.88644	0.00403767	0.00957077	-2.76951	1354	TRUE	Downregulated	H3N2	high	day35	Lipids and lipid-like molecules	Fatty Acyls	Eicosanoids
0.0516377	12.9113	2.84965	0.0045283	0.0106029	-2.87265	423	TRUE	Upregulated	H3N2	high	day35	Organoheterocyclic compounds	Indoles and derivatives	Hydroxyindoles
-0.0668189	14.1032	-2.83241	0.00477641	0.011049	-2.92055	156	TRUE	Downregulated	H3N2	high	day35	Organic acids and derivatives	Carboxylic acids and derivatives	Amino acids, peptides, and analogues
0.0962339	15.5915	2.77587	0.00567868	0.0129798	-3.07559	1970	TRUE	Upregulated	H3N2	high	day35	Lipids and lipid-like molecules	Steroids and steroid derivatives	Cholestane steroids
0.0624911	15.6555	2.73155	0.00649091	0.0144913	-3.19502	268	TRUE	Upregulated	H3N2	high	day35
0.0663257	15.062	2.73228	0.00647662	0.0144913	-3.19306	577	TRUE	Upregulated	H3N2	high	day35	Organoheterocyclic compounds	Indoles and derivatives	Indolyl carboxylic acids and derivatives
0.076756	13.8179	2.67057	0.00777945	0.0171684	-3.35626	596	TRUE	Upregulated	H3N2	high	day35
-0.134109	14.4284	-2.63668	0.00859077	0.0187435	-3.44432	1718	TRUE	Downregulated	H3N2	high	day35
0.0768859	13.7857	2.61135	0.00924612	0.0199467	-3.50944	459	TRUE	Upregulated	H3N2	high	day35	Benzenoids	Phenols	Benzenediols
0.12703	13.1924	2.59489	0.0096954	0.0206835	-3.55141	679	TRUE	Upregulated	H3N2	high	day35	Organic oxygen compounds	Organooxygen compounds	Carbohydrates and carbohydrate conjugates
-0.0783443	13.7013	-2.58153	0.0100745	0.021256	-3.5853	1455	TRUE	Downregulated	H3N2	high	day35	Lipids and lipid-like molecules	Fatty Acyls	Lineolic acids and derivatives
-0.0739078	13.5182	-2.50625	0.0124679	0.0260199	-3.77304	1968	TRUE	Downregulated	H3N2	high	day35	Lipids and lipid-like molecules	Steroids and steroid derivatives	Steroidal glycosides
-0.0514669	19.5848	-2.49729	0.0127839	0.0263927	-3.79502	438	TRUE	Downregulated	H3N2	high	day35	Organic oxygen compounds	Organooxygen compounds	Carbohydrates and carbohydrate conjugates
0.178798	14.7238	2.40139	0.0166387	0.0339855	-4.02546	373	TRUE	Upregulated	H3N2	high	day35	Organic acids and derivatives	Carboxylic acids and derivatives	Amino acids, peptides, and analogues
0.0483183	16.2475	2.36326	0.0184355	0.0372591	-4.11462	22	TRUE	Upregulated	H3N2	high	day35	Organic oxygen compounds	Organooxygen compounds	Carbonyl compounds
0.0428152	17.0226	2.27369	0.0233399	0.0466799	-4.31857	167	TRUE	Upregulated	H3N2	high	day35	Organic acids and derivatives	Organic sulfonic acids and derivatives	Organosulfonic acids and derivatives
0.035604	13.6342	2.23693	0.0256608	0.0507926	-4.40004	26	FALSE	Upregulated	H3N2	high	day35	Organic acids and derivatives	Carboxylic acids and derivatives	Carboxylic acids
0.0290039	13.6832	2.17453	0.0300586	0.0585192	-4.53532	47	FALSE	Upregulated	H3N2	high	day35	Lipids and lipid-like molecules	Fatty Acyls	Fatty acids and conjugates
0.0341261	16.0244	2.173	0.0301739	0.0585192	-4.53859	814	FALSE	Upregulated	H3N2	high	day35	Nucleosides, nucleotides, and analogues	Pyrimidine nucleosides
0.0542706	15.818	2.14467	0.0323837	0.0621767	-4.59874	406	FALSE	Upregulated	H3N2	high	day35	Organic acids and derivatives	Carboxylic acids and derivatives	Amino acids, peptides, and analogues
0.0336105	12.6539	2.11843	0.034553	0.065685	-4.65375	161	FALSE	Upregulated	H3N2	high	day35	Organic oxygen compounds	Organooxygen compounds	Carbohydrates and carbohydrate conjugates
0.0389308	13.6405	2.11132	0.0351615	0.0661864	-4.66854	324	FALSE	Upregulated	H3N2	high	day35	Lipids and lipid-like molecules	Fatty Acyls	Fatty acids and conjugates
-0.0341489	11.7677	-2.06553	0.0393058	0.0732691	-4.76262	122	FALSE	Downregulated	H3N2	high	day35
-0.0258568	13.9244	-2.04241	0.0415518	0.076711	-4.80935	249	FALSE	Downregulated	H3N2	high	day35
0.0310015	16.5925	1.99252	0.0467701	0.0855226	-4.9084	43	FALSE	Upregulated	H3N2	high	day35	Organoheterocyclic compounds	Lactones	Gamma butyrolactones
-0.070009	13.6795	-1.98201	0.0479382	0.0868315	-4.92898	1372	FALSE	Downregulated	H3N2	high	day35	Lipids and lipid-like molecules	Fatty Acyls	Fatty acids and conjugates
0.0401097	13.5358	1.93126	0.0539256	0.0967638	-5.02675	1005	FALSE	Upregulated	H3N2	high	day35
0.0245378	14.0542	1.89202	0.0589743	0.104843	-5.10064	335	FALSE	Upregulated	H3N2	high	day35	Organic acids and derivatives	Carboxylic acids and derivatives	Amino acids, peptides, and analogues
-0.111075	15.9552	-1.86374	0.0628506	0.110709	-5.15295	399	FALSE	Downregulated	H3N2	high	day35	Lipids and lipid-like molecules	Fatty Acyls	Fatty acids and conjugates
-0.0513683	13.1992	-1.81073	0.0706864	0.12338	-5.24892	1467	FALSE	Downregulated	H3N2	high	day35
0.0563225	13.4332	1.80289	0.0719116	0.124388	-5.26289	801	FALSE	Upregulated	H3N2	high	day35	Phenylpropanoids and polyketides	Isoflavonoids	Isoflavans
0.0911495	14.4105	1.76072	0.0788004	0.135086	-5.33696	747	FALSE	Upregulated	H3N2	high	day35	Organic acids and derivatives	Organic sulfuric acids and derivatives	Arylsulfates
0.0338496	13.7289	1.74874	0.0808511	0.137375	-5.35767	259	FALSE	Upregulated	H3N2	high	day35	Organic acids and derivatives	Keto acids and derivatives	Gamma-keto acids and derivatives
0.0375189	16.3681	1.73425	0.0833921	0.138028	-5.38256	223	FALSE	Upregulated	H3N2	high	day35	Organic oxygen compounds	Organooxygen compounds	Carbohydrates and carbohydrate conjugates
-0.0456964	14.8215	-1.74003	0.0823705	0.138028	-5.37266	428	FALSE	Downregulated	H3N2	high	day35	Organic acids and derivatives	Carboxylic acids and derivatives	Amino acids, peptides, and analogues
-0.0723154	13.5623	-1.73709	0.0828893	0.138028	-5.3777	1565	FALSE	Downregulated	H3N2	high	day35	Organic acids and derivatives	Carboxylic acids and derivatives	Amino acids, peptides, and analogues
-0.0387667	12.3022	-1.71483	0.0868967	0.1426	-5.41558	953	FALSE	Downregulated	H3N2	high	day35	Organic acids and derivatives	Organic phosphoric acids and derivatives	Phosphate esters
0.0304275	21.3069	1.70729	0.0882895	0.143658	-5.4283	372	FALSE	Upregulated	H3N2	high	day35	Organoheterocyclic compounds	Imidazopyrimidines	Purines and purine derivatives
0.0717781	14.8515	1.70173	0.0893294	0.144128	-5.43766	453	FALSE	Upregulated	H3N2	high	day35	Organoheterocyclic compounds	Pyridines and derivatives	Pyridinecarboxylic acids and derivatives
-0.041752	14.0009	-1.66833	0.0957756	0.153241	-5.49316	368	FALSE	Downregulated	H3N2	high	day35	Organoheterocyclic compounds	Pyridines and derivatives	Pyridine carboxaldehydes
-0.0133743	15.4413	-1.5604	0.119198	0.18914	-5.66509	32	FALSE	Downregulated	H3N2	high	day35	Organic acids and derivatives	Hydroxy acids and derivatives	Alpha hydroxy acids and derivatives
-0.0385664	12.9233	-1.52699	0.127296	0.200334	-5.716	858	FALSE	Downregulated	H3N2	high	day35	Lipids and lipid-like molecules	Prenol lipids	Quinone and hydroquinone lipids
-0.0920056	16.883	-1.50605	0.132586	0.206964	-5.74735	530	FALSE	Downregulated	H3N2	high	day35	Organic nitrogen compounds	Organonitrogen compounds	N-arylamides
-0.0288189	16.0679	-1.47226	0.141479	0.219064	-5.79702	8	FALSE	Downregulated	H3N2	high	day35	Organic acids and derivatives	Carboxylic acids and derivatives	Carboxylic acids
-0.0379913	12.6457	-1.45669	0.145731	0.223842	-5.81955	1089	FALSE	Downregulated	H3N2	high	day35	Lipids and lipid-like molecules	Steroids and steroid derivatives	Androstane steroids
-0.0432556	13.5929	-1.45116	0.147261	0.224398	-5.82748	1456	FALSE	Downregulated	H3N2	high	day35	Lipids and lipid-like molecules	Fatty Acyls	Fatty acids and conjugates
0.0265644	12.8842	1.39242	0.164315	0.248414	-5.90997	848	FALSE	Upregulated	H3N2	high	day35	Organic acids and derivatives	Organic sulfuric acids and derivatives	Arylsulfates
-0.0489497	17.2186	-1.33381	0.182775	0.274163	-5.9889	515	FALSE	Downregulated	H3N2	high	day35	Organic acids and derivatives	Hydroxy acids and derivatives	Medium-chain hydroxy acids and derivatives
-0.0624667	12.3513	-1.3053	0.192295	0.286207	-6.02608	1594	FALSE	Downregulated	H3N2	high	day35	Organic oxygen compounds	Organooxygen compounds	Carbohydrates and carbohydrate conjugates
-0.0907994	17.7727	-1.28452	0.199462	0.29459	-6.05267	791	FALSE	Downregulated	H3N2	high	day35	Phenylpropanoids and polyketides	Phenylpropanoic acids
0.0214711	13.1498	1.27675	0.202189	0.296338	-6.0625	508	FALSE	Upregulated	H3N2	high	day35
0.028542	16.2565	1.25305	0.21068	0.306443	-6.09213	193	FALSE	Upregulated	H3N2	high	day35
0.0296233	14.5002	1.22131	0.222453	0.321135	-6.13095	628	FALSE	Upregulated	H3N2	high	day35	Phenylpropanoids and polyketides	Phenylpropanoic acids
0.0376714	15.9065	1.20709	0.227879	0.326513	-6.14802	275	FALSE	Upregulated	H3N2	high	day35	Organic oxygen compounds	Organooxygen compounds	Carbohydrates and carbohydrate conjugates
-0.0659566	16.0658	-1.17557	0.240237	0.341671	-6.18514	1344	FALSE	Downregulated	H3N2	high	day35	Lipids and lipid-like molecules	Fatty Acyls	Eicosanoids
0.0177341	13.2052	1.12022	0.263072	0.367008	-6.24797	102	FALSE	Upregulated	H3N2	high	day35	Organoheterocyclic compounds	Pyrroles	Pyrrole carboxylic acids and derivatives
-0.0308914	17.8777	-1.11854	0.263787	0.367008	-6.24983	354	FALSE	Downregulated	H3N2	high	day35	Organic oxygen compounds	Organooxygen compounds	Carbohydrates and carbohydrate conjugates
-0.029029	12.7129	-1.12092	0.262775	0.367008	-6.2472	1556	FALSE	Downregulated	H3N2	high	day35
0.0198024	14.0198	1.09848	0.27244	0.37632	-6.27182	309	FALSE	Upregulated	H3N2	high	day35
0.0201921	15.4534	1.08066	0.280286	0.384392	-6.29103	130	FALSE	Upregulated	H3N2	high	day35	Organic acids and derivatives	Keto acids and derivatives	Short-chain keto acids and derivatives
0.0182761	14.8028	1.03204	0.302475	0.411881	-6.34184	1129	FALSE	Upregulated	H3N2	high	day35	Organic acids and derivatives	Carboxylic acids and derivatives	Amino acids, peptides, and analogues
0.0154219	14.1014	1.0237	0.306394	0.414279	-6.35032	2489	FALSE	Upregulated	H3N2	high	day35	Lipids and lipid-like molecules	Glycerophospholipids	Glycerophosphocholines
0.021277	13.7258	1.00921	0.313285	0.420634	-6.36489	257	FALSE	Upregulated	H3N2	high	day35	Organic acids and derivatives	Carboxylic acids and derivatives	Amino acids, peptides, and analogues
-0.0185874	12.7476	-0.979723	0.327621	0.436829	-6.3939	553	FALSE	Downregulated	H3N2	high	day35	Organic acids and derivatives	Carboxylic acids and derivatives	Amino acids, peptides, and analogues
0.0215184	13.7271	0.898858	0.369092	0.488519	-6.46906	506	FALSE	Upregulated	H3N2	high	day35	Organic oxygen compounds	Organooxygen compounds	Carbohydrates and carbohydrate conjugates
-0.0190753	12.6673	-0.894385	0.371478	0.488519	-6.47303	1740	FALSE	Downregulated	H3N2	high	day35	Lipids and lipid-like molecules	Fatty Acyls	Fatty acid esters
0.01728	13.9662	0.871177	0.384009	0.501563	-6.49331	1963	FALSE	Upregulated	H3N2	high	day35	Lipids and lipid-like molecules	Glycerophospholipids	Glycerophosphocholines
0.0198773	12.6878	0.857721	0.391392	0.507752	-6.50482	294	FALSE	Upregulated	H3N2	high	day35	Benzenoids	Phenols	Benzenediols
-0.0175986	12.9624	-0.844319	0.398831	0.51393	-6.51611	1809	FALSE	Downregulated	H3N2	high	day35
0.02612	12.8318	0.82905	0.407409	0.521483	-6.52876	1006	FALSE	Upregulated	H3N2	high	day35	Organic acids and derivatives	Carboxylic acids and derivatives	Amino acids, peptides, and analogues
0.0286315	13.1503	0.820175	0.412445	0.524433	-6.536	1932	FALSE	Upregulated	H3N2	high	day35	Lipids and lipid-like molecules	Prenol lipids	Triterpenoids
0.0293603	16.3622	0.812813	0.416651	0.52605	-6.54196	140	FALSE	Upregulated	H3N2	high	day35
0.0214284	13.6019	0.808378	0.419196	0.52605	-6.54551	1084	FALSE	Upregulated	H3N2	high	day35	Nucleosides, nucleotides, and analogues	Pyrimidine nucleosides
0.013221	13.6522	0.801014	0.423443	0.527929	-6.55138	1196	FALSE	Upregulated	H3N2	high	day35	Organic oxygen compounds	Organooxygen compounds	Carbohydrates and carbohydrate conjugates
-0.00930277	15.1975	-0.778074	0.436835	0.541112	-6.56931	210	FALSE	Downregulated	H3N2	high	day35	Organic acids and derivatives	Carboxylic acids and derivatives	Amino acids, peptides, and analogues
-0.0241657	12.9481	-0.76754	0.443065	0.545311	-6.57737	1702	FALSE	Downregulated	H3N2	high	day35
-0.00847302	12.2297	-0.707087	0.479789	0.585685	-6.62151	839	FALSE	Downregulated	H3N2	high	day35	Lipids and lipid-like molecules	Fatty Acyls	Fatty acid esters
0.00858695	13.9346	0.703579	0.48197	0.585685	-6.62396	2486	FALSE	Upregulated	H3N2	high	day35	Lipids and lipid-like molecules	Glycerophospholipids	Glycerophosphoserines
0.0419658	13.8847	0.681003	0.496135	0.599106	-6.63943	618	FALSE	Upregulated	H3N2	high	day35	Organic acids and derivatives	Carboxylic acids and derivatives	Amino acids, peptides, and analogues
-0.0170483	13.9415	-0.626621	0.531148	0.637378	-6.67465	340	FALSE	Downregulated	H3N2	high	day35
-0.0197708	14.6388	-0.620345	0.535268	0.638332	-6.67852	1848	FALSE	Downregulated	H3N2	high	day35	Lipids and lipid-like molecules	Steroids and steroid derivatives	Bile acids, alcohols and derivatives
0.0139998	19.6932	0.567436	0.570632	0.676305	-6.70965	501	FALSE	Upregulated	H3N2	high	day35	Organic acids and derivatives	Carboxylic acids and derivatives	Tricarboxylic acids and derivatives
0.0116748	14.2822	0.542834	0.587447	0.691962	-6.72317	1216	FALSE	Upregulated	H3N2	high	day35	Organic acids and derivatives	Carboxylic acids and derivatives	Amino acids, peptides, and analogues
0.0572522	14.131	0.517792	0.604796	0.708053	-6.73633	289	FALSE	Upregulated	H3N2	high	day35	Organoheterocyclic compounds	Imidazopyrimidines	Purines and purine derivatives
-0.00664237	17.2512	-0.465446	0.641782	0.742907	-6.76182	116	FALSE	Downregulated	H3N2	high	day35	Organic acids and derivatives	Carboxylic acids and derivatives	Amino acids, peptides, and analogues
-0.0181512	15.5438	-0.464716	0.642305	0.742907	-6.76216	442	FALSE	Downregulated	H3N2	high	day35
-0.0053129	13.0018	-0.45632	0.648326	0.745381	-6.76599	2389	FALSE	Downregulated	H3N2	high	day35	Lipids and lipid-like molecules	Sphingolipids	Ceramides
-0.0046348	15.2443	-0.447026	0.655019	0.748593	-6.77015	397	FALSE	Downregulated	H3N2	high	day35	Organic acids and derivatives	Carboxylic acids and derivatives	Amino acids, peptides, and analogues
0.00847883	12.5008	0.425439	0.670671	0.759014	-6.77948	23	FALSE	Upregulated	H3N2	high	day35	Organoheterocyclic compounds	Tetrahydrofurans
0.012944	13.6685	0.423554	0.672044	0.759014	-6.78027	561	FALSE	Upregulated	H3N2	high	day35	Lipids and lipid-like molecules	Fatty Acyls	Fatty acids and conjugates
-0.00745018	12.6705	-0.414899	0.678365	0.761673	-6.78387	1001	FALSE	Downregulated	H3N2	high	day35	Lipids and lipid-like molecules	Fatty Acyls	Fatty acids and conjugates
0.0136153	12.6452	0.397127	0.691417	0.771814	-6.79102	162	FALSE	Upregulated	H3N2	high	day35	Benzenoids	Phenols	1-hydroxy-2-unsubstituted benzenoids
-0.0182778	15.9178	-0.328665	0.742525	0.824074	-6.81563	445	FALSE	Downregulated	H3N2	high	day35	Organic oxygen compounds	Organooxygen compounds	Carbohydrates and carbohydrate conjugates
0.0122922	15.932	0.311861	0.755255	0.830508	-6.82097	296	FALSE	Upregulated	H3N2	high	day35	Benzenoids	Benzene and substituted derivatives	Benzoic acids and derivatives
-0.0139307	14.0624	-0.3096	0.756973	0.830508	-6.82166	730	FALSE	Downregulated	H3N2	high	day35	Lipids and lipid-like molecules	Fatty Acyls	Fatty acids and conjugates
-0.00505407	16.8086	-0.297648	0.766076	0.832252	-6.82526	152	FALSE	Downregulated	H3N2	high	day35	Organic acids and derivatives	Hydroxy acids and derivatives	Beta hydroxy acids and derivatives
0.00663635	13.1608	0.296132	0.767233	0.832252	-6.8257	2070	FALSE	Upregulated	H3N2	high	day35	Lipids and lipid-like molecules	Steroids and steroid derivatives	Steroidal glycosides
0.00431224	16.6728	0.26277	0.792819	0.855175	-6.83494	341	FALSE	Upregulated	H3N2	high	day35	Lipids and lipid-like molecules	Fatty Acyls	Fatty acids and conjugates
0.00576314	15.3296	0.256698	0.797501	0.85542	-6.83651	414	FALSE	Upregulated	H3N2	high	day35	Organic acids and derivatives	Carboxylic acids and derivatives	Amino acids, peptides, and analogues
0.00360579	12.3023	0.191521	0.848182	0.885761	-6.85098	24	FALSE	Upregulated	H3N2	high	day35	Organoheterocyclic compounds	Tetrahydrofurans
0.00417564	12.8756	0.201313	0.840523	0.885761	-6.84907	243	FALSE	Upregulated	H3N2	high	day35	Organic acids and derivatives	Carboxylic acids and derivatives	Amino acids, peptides, and analogues
-0.00509533	14.8548	-0.173021	0.862694	0.885761	-6.85432	486	FALSE	Downregulated	H3N2	high	day35	Organic acids and derivatives	Hydroxy acids and derivatives	Medium-chain hydroxy acids and derivatives
-0.0053584	13.9367	-0.181053	0.856387	0.885761	-6.85291	985	FALSE	Downregulated	H3N2	high	day35
-0.00301041	13.2621	-0.178669	0.858259	0.885761	-6.85334	1551	FALSE	Downregulated	H3N2	high	day35	Lipids and lipid-like molecules	Steroids and steroid derivatives	Bile acids, alcohols and derivatives
-0.00971304	16.3643	-0.181102	0.856349	0.885761	-6.8529	1651	FALSE	Downregulated	H3N2	high	day35
-0.00748711	13.3622	-0.198634	0.842617	0.885761	-6.84961	1666	FALSE	Downregulated	H3N2	high	day35	Lipids and lipid-like molecules	Fatty Acyls	Fatty acids and conjugates
0.00851235	13.7504	0.208759	0.834708	0.885761	-6.84756	1988	FALSE	Upregulated	H3N2	high	day35	Lipids and lipid-like molecules	Prenol lipids	Triterpenoids
0.00161944	12.6337	0.117229	0.906718	0.92601	-6.86235	343	FALSE	Upregulated	H3N2	high	day35	Organic acids and derivatives	Carboxylic acids and derivatives	Amino acids, peptides, and analogues
0.00115404	15.4128	0.0513592	0.959057	0.97428	-6.86785	139	FALSE	Upregulated	H3N2	high	day35	Organic acids and derivatives	Carboxylic acids and derivatives	Dicarboxylic acids and derivatives
-0.000994739	13.9579	-0.0346541	0.972367	0.982603	-6.86856	327	FALSE	Downregulated	H3N2	high	day35
-0.000186861	12.5923	-0.0150232	0.988019	0.993192	-6.86904	2323	FALSE	Downregulated	H3N2	high	day35	Lipids and lipid-like molecules	Sphingolipids	Ceramides
-0.000197837	14.6682	-0.00305105	0.997567	0.997567	-6.86915	1207	FALSE	Downregulated	H3N2	high	day35	Lipids and lipid-like molecules	Fatty Acyls	Fatty acids and conjugates

[truncated: 2 more sheets: H3N2lowDay7vsDay0, H3N2lowDay35vsDay0]
