# Supplementary material for: Systemic dysregulation and molecular insights into poor influenza vaccine response in the aging population
Source: Sci Adv. 2024 Sep 27;10(39):eadq7006. doi: 10.1126/sciadv.adq7006 (PMC11430404; doi:10.1126/sciadv.adq7006)
Supplement: Supplementary file 2 — Tables S1 to S8 [file sciadv.adq7006_tables_s1_to_s8.zip › adq7006_table_s1.xlsx]

## Sheet: H3N2highDay7vsDay0
logFC	AveExpr	t	P.Value	adj.P.Val	B	ProtName	Significance	StrainResponder_Comparison
0.259928	0.467817	6.97539	8.44320215463812e-12	2.62583587009245e-09	16.3519	TNFRSF13B	yes	H3N2highDay7vsDay0
-0.200504	0.771346	-5.67004	2.32957282374681e-08	3.6224857409263e-06	8.788	CNTNAP2	yes	H3N2highDay7vsDay0
-0.136466	0.783756	-4.5223	7.43740889158268e-06	0.000591468	3.33636	TNFSF13	yes	H3N2highDay7vsDay0
-0.160083	0.0718198	-4.51855	7.60730289133601e-06	0.000591468	3.31985	CXCL14	yes	H3N2highDay7vsDay0
-0.134355	0.272449	-4.46435	9.78610550496444e-06	0.000603944	3.08633	DPP10	yes	H3N2highDay7vsDay0
-0.124252	0.155562	-4.42298	1.16516464450426e-05	0.000603944	2.91613	NELL2	yes	H3N2highDay7vsDay0
0.136221	0.571899	4.05948	5.64700719697175e-05	0.00250888	1.45289	IFNLR1	yes	H3N2highDay7vsDay0
-0.111931	-0.179406	-3.74448	0.000199021	0.00773693	0.280559	CDON	yes	H3N2highDay7vsDay0
0.134802	0.479565	3.59872	0.00034925	0.0120685	-0.228025	LSP1	yes	H3N2highDay7vsDay0
-0.127737	2.2336	-3.3898	0.000746056	0.0232023	-0.931708	CXCL17	yes	H3N2highDay7vsDay0
-0.150232	0.36978	-3.31654	0.000972791	0.0275035	-1.16233	NPPC	yes	H3N2highDay7vsDay0
-0.108633	0.358784	-3.25963	0.00118172	0.0306263	-1.34716	SCG3	yes	H3N2highDay7vsDay0
-0.0827193	0.218415	-3.19895	0.00145547	0.0337127	-1.53562	NME3	yes	H3N2highDay7vsDay0
-0.0967432	0.328047	-3.16026	0.00165691	0.0337127	-1.6548	CTSO	yes	H3N2highDay7vsDay0
-0.109735	-0.112264	-3.15616	0.00167994	0.0337127	-1.66725	CCL11	yes	H3N2highDay7vsDay0
0.136193	0.942069	3.14808	0.00173441	0.0337127	-1.68524	SLAMF7	yes	H3N2highDay7vsDay0
0.119619	0.545129	3.06938	0.00225303	0.0391619	-1.92053	CCL3	yes	H3N2highDay7vsDay0
-0.108057	0.352609	-3.06707	0.00226661	0.0391619	-1.92846	LRRN1	yes	H3N2highDay7vsDay0
-0.0883365	0.122624	-3.03123	0.00254876	0.0412999	-2.0337	ITGB6	yes	H3N2highDay7vsDay0
-0.105176	0.366435	-3.01819	0.00265594	0.0412999	-2.07679	SPON1	yes	H3N2highDay7vsDay0
-0.123874	0.318919	-2.86999	0.00426605	0.060239	-2.49088	PROK1	no	H3N2highDay7vsDay0
-0.129612	0.854539	-2.84054	0.00466845	0.060239	-2.57348	SPRY2	no	H3N2highDay7vsDay0
-0.179095	1.0056	-2.84233	0.00463807	0.060239	-2.57401	CCL17	no	H3N2highDay7vsDay0
-0.0814757	0.189353	-2.84051	0.00466415	0.060239	-2.57899	CRLF1	no	H3N2highDay7vsDay0
-0.0696525	0.212676	-2.81738	0.00500865	0.060239	-2.64219	ERBB3	no	H3N2highDay7vsDay0
-0.0910467	0.430928	-2.81527	0.00503606	0.060239	-2.64925	TNFSF12	no	H3N2highDay7vsDay0
-0.107572	1.29428	-2.78027	0.00561494	0.0646758	-2.73699	CXCL12	no	H3N2highDay7vsDay0
-0.0908334	1.31249	-2.76402	0.00589301	0.0654545	-2.78608	CCL21	no	H3N2highDay7vsDay0
-0.0613114	0.0628899	-2.73802	0.00637323	0.0683473	-2.85524	CD58	no	H3N2highDay7vsDay0
-0.0720455	0.446653	-2.65693	0.00810533	0.0838415	-3.06677	CD276	no	H3N2highDay7vsDay0
-0.127877	0.593646	-2.64619	0.00835719	0.0838415	-3.09585	CCL13	no	H3N2highDay7vsDay0
0.102087	0.6325	2.58783	0.00991866	0.096397	-3.23442	SLC39A5	no	H3N2highDay7vsDay0
-0.073606	-0.249176	-2.5692	0.0104451	0.0983958	-3.28866	ENPP5	no	H3N2highDay7vsDay0
-0.140876	0.509319	-2.55859	0.0107729	0.0983958	-3.30907	MVK	no	H3N2highDay7vsDay0
-0.0738028	0.920261	-2.5489	0.0110735	0.0983958	-3.33304	IL17D	no	H3N2highDay7vsDay0
-0.0564741	0.117658	-2.52632	0.0117946	0.101893	-3.39447	IL1R2	no	H3N2highDay7vsDay0
0.126986	-0.315041	2.49075	0.0130473	0.109668	-3.47293	TNFSF11	no	H3N2highDay7vsDay0
-0.0972473	0.306659	-2.44632	0.0147403	0.120638	-3.58111	GALNT3	no	H3N2highDay7vsDay0
0.0759751	0.221463	2.43003	0.0153943	0.12276	-3.62745	GZMA	no	H3N2highDay7vsDay0
-0.0742533	0.682913	-2.39186	0.0170747	0.131544	-3.71671	MERTK	no	H3N2highDay7vsDay0
-0.0990746	0.409989	-2.37826	0.0177307	0.131544	-3.74021	MILR1	no	H3N2highDay7vsDay0
-0.0658943	0.513076	-2.37027	0.0181262	0.131544	-3.75654	PTPRM	no	H3N2highDay7vsDay0
-0.0772656	0.452307	-2.36211	0.0185143	0.131544	-3.77733	IL1RL2	no	H3N2highDay7vsDay0
-0.0790172	-0.0451554	-2.35438	0.0188901	0.131544	-3.80121	MEGF10	no	H3N2highDay7vsDay0
-0.117272	1.40313	-2.34789	0.0192406	0.131544	-3.80769	CCL28	no	H3N2highDay7vsDay0
-0.110456	0.595309	-2.34327	0.0194567	0.131544	-3.82654	CCL22	no	H3N2highDay7vsDay0
0.117391	0.907852	2.33115	0.0201132	0.13309	-3.84566	ALDH3A1	no	H3N2highDay7vsDay0
-0.0710312	0.51106	-2.29756	0.0219353	0.141791	-3.9313	HGF	no	H3N2highDay7vsDay0
0.0641069	0.66787	2.29114	0.0223401	0.141791	-3.9353	HLA-E	no	H3N2highDay7vsDay0
0.0941499	0.278193	2.26857	0.0236889	0.145867	-3.9852	SH2D1A	no	H3N2highDay7vsDay0
0.111168	0.0525954	2.26481	0.0239204	0.145867	-3.99347	EPO	no	H3N2highDay7vsDay0
-0.0875058	-0.147046	-2.21794	0.0269751	0.161332	-4.09539	NTF3	no	H3N2highDay7vsDay0
-0.0539926	0.252903	-2.16747	0.0306359	0.179769	-4.20278	ITGA11	no	H3N2highDay7vsDay0
0.0900351	0.206898	2.15314	0.0317119	0.182637	-4.2435	FCRL2	no	H3N2highDay7vsDay0
0.068171	0.437907	2.1246	0.0340744	0.188715	-4.29211	NCR1	no	H3N2highDay7vsDay0
-0.0808064	0.306451	-2.12409	0.0341175	0.188715	-4.29317	FABP9	no	H3N2highDay7vsDay0
-0.133509	0.325235	-2.1182	0.0345876	0.188715	-4.31406	EPCAM	no	H3N2highDay7vsDay0
-0.0743488	0.502114	-2.11004	0.0353	0.189281	-4.32433	ENAH	no	H3N2highDay7vsDay0
-0.0774217	0.274902	-2.09681	0.0364478	0.189708	-4.35788	ANGPTL4	no	H3N2highDay7vsDay0
0.0776939	0.493097	2.09496	0.0365995	0.189708	-4.36363	TNFRSF11A	no	H3N2highDay7vsDay0
-0.185276	2.43116	-2.08142	0.0378672	0.19306	-4.38031	DAPP1	no	H3N2highDay7vsDay0
-0.0989715	1.41602	-2.05742	0.0401262	0.201278	-4.42855	FOXO1	no	H3N2highDay7vsDay0
0.0699899	0.468109	2.04531	0.0412802	0.20378	-4.46158	LAIR1	no	H3N2highDay7vsDay0
0.0656069	0.571571	2.02497	0.0433631	0.210718	-4.49292	SIGLEC10	no	H3N2highDay7vsDay0
-0.0641882	0.43726	-2.01789	0.044068	0.210849	-4.51576	WFIKKN2	no	H3N2highDay7vsDay0
-0.0608695	0.20389	-2.00624	0.0453301	0.213601	-4.52961	CLEC4A	no	H3N2highDay7vsDay0
-0.0645828	-0.0376165	-1.9982	0.0461675	0.2143	-4.55423	DNER	no	H3N2highDay7vsDay0
0.110271	0.417618	1.99217	0.0468569	0.214301	-4.55695	KRT19	no	H3N2highDay7vsDay0
-0.0602888	0.840217	-1.95839	0.0506831	0.225689	-4.6242	FGF5	no	H3N2highDay7vsDay0
0.0597	-0.228017	1.95741	0.0507982	0.225689	-4.62606	SIT1	no	H3N2highDay7vsDay0
-0.0493385	0.38833	-1.91033	0.0565744	0.247812	-4.72339	CD244	no	H3N2highDay7vsDay0
-0.0994504	2.15419	-1.90259	0.0575802	0.248714	-4.73776	CXCL6	no	H3N2highDay7vsDay0
0.0587525	0.279917	1.89231	0.0589532	0.251157	-4.75466	B4GALT1	no	H3N2highDay7vsDay0
0.0795095	0.783291	1.83718	0.0666848	0.280256	-4.85686	CD79B	no	H3N2highDay7vsDay0
-0.0538181	0.37795	-1.83066	0.0677025	0.28074	-4.85719	CD200	no	H3N2highDay7vsDay0
-0.0415859	0.22161	-1.81523	0.0700114	0.286494	-4.8938	IFNGR1	no	H3N2highDay7vsDay0
-0.166859	3.77882	-1.79961	0.0724474	0.287055	-4.92129	MANF	no	H3N2highDay7vsDay0
-0.0509707	0.368365	-1.79002	0.0739937	0.287055	-4.93127	IL3RA	no	H3N2highDay7vsDay0
-0.097556	2.47343	-1.7881	0.074322	0.287055	-4.93215	CCL26	no	H3N2highDay7vsDay0
0.0620609	0.479829	1.78199	0.0753144	0.287055	-4.94277	LTA	no	H3N2highDay7vsDay0
-0.121926	2.04978	-1.77971	0.0756864	0.287055	-4.94671	ANXA11	no	H3N2highDay7vsDay0
0.0605627	0.466893	1.78594	0.0746217	0.287055	-4.9473	CLSTN2	no	H3N2highDay7vsDay0
0.0859808	0.735063	1.73359	0.0835282	0.312979	-5.03492	SCGB3A2	no	H3N2highDay7vsDay0
-0.0979283	0.745596	-1.71379	0.0871078	0.320926	-5.06818	FIS1	no	H3N2highDay7vsDay0
-0.0778122	0.266598	-1.71051	0.0877128	0.320926	-5.07366	SMPDL3A	no	H3N2highDay7vsDay0
-0.126355	2.42043	-1.67894	0.0937425	0.338999	-5.11641	IRAK4	no	H3N2highDay7vsDay0
-0.0445745	-0.140225	-1.64579	0.10039	0.354788	-5.17011	CD84	no	H3N2highDay7vsDay0
-0.0545401	0.590246	-1.64796	0.0999087	0.354788	-5.17605	DAG1	no	H3N2highDay7vsDay0
-0.0495692	0.369658	-1.63711	0.102141	0.356918	-5.19561	ADAM23	no	H3N2highDay7vsDay0
-0.0476381	0.754858	-1.61887	0.106024	0.363356	-5.22237	TNFRSF11B	no	H3N2highDay7vsDay0
0.104391	1.86927	1.61197	0.107554	0.363578	-5.22379	MLN	no	H3N2highDay7vsDay0
-0.0460055	0.155488	-1.61751	0.10632	0.363356	-5.22453	ROBO1	no	H3N2highDay7vsDay0
0.0639011	0.0934972	1.59118	0.112121	0.364916	-5.26572	MZB1	no	H3N2highDay7vsDay0
-0.0450588	0.259023	-1.59182	0.11196	0.364916	-5.26692	ADA	no	H3N2highDay7vsDay0
-0.0405902	0.53947	-1.58782	0.112878	0.364916	-5.27093	CRIM1	no	H3N2highDay7vsDay0
-0.0495681	-0.000406076	-1.58114	0.114397	0.364916	-5.28125	OMD	no	H3N2highDay7vsDay0
0.0959311	1.55433	1.57621	0.115512	0.364916	-5.29104	MMP1	no	H3N2highDay7vsDay0
-0.0628473	0.285592	-1.57603	0.115554	0.364916	-5.29132	TLR3	no	H3N2highDay7vsDay0
-0.0723868	0.55005	-1.56841	0.117336	0.364916	-5.3008	REG4	no	H3N2highDay7vsDay0
-0.0629771	0.458151	-1.56981	0.116995	0.364916	-5.30086	KYNU	no	H3N2highDay7vsDay0
-0.111018	2.24692	-1.55295	0.121021	0.372648	-5.31481	NT5C3A	no	H3N2highDay7vsDay0
-0.0556586	0.103915	-1.52418	0.128015	0.390321	-5.36752	IL18	no	H3N2highDay7vsDay0
-0.0904399	-0.543331	-1.49271	0.136063	0.41083	-5.41384	CCL24	no	H3N2highDay7vsDay0
-0.0460705	0.237255	-1.48439	0.138289	0.413536	-5.41634	CLEC4G	no	H3N2highDay7vsDay0
-0.0633094	1.07436	-1.47151	0.141703	0.419712	-5.44451	TREM2	no	H3N2highDay7vsDay0
-0.0448332	0.316028	-1.46061	0.144671	0.421651	-5.4601	CSF1	no	H3N2highDay7vsDay0
-0.0716159	0.296414	-1.44949	0.147781	0.421651	-5.46628	PSIP1	no	H3N2highDay7vsDay0
-0.0464967	0.385692	-1.45398	0.146498	0.421651	-5.46953	OSCAR	no	H3N2highDay7vsDay0
-0.0854361	1.22781	-1.45163	0.147151	0.421651	-5.47286	PKLR	no	H3N2highDay7vsDay0
0.0478929	0.402224	1.42776	0.153889	0.432754	-5.50864	KLRD1	no	H3N2highDay7vsDay0
-0.0690576	1.31186	-1.42585	0.154455	0.432754	-5.50906	NCK2	no	H3N2highDay7vsDay0
0.055016	0.152901	1.41496	0.157606	0.437638	-5.5264	CLEC7A	no	H3N2highDay7vsDay0
0.0524651	0.637063	1.39994	0.162055	0.446011	-5.54704	CD160	no	H3N2highDay7vsDay0
0.0685456	1.37613	1.38543	0.166493	0.454205	-5.55487	PARP1	no	H3N2highDay7vsDay0
0.05476	0.511089	1.37572	0.169481	0.456404	-5.56796	CD70	no	H3N2highDay7vsDay0
-0.0490515	0.741249	-1.3663	0.172397	0.456404	-5.58317	IRAK1	no	H3N2highDay7vsDay0
-0.0838897	0.717626	-1.37121	0.170846	0.456404	-5.58367	CXCL10	no	H3N2highDay7vsDay0
-0.0874414	2.61602	-1.36379	0.17317	0.456404	-5.59358	MGLL	no	H3N2highDay7vsDay0
-0.0707762	1.60867	-1.35201	0.176941	0.458571	-5.59952	PLXNA4	no	H3N2highDay7vsDay0
0.0391317	0.253216	1.35642	0.175499	0.458571	-5.60336	CD48	no	H3N2highDay7vsDay0
0.0377741	0.165712	1.30812	0.191357	0.491834	-5.66621	EPHA1	no	H3N2highDay7vsDay0
-0.0721169	0.386507	-1.30238	0.19331	0.492783	-5.67353	ENPP7	no	H3N2highDay7vsDay0
-0.0468317	0.2328	-1.29383	0.196247	0.496202	-5.68437	PRSS8	no	H3N2highDay7vsDay0
-0.0342466	0.337451	-1.27552	0.202641	0.507846	-5.70734	PLAUR	no	H3N2highDay7vsDay0
0.0380332	0.109003	1.26686	0.205751	0.507846	-5.70835	TGFA	no	H3N2highDay7vsDay0
-0.0380955	0.816509	-1.27038	0.204448	0.507846	-5.716	TGFB1	no	H3N2highDay7vsDay0
-0.0892401	2.52408	-1.25671	0.209369	0.512706	-5.73061	PTPN6	no	H3N2highDay7vsDay0
0.0497648	0.716082	1.23535	0.217205	0.52774	-5.75661	SCGB1A1	no	H3N2highDay7vsDay0
-0.0294168	0.769101	-1.2274	0.220161	0.530695	-5.76845	NFASC	no	H3N2highDay7vsDay0
0.0387429	0.585258	1.21344	0.225491	0.531271	-5.77304	IL15	no	H3N2highDay7vsDay0
0.0401317	1.61878	1.22136	0.222452	0.530695	-5.77341	ESM1	no	H3N2highDay7vsDay0
-0.0282687	0.353201	-1.21849	0.22354	0.530695	-5.77683	PON3	no	H3N2highDay7vsDay0
-0.0485899	0.843736	-1.18803	0.235347	0.546215	-5.80285	CXADR	no	H3N2highDay7vsDay0
-0.0421586	1.06189	-1.1964	0.232037	0.542583	-5.80289	CCN2	no	H3N2highDay7vsDay0
-0.0592572	1.18509	-1.1541	0.248969	0.569266	-5.84165	ITM2A	no	H3N2highDay7vsDay0
-0.0505842	1.26465	-1.15749	0.247539	0.569266	-5.84992	AGRP	no	H3N2highDay7vsDay0
-0.0585512	-0.228131	-1.14528	0.252601	0.569266	-5.85156	GZMB	no	H3N2highDay7vsDay0
-0.0464479	-0.550585	-1.14708	0.25184	0.569266	-5.8522	NBN	no	H3N2highDay7vsDay0
-0.0317381	0.332671	-1.12668	0.260336	0.582479	-5.88433	IL18R1	no	H3N2highDay7vsDay0
-0.0308071	0.69033	-1.10994	0.267521	0.592235	-5.8905	LIFR	no	H3N2highDay7vsDay0
-0.0547974	1.36853	-1.09827	0.272577	0.592235	-5.90309	BCR	no	H3N2highDay7vsDay0
-0.0595874	1.99375	-1.10608	0.269144	0.592235	-5.90681	HPCAL1	no	H3N2highDay7vsDay0
-0.037827	0.465611	-1.09018	0.276122	0.592235	-5.91174	LY75	no	H3N2highDay7vsDay0
-0.0419827	0.867574	-1.09589	0.273589	0.592235	-5.91549	CRELD2	no	H3N2highDay7vsDay0
0.0397526	0.393669	1.09128	0.275607	0.592235	-5.92041	SMOC2	no	H3N2highDay7vsDay0
0.0409765	0.838342	1.07205	0.284179	0.60534	-5.93089	TRIM5	no	H3N2highDay7vsDay0
0.0520592	0.45825	1.06343	0.288063	0.609439	-5.93988	CLEC4D	no	H3N2highDay7vsDay0
-0.0363531	0.552596	-1.04914	0.294585	0.613004	-5.95464	RAB6A	no	H3N2highDay7vsDay0
0.0436352	0.753353	1.04912	0.294563	0.613004	-5.96452	LGALS4	no	H3N2highDay7vsDay0
0.0353278	0.77078	1.04621	0.295892	0.613004	-5.9698	KLRB1	no	H3N2highDay7vsDay0
0.0448606	0.294502	1.04244	0.297632	0.613004	-5.97365	IL12B	no	H3N2highDay7vsDay0
-0.0510991	1.12195	-1.03514	0.301042	0.615947	-5.97877	DNPH1	no	H3N2highDay7vsDay0
-0.0291238	0.387267	-1.0089	0.31345	0.637143	-6.005	IL10RB	no	H3N2highDay7vsDay0
-0.0302244	0.433474	-0.993194	0.321061	0.644655	-6.01047	CD200R1	no	H3N2highDay7vsDay0
-0.0383939	0.111747	-0.992692	0.321291	0.644655	-6.01364	TNFRSF13C	no	H3N2highDay7vsDay0
-0.067916	3.10275	-0.98005	0.327475	0.652851	-6.03305	DBNL	no	H3N2highDay7vsDay0
-0.0465291	1.20925	-0.968752	0.333103	0.659842	-6.03391	SPINK4	no	H3N2highDay7vsDay0
-0.0647816	-0.00302103	-0.961377	0.336794	0.66293	-6.04087	OSM	no	H3N2highDay7vsDay0
0.0360473	0.131584	0.954186	0.340417	0.663634	-6.0476	COL9A1	no	H3N2highDay7vsDay0
-0.0409524	0.567894	-0.952205	0.34142	0.663634	-6.04945	FCRL6	no	H3N2highDay7vsDay0
-0.0406576	0.845465	-0.940735	0.347262	0.669444	-6.06006	EDAR	no	H3N2highDay7vsDay0
-0.0560225	1.99155	-0.928667	0.353477	0.674426	-6.07109	MAP2K6	no	H3N2highDay7vsDay0
0.0269199	0.496021	0.937856	0.348714	0.669444	-6.07263	TNFRSF14	no	H3N2highDay7vsDay0
-0.0366487	0.527871	-0.915972	0.360091	0.677423	-6.08254	CCL7	no	H3N2highDay7vsDay0
0.0288849	0.53918	0.908172	0.364193	0.677423	-6.0895	CD83	no	H3N2highDay7vsDay0
0.0251077	-0.670434	0.902574	0.367155	0.677423	-6.09445	PTH1R	no	H3N2highDay7vsDay0
0.0472694	1.91354	0.900761	0.368117	0.677423	-6.09605	HEXIM1	no	H3N2highDay7vsDay0
0.0329089	0.534524	0.91014	0.363132	0.677423	-6.09768	ANGPTL2	no	H3N2highDay7vsDay0
-0.0519682	1.51855	-0.895939	0.370685	0.678136	-6.10029	GOPC	no	H3N2highDay7vsDay0
0.025543	0.59941	0.905503	0.365579	0.677423	-6.1018	COLEC12	no	H3N2highDay7vsDay0
-0.0342177	1.0047	-0.883062	0.377584	0.683113	-6.11418	LILRB4	no	H3N2highDay7vsDay0
-0.0386391	0.494235	-0.878175	0.380217	0.683113	-6.12564	CCL23	no	H3N2highDay7vsDay0
-0.0310968	0.745083	-0.842065	0.400125	0.683113	-6.14607	IL32	no	H3N2highDay7vsDay0
-0.0546459	2.25376	-0.856592	0.392017	0.683113	-6.14627	PRDX5	no	H3N2highDay7vsDay0
-0.0314712	-0.103669	-0.849249	0.396086	0.683113	-6.1524	CD6	no	H3N2highDay7vsDay0
-0.0312606	0.602404	-0.837402	0.402726	0.683113	-6.1526	TNF	no	H3N2highDay7vsDay0
0.0233428	0.578316	0.84792	0.396825	0.683113	-6.1535	PGF	no	H3N2highDay7vsDay0
-0.0634366	2.73737	-0.84496	0.398486	0.683113	-6.15364	TIMP3	no	H3N2highDay7vsDay0
-0.0237118	0.326233	-0.843191	0.399474	0.683113	-6.1551	LTBR	no	H3N2highDay7vsDay0
-0.0276775	0.53055	-0.828116	0.407971	0.683113	-6.15747	HSD11B1	no	H3N2highDay7vsDay0
-0.0327261	0.0996875	-0.82725	0.408462	0.683113	-6.15817	ICAM4	no	H3N2highDay7vsDay0
0.026193	0.461988	0.835933	0.40353	0.683113	-6.16338	FLT3LG	no	H3N2highDay7vsDay0
-0.0527672	0.635146	-0.829488	0.407174	0.683113	-6.16632	SHMT1	no	H3N2highDay7vsDay0
0.0396381	0.236464	0.816955	0.414315	0.683113	-6.16644	EGLN1	no	H3N2highDay7vsDay0
0.041782	0.905306	0.829799	0.406987	0.683113	-6.16838	HCLS1	no	H3N2highDay7vsDay0
-0.0328381	0.00909786	-0.817753	0.413848	0.683113	-6.16851	FCRL3	no	H3N2highDay7vsDay0
0.0218375	0.279119	0.814366	0.415795	0.683113	-6.16851	ITGA6	no	H3N2highDay7vsDay0
-0.0611581	1.87364	-0.823006	0.410847	0.683113	-6.17156	PDGFB	no	H3N2highDay7vsDay0
-0.0523133	2.27884	-0.821453	0.41172	0.683113	-6.17512	LAT	no	H3N2highDay7vsDay0
-0.0440559	2.55106	-0.811621	0.417336	0.683113	-6.18298	GMPR	no	H3N2highDay7vsDay0
0.0344456	0.668826	0.789204	0.43034	0.694667	-6.18824	IL5RA	no	H3N2highDay7vsDay0
-0.0268086	0.721233	-0.787911	0.431095	0.694667	-6.18924	MAPK9	no	H3N2highDay7vsDay0
-0.0363735	0.148459	-0.795488	0.426659	0.694667	-6.19335	HSPA1A	no	H3N2highDay7vsDay0
-0.0569576	2.75254	-0.779961	0.435736	0.698525	-6.20532	CRKL	no	H3N2highDay7vsDay0
-0.0330386	0.623666	-0.775746	0.438219	0.698903	-6.20852	SIRPB1	no	H3N2highDay7vsDay0
0.0278435	0.471686	0.759058	0.44815	0.705998	-6.21107	CLEC4C	no	H3N2highDay7vsDay0
-0.0253814	1.01412	-0.753351	0.451549	0.705998	-6.22528	GLOD4	no	H3N2highDay7vsDay0
-0.0380275	0.692871	-0.754441	0.450885	0.705998	-6.2268	CXCL8	no	H3N2highDay7vsDay0
-0.0255768	0.662372	-0.753003	0.451748	0.705998	-6.22786	IL16	no	H3N2highDay7vsDay0
-0.0233929	0.67804	-0.732067	0.464446	0.708278	-6.23076	ISM1	no	H3N2highDay7vsDay0
0.0744204	0.857766	0.731808	0.464594	0.708278	-6.23365	IFNG	no	H3N2highDay7vsDay0
-0.0333041	0.493847	-0.74023	0.459464	0.708278	-6.23487	LHPP	no	H3N2highDay7vsDay0
0.0280967	0.574721	0.738644	0.460426	0.708278	-6.23602	AGRN	no	H3N2highDay7vsDay0
-0.00816435	0.102448	-0.734248	0.463089	0.708278	-6.24151	IDS	no	H3N2highDay7vsDay0
-0.0221464	0.670297	-0.725277	0.468578	0.710868	-6.2456	SPINT2	no	H3N2highDay7vsDay0
-0.0161749	0.103029	-0.70753	0.479533	0.713712	-6.25075	AMBN	no	H3N2highDay7vsDay0
0.0556853	0.501229	0.716632	0.473893	0.713712	-6.2517	FABP1	no	H3N2highDay7vsDay0
0.0214604	0.52164	0.707356	0.479633	0.713712	-6.25816	MATN2	no	H3N2highDay7vsDay0
0.0223083	0.3797	0.710436	0.477714	0.713712	-6.25835	TNFRSF4	no	H3N2highDay7vsDay0
-0.0355945	0.237334	-0.690803	0.489969	0.723694	-6.26949	GAL	no	H3N2highDay7vsDay0
-0.0336715	0.301646	-0.689157	0.490995	0.723694	-6.27293	CD40LG	no	H3N2highDay7vsDay0
-0.034359	0.693335	-0.68237	0.495281	0.724453	-6.27516	CST7	no	H3N2highDay7vsDay0
0.0195366	0.801882	0.680951	0.496169	0.724453	-6.27843	CKAP4	no	H3N2highDay7vsDay0
0.0260351	0.640612	0.669983	0.503138	0.731196	-6.28335	CCL4	no	H3N2highDay7vsDay0
-0.0169115	0.35915	-0.660195	0.509394	0.735896	-6.28973	PRELP	no	H3N2highDay7vsDay0
-0.0260026	0.717066	-0.64606	0.518506	0.735896	-6.29146	RABGAP1L	no	H3N2highDay7vsDay0
-0.0166319	0.295431	-0.640435	0.522153	0.735896	-6.295	WNT9A	no	H3N2highDay7vsDay0
0.0215866	0.523106	0.650285	0.515769	0.735896	-6.29608	SIGLEC1	no	H3N2highDay7vsDay0
0.0204507	0.924438	0.648004	0.517242	0.735896	-6.29753	CHRDL1	no	H3N2highDay7vsDay0
0.0133712	0.354623	0.631358	0.528074	0.735896	-6.29794	SELPLG	no	H3N2highDay7vsDay0
0.0236959	0.584232	0.633789	0.526478	0.735896	-6.29914	SCGN	no	H3N2highDay7vsDay0
-0.0286	0.517999	-0.644886	0.519259	0.735896	-6.29951	FST	no	H3N2highDay7vsDay0
0.0247435	0.82503	0.638283	0.523537	0.735896	-6.30598	VEGFA	no	H3N2highDay7vsDay0
-0.0284914	1.53663	-0.613836	0.539583	0.735896	-6.30861	TRIM21	no	H3N2highDay7vsDay0
0.0171793	0.318636	0.624978	0.532234	0.735896	-6.31188	BTN2A1	no	H3N2highDay7vsDay0
0.0185142	0.408492	0.620197	0.535375	0.735896	-6.3148	CRHBP	no	H3N2highDay7vsDay0
0.0183162	0.504319	0.619241	0.536004	0.735896	-6.31538	ADGRE2	no	H3N2highDay7vsDay0
0.047327	0.269142	0.615303	0.538599	0.735896	-6.31776	FGF19	no	H3N2highDay7vsDay0
0.021619	-0.260193	0.610349	0.541865	0.735896	-6.32306	TPSAB1	no	H3N2highDay7vsDay0
-0.0255588	0.753777	-0.576529	0.564498	0.75672	-6.33035	PSMG3	no	H3N2highDay7vsDay0
0.0204199	0.383426	0.591129	0.554667	0.750006	-6.33203	LY6D	no	H3N2highDay7vsDay0
0.0253348	-0.267771	0.582854	0.560221	0.754237	-6.33679	MMP10	no	H3N2highDay7vsDay0
-0.0462122	2.71986	-0.559939	0.575754	0.761955	-6.33957	MGMT	no	H3N2highDay7vsDay0
-0.0388326	0.309468	-0.562468	0.574023	0.761955	-6.3409	IL17C	no	H3N2highDay7vsDay0
-0.0179818	0.321394	-0.569668	0.569126	0.759649	-6.34423	CTSC	no	H3N2highDay7vsDay0
-0.0349364	3.61732	-0.541094	0.588653	0.775725	-6.35977	CXCL3	no	H3N2highDay7vsDay0
-0.0140967	0.435649	-0.533233	0.594073	0.779564	-6.36623	TNFSF10	no	H3N2highDay7vsDay0
-0.0163699	0.283185	-0.5273	0.598189	0.781668	-6.36698	LGMN	no	H3N2highDay7vsDay0
0.0224028	0.435063	0.500364	0.617005	0.802881	-6.38287	SERPINB8	no	H3N2highDay7vsDay0
-0.0210599	0.798423	-0.480929	0.630751	0.817348	-6.38987	CTRC	no	H3N2highDay7vsDay0
0.0289394	-5.76112	0.463103	0.643471	0.823537	-6.39078	IL10	no	H3N2highDay7vsDay0
0.0161824	1.03847	0.452564	0.651045	0.827036	-6.39278	PTX3	no	H3N2highDay7vsDay0
0.0230814	0.444496	0.448208	0.654183	0.827036	-6.3947	BID	no	H3N2highDay7vsDay0
-0.0205581	1.42335	-0.473142	0.636287	0.8211	-6.39585	DFFA	no	H3N2highDay7vsDay0
-0.00781722	0.274623	-0.465487	0.641754	0.823537	-6.39936	C1QA	no	H3N2highDay7vsDay0
0.0155856	0.375891	0.450273	0.652679	0.827036	-6.40619	CDSN	no	H3N2highDay7vsDay0
-0.0274142	2.00813	-0.444032	0.657187	0.827471	-6.40658	CXCL1	no	H3N2highDay7vsDay0
0.0129837	0.69901	0.401699	0.688064	0.853831	-6.41405	BTN3A2	no	H3N2highDay7vsDay0
0.0136073	-0.167083	0.400285	0.689105	0.853831	-6.41461	STX8	no	H3N2highDay7vsDay0
0.0193419	-0.207109	0.413787	0.679185	0.851719	-6.41929	IL1RN	no	H3N2highDay7vsDay0
-0.018594	0.696444	-0.386394	0.699357	0.857285	-6.41996	METAP1D	no	H3N2highDay7vsDay0
0.0153992	0.545833	0.403277	0.68689	0.853831	-6.42583	CD22	no	H3N2highDay7vsDay0
-0.011617	0.415026	-0.3928	0.694613	0.857241	-6.42758	LGALS9	no	H3N2highDay7vsDay0
0.0138091	0.829706	0.360791	0.718397	0.869344	-6.42932	BACH1	no	H3N2highDay7vsDay0
0.0244908	1.18259	0.354951	0.722765	0.869625	-6.43137	IL6	no	H3N2highDay7vsDay0
0.0065937	0.173827	0.385289	0.700162	0.857285	-6.43278	BSG	no	H3N2highDay7vsDay0
0.0113707	-0.0296034	0.369716	0.711727	0.868028	-6.43854	FASLG	no	H3N2highDay7vsDay0
-0.0174416	1.59589	-0.361321	0.717992	0.869344	-6.4392	PLA2G4A	no	H3N2highDay7vsDay0
-0.0282916	1.8839	-0.349266	0.727018	0.869625	-6.4434	ATP5IF1	no	H3N2highDay7vsDay0
-0.014088	0.185758	-0.352524	0.724571	0.869625	-6.44462	LAMP3	no	H3N2highDay7vsDay0
-0.022569	-0.607005	-0.34422	0.730807	0.870808	-6.44511	CKMT1A_CKMT1B	no	H3N2highDay7vsDay0
0.0140394	1.15042	0.30208	0.762707	0.888547	-6.44837	TRAF2	no	H3N2highDay7vsDay0
-0.0241838	2.50825	-0.32978	0.741687	0.880399	-6.44988	PDLIM7	no	H3N2highDay7vsDay0
-0.0133372	1.01621	-0.296212	0.767182	0.888547	-6.45009	NUB1	no	H3N2highDay7vsDay0
0.0156057	1.67136	0.289795	0.772085	0.888547	-6.45193	IKBKG	no	H3N2highDay7vsDay0
-0.022181	1.39021	-0.320922	0.748387	0.884974	-6.4527	ANGPT1	no	H3N2highDay7vsDay0
0.0126989	1.19734	0.286945	0.774265	0.888547	-6.45274	SAMD9L	no	H3N2highDay7vsDay0
0.0101553	0.39925	0.295676	0.767588	0.888547	-6.45297	IL15RA	no	H3N2highDay7vsDay0
0.0214594	2.89306	0.272708	0.785182	0.892785	-6.45664	CLIP2	no	H3N2highDay7vsDay0
-0.0521678	-1.18224	-0.305013	0.760467	0.888547	-6.45758	PNLIPRP2	no	H3N2highDay7vsDay0
-0.0101847	0.521672	-0.254026	0.799573	0.900968	-6.46146	FCAR	no	H3N2highDay7vsDay0
-0.0201591	1.6157	-0.289853	0.772034	0.888547	-6.462	MPIG6B	no	H3N2highDay7vsDay0
-0.0149492	0.875848	-0.289502	0.772302	0.888547	-6.4621	CXCL9	no	H3N2highDay7vsDay0
0.0127793	1.57667	0.242839	0.808223	0.907365	-6.46418	TBC1D5	no	H3N2highDay7vsDay0
0.00913133	0.709777	0.274875	0.783511	0.892785	-6.46614	FSTL3	no	H3N2highDay7vsDay0
0.0150704	-0.695524	0.230281	0.817961	0.907365	-6.46709	NCF2	no	H3N2highDay7vsDay0
-0.013875	-0.98738	-0.230124	0.818082	0.907365	-6.46712	PSPN	no	H3N2highDay7vsDay0
-0.0108865	1.60471	-0.227864	0.819838	0.907365	-6.46763	NFATC1	no	H3N2highDay7vsDay0
-0.0101244	1.51656	-0.221063	0.825127	0.909981	-6.46913	IL7	no	H3N2highDay7vsDay0
0.019666	2.50042	0.270891	0.78657	0.892785	-6.46954	EIF4G1	no	H3N2highDay7vsDay0
-0.00868576	0.938151	-0.230597	0.817712	0.907365	-6.46974	CSF3	no	H3N2highDay7vsDay0
-0.0165444	2.09306	-0.261504	0.793795	0.89771	-6.47199	DNAJA2	no	H3N2highDay7vsDay0
0.00674997	0.195728	0.182221	0.855477	0.921398	-6.4768	IL17RB	no	H3N2highDay7vsDay0
0.00951487	0.994166	0.21088	0.833056	0.912255	-6.48136	TFF2	no	H3N2highDay7vsDay0
-0.00877481	1.49683	-0.212576	0.831731	0.912255	-6.48335	NUDC	no	H3N2highDay7vsDay0
-0.00810869	2.92061	-0.120215	0.904357	0.95935	-6.48598	BANK1	no	H3N2highDay7vsDay0
-0.0140254	2.56305	-0.185878	0.852606	0.921398	-6.48622	SKAP2	no	H3N2highDay7vsDay0
-0.0154239	-0.489532	-0.195537	0.84504	0.921398	-6.48676	CCL20	no	H3N2highDay7vsDay0
-0.00391294	0.909879	-0.113099	0.909994	0.95935	-6.48679	IL4R	no	H3N2highDay7vsDay0
-0.0127485	1.48155	-0.181271	0.856219	0.921398	-6.48705	EGF	no	H3N2highDay7vsDay0
0.00557354	1.88801	0.10543	0.916074	0.962496	-6.48761	AXIN1	no	H3N2highDay7vsDay0
-0.00553339	0.359705	-0.186822	0.851864	0.921398	-6.48839	LY9	no	H3N2highDay7vsDay0
0.00571944	0.644303	0.163018	0.870562	0.933602	-6.49013	CD40	no	H3N2highDay7vsDay0
-0.00667352	-0.140689	-0.0680125	0.945801	0.984811	-6.49079	MICB_MICA	no	H3N2highDay7vsDay0
-0.00272706	0.315063	-0.0630113	0.949781	0.984811	-6.49111	SULT2A1	no	H3N2highDay7vsDay0
-0.0018025	0.0428022	-0.0607168	0.951607	0.984811	-6.49125	CD4	no	H3N2highDay7vsDay0
-0.00166393	0.670563	-0.053862	0.957065	0.984811	-6.49163	BCL2L11	no	H3N2highDay7vsDay0
0.00268475	1.71622	0.0504668	0.959769	0.984811	-6.49181	PIK3AP1	no	H3N2highDay7vsDay0
-0.00242749	1.84601	-0.0450645	0.964073	0.984811	-6.49206	ARHGEF12	no	H3N2highDay7vsDay0
0.00178022	-0.147126	0.0297039	0.976314	0.989035	-6.49262	CEACAM21	no	H3N2highDay7vsDay0
-0.000877669	1.52313	-0.0145048	0.988433	0.993654	-6.49295	DECR1	no	H3N2highDay7vsDay0
0.000640533	0.329785	0.014355	0.988552	0.993654	-6.49295	CASP2	no	H3N2highDay7vsDay0
-0.00570832	0.637338	-0.138346	0.890016	0.951185	-6.49377	TPP1	no	H3N2highDay7vsDay0
-0.00455108	0.796064	-0.130685	0.896071	0.954376	-6.49478	F2R	no	H3N2highDay7vsDay0
-0.00272974	0.0771729	-0.114142	0.909165	0.95935	-6.49677	MEPE	no	H3N2highDay7vsDay0
-0.00253538	0.195603	-0.0726531	0.942107	0.984811	-6.50056	AGER	no	H3N2highDay7vsDay0
-0.00175233	0.240044	-0.0584402	0.953418	0.984811	-6.50147	LAMA4	no	H3N2highDay7vsDay0
0.00208063	1.51483	0.0428798	0.965812	0.984811	-6.50459	PPP1R9B	no	H3N2highDay7vsDay0
-0.000462494	0.185817	-0.0316774	0.97474	0.989035	-6.505	PCDH1	no	H3N2highDay7vsDay0
0.000297003	0.425008	0.0112473	0.99103	0.993654	-6.50543	VEGFD	no	H3N2highDay7vsDay0
0.000312229	0.707624	0.00795751	0.993654	0.993654	-6.50546	CCL25	no	H3N2highDay7vsDay0

## Sheet: H3N2highDay35vsDay0
logFC	AveExpr	t	P.Value	adj.P.Val	B	ProtName	Significance
-0.234516	0.771346	-6.63168	8.08062181308565e-11	2.51307338386964e-08	14.1663	CNTNAP2	yes
0.146492	0.221463	4.68544	3.47011250558883e-06	0.000539602	4.11674	GZMA	yes
0.167573	0.493097	4.51846	7.52527765543592e-06	0.00078012	3.39654	TNFRSF11A	yes
0.214508	0.0525954	4.37	1.49094091985688e-05	0.00115921	2.76918	EPO	yes
0.160173	0.479565	4.27592	2.25165474203385e-05	0.00140053	2.38779	LSP1	yes
0.165477	0.6325	4.19458	3.19612269601831e-05	0.00165666	2.06431	SLC39A5	yes
0.136261	1.61878	4.14765	3.86791291143491e-05	0.00171846	1.88235	ESM1	yes
0.151813	0.545129	3.89535	0.00011038	0.00429101	0.924472	CCL3	yes
-0.344126	2.43116	-3.86585	0.000124207	0.00429203	0.816367	DAPP1	yes
0.110705	0.165712	3.83438	0.000139832	0.00429885	0.701261	EPHA1	yes
0.132862	0.479829	3.81483	0.00015205	0.00429885	0.631295	LTA	yes
0.126065	0.468109	3.68463	0.000250755	0.00649874	0.167731	LAIR1	yes
-0.171316	1.31186	-3.53781	0.00043614	0.0101281	-0.335669	NCK2	yes
0.119544	0.466893	3.5252	0.000455925	0.0101281	-0.377682	CLSTN2	yes
-0.158383	0.854539	-3.47104	0.000558626	0.0115822	-0.554863	SPRY2	yes
0.169845	0.735063	3.4251	0.000658556	0.0128007	-0.708875	SCGB3A2	yes
0.185518	0.417618	3.35148	0.000860156	0.01467	-0.942413	KRT19	yes
0.0958614	0.801882	3.34123	0.000886696	0.01467	-0.979134	CKAP4	yes
-0.251359	2.42043	-3.33985	0.000896237	0.01467	-0.979424	IRAK4	yes
0.0902379	0.578316	3.27783	0.00110744	0.0172207	-1.17922	PGF	yes
-0.15688	1.41602	-3.26112	0.00117985	0.017473	-1.22663	FOXO1	yes
0.103219	0.585258	3.23277	0.00130092	0.0183902	-1.31427	IL15	yes
0.115589	0.471686	3.15106	0.00171714	0.0224642	-1.56276	CLEC4C	yes
0.116972	0.584232	3.12857	0.00184841	0.0224642	-1.63084	SCGN	yes
0.100069	0.437907	3.11862	0.00191406	0.0224642	-1.6597	NCR1	yes
0.0977449	0.461988	3.11944	0.00190023	0.0224642	-1.66298	FLT3LG	yes
0.156767	0.907852	3.11299	0.00195027	0.0224642	-1.67642	ALDH3A1	yes
0.09493	-0.0296034	3.08659	0.00211948	0.0229161	-1.76041	FASLG	yes
0.104143	0.77078	3.08412	0.00213687	0.0229161	-1.76769	KLRB1	yes
0.121516	0.716082	3.01701	0.00266615	0.0276391	-1.96276	SCGB1A1	yes
0.0937012	0.924438	2.96954	0.00310731	0.0311734	-2.09865	CHRDL1	yes
0.116781	0.278193	2.81381	0.00507464	0.0490018	-2.52328	SH2D1A	yes
0.105117	0.637063	2.80485	0.00519955	0.0490018	-2.55491	CD160	yes
-0.197583	2.52408	-2.78292	0.00556487	0.0509022	-2.6126	PTPN6	no
0.0789171	0.496021	2.74985	0.00615052	0.0546518	-2.70029	TNFRSF14	no
0.0763949	0.59941	2.70867	0.00695716	0.0591918	-2.80805	COLEC12	no
0.0454153	0.274623	2.70429	0.00704212	0.0591918	-2.82059	C1QA	no
-0.0945631	0.0718198	-2.66914	0.00782628	0.060998	-2.9046	CXCL14	no
0.135617	-0.315041	2.65995	0.00804777	0.060998	-2.92648	TNFSF11	no
0.110497	0.753353	2.65715	0.00810005	0.060998	-2.94065	LGALS4	no
0.102556	0.152901	2.63762	0.00856886	0.060998	-2.99154	CLEC7A	no
0.0828076	0.3797	2.63709	0.00858211	0.060998	-2.99288	TNFRSF4	no
-0.0792128	0.272449	-2.632	0.00873148	0.060998	-2.99735	DPP10	no
0.0789284	0.109003	2.62898	0.00880842	0.060998	-3.00497	TGFA	no
-0.141549	1.99375	-2.62745	0.00882608	0.060998	-3.01724	HPCAL1	no
-0.126237	1.59589	-2.61559	0.00914211	0.0618086	-3.04584	PLA2G4A	no
0.0769421	0.504319	2.60174	0.00951504	0.0629612	-3.08052	ADGRE2	no
-0.174694	2.04978	-2.54988	0.0110515	0.0716047	-3.20139	ANXA11	no
-0.109261	0.318919	-2.53135	0.0116454	0.0739128	-3.24656	PROK1	no
-0.183061	2.75254	-2.50722	0.0124441	0.0761571	-3.31242	CRKL	no
0.095305	0.574721	2.50594	0.0124888	0.0761571	-3.31551	AGRN	no
0.0668406	0.318636	2.43205	0.0153187	0.0916174	-3.49086	BTN2A1	no
0.105367	-0.267771	2.4245	0.0156375	0.0917597	-3.50849	MMP10	no
-0.166354	3.10275	-2.40095	0.0166704	0.0936248	-3.56315	DBNL	no
0.0728001	0.52164	2.39997	0.0167143	0.0936248	-3.56539	MATN2	no
-0.0860558	0.741249	-2.397	0.0168585	0.0936248	-3.56634	IRAK1	no
-0.219667	3.77882	-2.36956	0.0181394	0.0989709	-3.63515	MANF	no
0.086018	0.393669	2.36176	0.0185219	0.0993155	-3.65291	SMOC2	no
0.0762027	0.402224	2.2717	0.0234633	0.123679	-3.85533	KLRD1	no
0.0696405	0.670563	2.25422	0.024583	0.125427	-3.88362	BCL2L11	no
-0.0750909	0.358784	-2.25355	0.0246015	0.125427	-3.89327	SCG3	no
0.0771219	0.375891	2.22806	0.0262518	0.131176	-3.94991	CDSN	no
0.0738512	0.709777	2.22348	0.0265726	0.131176	-3.9581	FSTL3	no
0.0662925	0.240044	2.21124	0.0274135	0.133212	-3.98425	LAMA4	no
0.0765939	0.195603	2.19523	0.0285476	0.136589	-4.01823	AGER	no
0.222209	0.857766	2.18505	0.0293011	0.137301	-4.03347	IFNG	no
-0.139769	2.61602	-2.18029	0.0296422	0.137301	-4.04972	MGLL	no
-0.126196	1.51855	-2.17557	0.0300208	0.137301	-4.05123	GOPC	no
-0.0620237	-0.249176	-2.1653	0.0307768	0.138719	-4.08111	ENPP5	no
-0.153836	2.24692	-2.15184	0.0318535	0.141521	-4.10067	NT5C3A	no
0.0695318	0.571571	2.14605	0.032315	0.141549	-4.11265	SIGLEC10	no
-0.174489	2.71986	-2.11416	0.03496	0.151008	-4.17805	MGMT	no
-0.0944237	0.36978	-2.08445	0.0375892	0.15208	-4.23812	NPPC	no
-0.0466401	0.117658	-2.08676	0.037351	0.15208	-4.24205	IL1R2	no
-0.140334	2.92061	-2.08045	0.0379556	0.15208	-4.24614	BANK1	no
0.0793668	0.545833	2.07846	0.0380979	0.15208	-4.26046	CD22	no
-0.0671052	-0.0376165	-2.07659	0.038284	0.15208	-4.26246	DNER	no
-0.0582245	0.155562	-2.07296	0.0386219	0.15208	-4.26972	NELL2	no
0.161043	0.501229	2.07287	0.0386312	0.15208	-4.26992	FABP1	no
-0.131297	2.27884	-2.06168	0.0396751	0.154237	-4.29397	LAT	no
0.0610382	0.408492	2.04503	0.0413079	0.158602	-4.32519	CRHBP	no
0.0561969	0.66787	2.00838	0.0451009	0.168992	-4.38811	HLA-E	no
0.087094	0.783291	2.01242	0.0446292	0.168992	-4.3908	CD79B	no
0.0340997	0.173827	1.99252	0.046773	0.171589	-4.42924	BSG	no
0.0476196	0.0771729	1.99153	0.0468973	0.171589	-4.42937	MEPE	no
0.119203	1.55433	1.95856	0.0506345	0.183108	-4.49401	MMP1	no
0.075509	0.82503	1.94781	0.0519107	0.185566	-4.51428	VEGFA	no
0.0531918	-0.670434	1.91209	0.0563949	0.197065	-4.57011	PTH1R	no
-0.0789185	1.49683	-1.91184	0.0563799	0.197065	-4.5813	NUDC	no
0.0796413	0.206898	1.90456	0.0573229	0.198082	-4.59472	FCRL2	no
-0.0713311	2.2336	-1.89292	0.0588566	0.19965	-4.61606	CXCL17	no
0.0846841	0.435063	1.89139	0.0590606	0.19965	-4.61885	SERPINB8	no
0.0496663	0.435649	1.87871	0.0607765	0.203242	-4.64195	TNFSF10	no
-0.0710329	0.306451	-1.86712	0.0624267	0.205764	-4.65207	FABP9	no
-0.0557051	-0.179406	-1.86385	0.0628538	0.205764	-4.66695	CDON	no
-0.118425	2.25376	-1.85634	0.0639028	0.207019	-4.6823	PRDX5	no
0.0487228	0.425008	1.84508	0.0655258	0.210088	-4.70243	VEGFD	no
-0.110583	1.99155	-1.83304	0.0673477	0.211918	-4.71292	MAP2K6	no
0.0608062	0.523106	1.83207	0.0674595	0.211918	-4.72367	SIGLEC1	no
0.064593	-0.260193	1.82358	0.0687211	0.213723	-4.74054	TPSAB1	no
-0.115083	0.635146	-1.80939	0.0709141	0.217904	-4.76356	SHMT1	no
-0.113802	0.325235	-1.80585	0.071467	0.217904	-4.76975	EPCAM	no
0.0696158	0.640612	1.79179	0.0736939	0.222513	-4.79418	CCL4	no
0.110802	-5.76112	1.77308	0.0767618	0.227361	-4.81968	IL10	no
-0.114714	3.61732	-1.777	0.0760992	0.227361	-4.81969	CXCL3	no
-0.095206	1.84601	-1.76737	0.0777316	0.228061	-4.82703	ARHGEF12	no
0.0855239	0.45825	1.74697	0.0812112	0.236044	-4.86164	CLEC4D	no
0.0590037	0.909879	1.70538	0.0886997	0.255422	-4.93098	IL4R	no
0.0548074	0.69901	1.69562	0.0905354	0.258317	-4.94701	BTN3A2	no
0.0625301	-0.103669	1.68736	0.0920625	0.260286	-4.9717	CD6	no
-0.052044	0.237255	-1.67681	0.0941595	0.263816	-4.97765	CLEC4G	no
-0.0878898	1.88801	-1.66249	0.0969955	0.264225	-5.00074	AXIN1	no
0.0601425	0.534524	1.6636	0.0967381	0.264225	-5.00824	ANGPTL2	no
0.0242813	0.185817	1.66308	0.0968273	0.264225	-5.01103	PCDH1	no
0.0572915	0.383426	1.6588	0.0977037	0.264225	-5.01597	LY6D	no
0.106608	1.86927	1.64615	0.100315	0.266649	-5.02686	MLN	no
-0.0997938	-0.543331	-1.64738	0.100028	0.266649	-5.03421	CCL24	no
-0.101369	1.0056	-1.60905	0.108156	0.285054	-5.09457	CCL17	no
-0.0591376	0.274902	-1.6019	0.109729	0.28677	-5.10568	ANGPTL4	no
-0.0867749	2.47343	-1.59044	0.112321	0.28964	-5.11399	CCL26	no
0.0458235	0.253216	1.58866	0.11269	0.28964	-5.12612	CD48	no
0.0565714	1.03847	1.58206	0.114223	0.291175	-5.12685	PTX3	no
0.059455	0.111747	1.53722	0.124808	0.315571	-5.19696	TNFRSF13C	no
-0.0732096	0.696444	-1.52129	0.128773	0.322971	-5.218	METAP1D	no
0.0681177	0.994166	1.50996	0.131604	0.327431	-5.24409	TFF2	no
0.0354966	0.769101	1.48106	0.139123	0.34339	-5.28792	NFASC	no
0.0458346	0.279917	1.4765	0.140358	0.343711	-5.29244	B4GALT1	no
-0.0517558	0.502114	-1.46883	0.142444	0.346095	-5.2964	ENAH	no
-0.0724503	1.36853	-1.45203	0.147075	0.354575	-5.31759	BCR	no
0.0545228	0.131584	1.4432	0.149545	0.357758	-5.32996	COL9A1	no
-0.0727463	1.18509	-1.41678	0.157126	0.373024	-5.36651	ITM2A	no
0.0356334	0.295431	1.3721	0.170584	0.401907	-5.42936	WNT9A	no
0.0403656	0.0428022	1.35967	0.174504	0.40628	-5.44323	CD4	no
-0.0747656	0.509319	-1.35788	0.175053	0.40628	-5.44816	MVK	no
0.0427563	0.53918	1.34426	0.179429	0.413351	-5.46339	CD83	no
0.0405324	-0.228017	1.32894	0.184413	0.421709	-5.4858	SIT1	no
-0.0676611	0.444496	-1.31384	0.189459	0.425664	-5.50253	BID	no
-0.0638714	1.51483	-1.31632	0.188578	0.425664	-5.5111	PPP1R9B	no
0.0541007	0.637338	1.3114	0.190248	0.425664	-5.51532	TPP1	no
-0.0911535	1.48155	-1.29633	0.195384	0.434031	-5.53435	EGF	no
-0.0603831	0.595309	-1.28122	0.200635	0.441626	-5.55322	CCL22	no
-0.0589878	1.53663	-1.27083	0.204337	0.441626	-5.55634	TRIM21	no
-0.06667	1.91354	-1.27042	0.204483	0.441626	-5.55685	HEXIM1	no
-0.0285807	0.0628899	-1.27656	0.202274	0.441626	-5.55899	CD58	no
-0.0757798	1.52313	-1.25234	0.210989	0.45198	-5.57893	DECR1	no
0.0540388	0.942069	1.24906	0.212183	0.45198	-5.5829	SLAMF7	no
-0.0411118	0.590246	-1.24243	0.214586	0.453988	-5.60064	DAG1	no
-0.033318	0.446653	-1.22893	0.219603	0.461462	-5.61681	CD276	no
-0.0630511	1.60867	-1.2044	0.228963	0.477903	-5.63596	PLXNA4	no
0.0579392	0.236464	1.19411	0.232959	0.483001	-5.64791	EGLN1	no
-0.0860316	2.50825	-1.17336	0.241139	0.496651	-5.68151	PDLIM7	no
-0.0330498	0.122624	-1.13408	0.25725	0.526346	-5.71824	ITGB6	no
0.0339747	0.783756	1.12607	0.260606	0.529092	-5.73421	TNFSF13	no
0.0309984	0.69033	1.11679	0.26458	0.529092	-5.73446	LIFR	no
0.0332044	0.359705	1.12106	0.262717	0.529092	-5.74175	LY9	no
-0.0458478	0.409989	-1.10055	0.271567	0.529092	-5.75454	MILR1	no
-0.0699047	2.09306	-1.10492	0.269645	0.529092	-5.75917	DNAJA2	no
0.0441006	0.185758	1.10352	0.270252	0.529092	-5.76067	LAMP3	no
0.0281125	0.35915	1.09765	0.272819	0.529092	-5.76486	PRELP	no
-0.0381498	0.366435	-1.09496	0.273996	0.529092	-5.76772	SPON1	no
0.0121677	0.102448	1.09427	0.274281	0.529092	-5.77053	IDS	no
-0.0366193	-0.0451554	-1.09129	0.275604	0.529092	-5.77161	MEGF10	no
-0.0467168	1.42335	-1.07517	0.282737	0.53832	-5.79062	DFFA	no
-0.0338534	0.321394	-1.07267	0.283873	0.53832	-5.79115	CTSC	no
-0.0577228	2.55106	-1.06339	0.28804	0.542912	-5.80284	GMPR	no
0.0454134	0.294502	1.05528	0.291729	0.546552	-5.81117	IL12B	no
0.0290404	0.332671	1.0309	0.303008	0.564285	-5.83584	IL18R1	no
0.0407386	0.521672	1.01606	0.310055	0.567219	-5.83857	FCAR	no
0.0476274	-0.207109	1.01909	0.308593	0.567219	-5.8455	IL1RN	no
-0.0291911	0.189353	-1.01788	0.309167	0.567219	-5.84669	CRLF1	no
0.0282829	0.326233	1.00591	0.314882	0.57268	-5.85843	LTBR	no
-0.0258894	0.218415	-1.00138	0.317068	0.573303	-5.86285	NME3	no
-0.032312	0.452307	-0.987805	0.323677	0.578526	-5.86867	IL1RL2	no
-0.0297922	0.20389	-0.981913	0.326583	0.580385	-5.87164	CLEC4A	no
0.0397205	0.0934972	0.989236	0.322965	0.578526	-5.87457	MZB1	no
0.0326829	0.571899	0.973949	0.330519	0.584042	-5.87919	IFNLR1	no
0.0259642	0.279119	0.968231	0.333363	0.58574	-5.88457	ITGA6	no
-0.043971	0.148459	-0.961808	0.336551	0.58802	-5.90053	HSPA1A	no
-0.0236064	0.252903	-0.947625	0.343745	0.590634	-5.90371	ITGA11	no
-0.0498955	2.15419	-0.954542	0.340199	0.590634	-5.90938	CXCL6	no
-0.0451478	1.20925	-0.939965	0.347657	0.594073	-5.91072	SPINK4	no
0.0281074	0.415026	0.950547	0.342235	0.590634	-5.91097	LGALS9	no
-0.0324302	0.552596	-0.935894	0.349747	0.594378	-5.91442	RAB6A	no
0.0361919	0.511089	0.909209	0.363646	0.611318	-5.93829	CD70	no
0.0288554	0.67804	0.902984	0.366938	0.613536	-5.94376	ISM1	no
-0.0279497	0.328047	-0.913011	0.361609	0.611198	-5.94701	CTSO	no
-0.0288	0.430928	-0.890522	0.373548	0.621248	-5.96669	TNFSF12	no
0.0262386	0.670297	0.859443	0.390456	0.645913	-5.99098	SPINT2	no
0.0375631	0.753777	0.847285	0.397212	0.653614	-5.99104	PSMG3	no
0.0329665	0.707624	0.84018	0.401147	0.656615	-6.00898	CCL25	no
-0.0290801	0.352609	-0.825397	0.409499	0.663304	-6.01147	LRRN1	no
0.0640749	0.269142	0.833185	0.405087	0.659593	-6.01254	FGF19	no
-0.0232916	0.155488	-0.819048	0.413099	0.665668	-6.02388	ROBO1	no
0.0527422	-0.695524	0.805893	0.42066	0.674357	-6.02423	NCF2	no
-0.0348306	1.19734	-0.787009	0.431623	0.687685	-6.03882	SAMD9L	no
-0.0220007	0.368365	-0.772624	0.440073	0.691225	-6.05238	IL3RA	no
-0.0569117	2.50042	-0.783928	0.433397	0.687685	-6.05332	EIF4G1	no
0.023453	0.369658	0.774567	0.438905	0.691225	-6.0604	ADAM23	no
-0.0304739	-0.550585	-0.752577	0.452022	0.702894	-6.06721	NBN	no
-0.0193796	0.53947	-0.75823	0.448625	0.701117	-6.07044	CRIM1	no
0.0255328	0.39925	0.743389	0.457559	0.707965	-6.07388	IL15RA	no
0.124992	-1.18224	0.730924	0.465124	0.709667	-6.09017	PNLIPRP2	no
0.0248039	0.465611	0.714828	0.475025	0.709667	-6.0914	LY75	no
0.0149799	0.354623	0.707297	0.479688	0.709667	-6.0966	SELPLG	no
-0.0538962	2.73737	-0.718007	0.473045	0.709667	-6.09926	TIMP3	no
0.0317966	0.517999	0.717089	0.473611	0.709667	-6.0999	FST	no
0.0325873	1.15042	0.701145	0.483515	0.709667	-6.1008	TRAF2	no
-0.0352315	1.12195	-0.713822	0.475628	0.709667	-6.10217	DNPH1	no
0.0555438	-0.489532	0.704155	0.481613	0.709667	-6.11095	CCL20	no
-0.0244628	-0.112264	-0.703587	0.481967	0.709667	-6.11133	CCL11	no
-0.0566613	1.8839	-0.699617	0.48445	0.709667	-6.11191	ATP5IF1	no
-0.0485066	1.6157	-0.697561	0.485735	0.709667	-6.11331	MPIG6B	no
-0.0184743	-0.140225	-0.682092	0.495474	0.716709	-6.11359	CD84	no
-0.0172303	0.212676	-0.697069	0.486042	0.709667	-6.11364	ERBB3	no
0.02569	0.467817	0.689531	0.490768	0.713219	-6.11872	TNFRSF13B	no
-0.0223804	1.01412	-0.66439	0.506708	0.729566	-6.13524	GLOD4	no
-0.0320475	0.301646	-0.655913	0.512135	0.733982	-6.1428	CD40LG	no
-0.023837	0.829706	-0.622771	0.533699	0.750159	-6.15115	BACH1	no
0.0235495	0.938151	0.625206	0.532092	0.750159	-6.15237	CSF3	no
-0.0308494	1.40313	-0.617611	0.537093	0.750159	-6.15426	CCL28	no
-0.0197117	0.51106	-0.637586	0.52399	0.747527	-6.15431	HGF	no
-0.024002	0.867574	-0.626638	0.531146	0.750159	-6.1589	CRELD2	no
0.0297293	1.37613	0.600865	0.548183	0.750159	-6.16416	PARP1	no
0.0188516	0.316028	0.614267	0.539283	0.750159	-6.16636	CSF1	no
-0.0257541	0.845465	-0.595881	0.551505	0.750159	-6.16705	EDAR	no
-0.0173837	0.920261	-0.600367	0.548506	0.750159	-6.16715	IL17D	no
-0.0284081	1.60471	-0.594588	0.552368	0.750159	-6.1678	NFATC1	no
-0.022165	0.103915	-0.607081	0.544038	0.750159	-6.17062	IL18	no
0.0205144	0.662372	0.603956	0.546105	0.750159	-6.17459	IL16	no
-0.0134015	0.103029	-0.586206	0.557975	0.752202	-6.1753	AMBN	no
0.0226727	1.0047	0.585111	0.55871	0.752202	-6.17592	LILRB4	no
0.0249597	0.567894	0.580334	0.561932	0.753279	-6.17593	FCRL6	no
-0.0216031	0.838342	-0.565173	0.572191	0.75724	-6.18435	TRIM5	no
0.0294112	0.237334	0.570897	0.568293	0.755295	-6.19132	GAL	no
0.0171386	0.816509	0.57152	0.567864	0.755295	-6.1931	TGFB1	no
-0.0243676	0.329785	-0.546087	0.585232	0.771217	-6.19465	CASP2	no
-0.0233047	1.07436	-0.541766	0.588191	0.771845	-6.20706	TREM2	no
0.019044	0.745083	0.515674	0.606294	0.775259	-6.21032	IL32	no
-0.0270389	0.905306	-0.536993	0.591474	0.772893	-6.21169	HCLS1	no
0.023351	0.494235	0.530802	0.595762	0.775238	-6.21277	CCL23	no
0.026105	-0.228131	0.510609	0.609834	0.775259	-6.21285	GZMB	no
0.0221379	0.623666	0.519887	0.603343	0.775259	-6.21834	SIRPB1	no
-0.0384559	1.87364	-0.51759	0.604944	0.775259	-6.2195	PDGFB	no
-0.0167462	1.31249	-0.509668	0.610481	0.775259	-6.22345	CCL21	no
0.0177334	0.796064	0.509305	0.610734	0.775259	-6.22363	F2R	no
-0.0219322	1.01621	-0.487088	0.626394	0.788699	-6.22424	NUB1	no
0.0319083	-0.00302103	0.473514	0.636038	0.791231	-6.23057	OSM	no
-0.0281779	0.745596	-0.493211	0.622052	0.786416	-6.23146	FIS1	no
-0.0276363	-0.98738	-0.45835	0.646886	0.80152	-6.23742	PSPN	no
-0.0356169	2.89306	-0.452609	0.651012	0.803432	-6.23996	CLIP2	no
0.0147027	0.283185	0.473676	0.635911	0.791231	-6.24064	LGMN	no
-0.0229248	0.593646	-0.474383	0.635402	0.791231	-6.24245	CCL13	no
-0.0179212	0.717066	-0.445263	0.656303	0.805347	-6.24587	RABGAP1L	no
-0.0334405	2.56305	-0.443262	0.657743	0.805347	-6.25418	SKAP2	no
-0.0169099	0.306659	-0.425374	0.670729	0.81483	-6.25428	GALNT3	no
0.0245513	-0.147126	0.409641	0.682232	0.822381	-6.25795	CEACAM21	no
-0.0200174	0.55005	-0.433794	0.664601	0.810553	-6.25821	REG4	no
-0.0259231	2.00813	-0.419953	0.674677	0.816438	-6.26395	CXCL1	no
0.0143922	0.602404	0.38553	0.699992	0.840531	-6.26997	TNF	no
-0.0366201	-0.140689	-0.373199	0.709147	0.846599	-6.2718	MICB_MICA	no
-0.015133	0.315063	-0.34965	0.726738	0.859374	-6.28006	SULT2A1	no
0.0100898	0.37795	0.343203	0.731579	0.861822	-6.28223	CD200	no
-0.0162299	1.26465	-0.371377	0.71049	0.846599	-6.28477	AGRP	no
-0.01513	1.51656	-0.330348	0.741266	0.868223	-6.28644	IL7	no
0.0121721	0.195728	0.328586	0.742596	0.868223	-6.287	IL17RB	no
0.0179141	0.693335	0.355834	0.722096	0.857144	-6.28812	CST7	no
0.0121525	1.29428	0.314087	0.753573	0.875392	-6.29424	CXCL12	no
0.0118367	0.527871	0.295831	0.767473	0.887302	-6.29693	CCL7	no
-0.0122591	0.668826	-0.280866	0.778921	0.893891	-6.30112	IL5RA	no
0.0173316	0.386507	0.31305	0.754357	0.875392	-6.30202	ENPP7	no
-0.0138555	1.67136	-0.257286	0.797056	0.904688	-6.30728	IKBKG	no
0.0198046	1.39021	0.286589	0.77453	0.892144	-6.30973	ANGPT1	no
0.00797263	0.721233	0.23431	0.814833	0.917663	-6.31277	MAPK9	no
0.012091	0.493847	0.268785	0.788192	0.901205	-6.31453	LHPP	no
0.00837947	0.385692	0.262076	0.793357	0.903787	-6.31626	OSCAR	no
0.00848184	-0.147046	0.214976	0.829867	0.928377	-6.31699	NTF3	no
0.00695633	-0.167083	0.204629	0.83794	0.934047	-6.31909	STX8	no
0.00965734	0.296414	0.195457	0.845109	0.938674	-6.32088	PSIP1	no
0.0105099	0.266598	0.231075	0.817339	0.917663	-6.32369	SMPDL3A	no
0.00720538	0.843736	0.176167	0.860229	0.941518	-6.32436	CXADR	no
-0.00605839	0.38833	-0.234572	0.814622	0.917663	-6.32504	CD244	no
0.0122743	0.309468	0.177784	0.858957	0.941518	-6.3268	IL17C	no
-0.00574449	0.0996875	-0.145205	0.884603	0.959916	-6.32919	ICAM4	no
0.00991106	1.18259	0.143639	0.885839	0.959916	-6.32941	IL6	no
-0.00675382	1.71622	-0.126952	0.899026	0.967464	-6.3316	PIK3AP1	no
-0.00325479	0.513076	-0.117074	0.906845	0.972513	-6.33277	PTPRM	no
0.00912225	0.875848	0.176689	0.859815	0.941518	-6.33446	CXCL9	no
-0.00518945	1.57667	-0.0986101	0.921485	0.973633	-6.3347	TBC1D5	no
-0.00464091	0.337451	-0.172881	0.862806	0.941518	-6.33511	PLAUR	no
0.00923716	0.692871	0.183258	0.854659	0.941518	-6.33546	CXCL8	no
0.00318149	0.840217	0.103344	0.917727	0.973633	-6.33696	FGF5	no
0.00333745	0.00909786	0.0831099	0.933794	0.97453	-6.33879	FCRL3	no
0.0010808	0.53055	0.0323368	0.974215	0.993304	-6.33892	HSD11B1	no
-0.000131022	0.433474	-0.00430534	0.996566	0.996566	-6.33942	CD200R1	no
-0.00533075	0.458151	-0.132876	0.894336	0.965759	-6.3432	KYNU	no
-0.00258719	0.22161	-0.11295	0.910109	0.97266	-6.34343	IFNGR1	no
-0.00701024	-0.607005	-0.106938	0.914876	0.973633	-6.34408	CKMT1A_CKMT1B	no
0.00271341	0.754858	0.0922251	0.926551	0.973633	-6.3455	TNFRSF11B	no
0.00547971	0.717626	0.0895834	0.92865	0.973633	-6.34573	CXCL10	no
-0.00280291	0.43726	-0.0881305	0.929804	0.973633	-6.34586	WFIKKN2	no
0.00198473	0.2328	0.0548417	0.956284	0.990395	-6.34817	PRSS8	no
0.00181558	1.06189	0.0515321	0.958919	0.990395	-6.34834	CCN2	no
0.00168371	0.644303	0.0479982	0.961734	0.990395	-6.34851	CD40	no
-0.00233711	0.682913	-0.0752827	0.940015	0.977742	-6.34902	MERTK	no
0.00073882	0.387267	0.0255984	0.979587	0.993304	-6.34931	IL10RB	no
0.0014368	1.22781	0.0244166	0.980529	0.993304	-6.34934	PKLR	no
-0.000327687	0.353201	-0.014127	0.988734	0.996566	-6.34953	PON3	no
0.000225381	0.798423	0.00514774	0.995895	0.996566	-6.34962	CTRC	no
-0.000151589	-0.000406076	-0.00483629	0.996143	0.996566	-6.34962	OMD	no
0.00111531	0.259023	0.039401	0.968584	0.993304	-6.35102	ADA	no
0.00112052	0.285592	0.028099	0.977593	0.993304	-6.3514	TLR3	no

## Sheet: H3N2lowDay7vsDay0
logFC	AveExpr	t	P.Value	adj.P.Val	B	ProtName	Significance
-0.779113	1.48155	-4.37632	1.43447341810503e-05	0.00181367	2.8529	EGF	yes
-0.707253	2.61602	-4.35759	1.55852688733128e-05	0.00181367	2.77704	MGLL	yes
-0.357581	0.590246	-4.26822	2.30565373081123e-05	0.00181367	2.41919	DAG1	yes
-0.323904	0.272449	-4.24491	2.57502848853916e-05	0.00181367	2.32208	DPP10	yes
-0.799227	2.73737	-4.20541	3.02365301709833e-05	0.00181367	2.17184	TIMP3	yes
-0.977108	3.77882	-4.16307	3.62282431129088e-05	0.00181367	2.00708	MANF	yes
-0.632755	1.99155	-4.13696	4.08220421288674e-05	0.00181367	1.9025	MAP2K6	yes
-0.711983	1.6157	-4.04407	5.9722484363389e-05	0.00232171	1.5523	MPIG6B	yes
-0.272643	0.279119	-4.01014	6.92448944936791e-05	0.0023928	1.42255	ITGA6	yes
-0.531877	1.88801	-3.9682	8.22166399744143e-05	0.00255694	1.26689	AXIN1	yes
-0.349511	1.06189	-3.91824	9.9965247624574e-05	0.00282629	1.08498	CCN2	yes
-0.442502	0.36978	-3.85289	0.00013078	0.00324197	0.84694	NPPC	yes
-0.324146	0.358784	-3.84228	0.000135516	0.00324197	0.809627	SCG3	yes
-0.333672	0.796064	-3.78506	0.00016986	0.00336515	0.605576	F2R	yes
-0.321328	-0.0451554	-3.78221	0.000171765	0.00336515	0.595507	MEGF10	yes
-0.652411	2.04978	-3.75598	0.00019146	0.00336515	0.503038	ANXA11	yes
-0.459881	1.31186	-3.75103	0.000194015	0.00336515	0.485613	NCK2	yes
-0.26656	0.155562	-3.74842	0.000195996	0.00336515	0.476452	NELL2	yes
-0.670331	2.52408	-3.72913	0.000211234	0.00336515	0.408953	PTPN6	yes
-0.243689	0.218415	-3.72288	0.000216408	0.00336515	0.387147	NME3	yes
-0.83629	2.43116	-3.70548	0.000232772	0.00344724	0.327119	DAPP1	yes
-0.485748	1.60867	-3.65974	0.000277303	0.00392006	0.169721	PLXNA4	yes
-0.324035	0.502114	-3.62865	0.000311116	0.00413553	0.0645859	ENAH	yes
-0.442499	1.59589	-3.62128	0.000319141	0.00413553	0.0376296	PLA2G4A	yes
-0.321733	0.352609	-3.60333	0.000342289	0.00418424	-0.0211217	LRRN1	yes
-0.630978	3.10275	-3.59693	0.000349808	0.00418424	-0.0447655	DBNL	yes
-0.320768	0.771346	-3.57769	0.000377874	0.00435255	-0.107981	CNTNAP2	yes
-0.262849	0.122624	-3.55896	0.000404109	0.0044885	-0.169979	ITGB6	yes
-0.652139	2.75254	-3.52779	0.00045262	0.00480499	-0.275814	CRKL	yes
-0.737119	2.71986	-3.52265	0.000463504	0.00480499	-0.290884	MGMT	yes
-0.252843	0.155488	-3.51179	0.000480146	0.00481695	-0.328679	ROBO1	yes
-0.198172	0.0628899	-3.49606	0.000508737	0.00494428	-0.380443	CD58	yes
-0.658622	2.42043	-3.45167	0.000600845	0.00546072	-0.52279	IRAK4	yes
-0.260922	-0.179406	-3.44821	0.000605747	0.00546072	-0.536473	CDON	yes
-0.476607	2.47343	-3.44544	0.00061455	0.00546072	-0.542916	CCL26	yes
-0.586445	2.92061	-3.42914	0.000651837	0.00563115	-0.595462	BANK1	yes
-0.234678	-0.140225	-3.41749	0.000679736	0.00571346	-0.632829	CD84	yes
-0.322485	0.938151	-3.37826	0.00078043	0.00606043	-0.757871	CSF3	yes
-0.427795	1.40313	-3.37805	0.000782774	0.00606043	-0.758554	CCL28	yes
-0.21843	0.53947	-3.37548	0.000786754	0.00606043	-0.769715	CRIM1	yes
-0.2314	0.446653	-3.37115	0.000798963	0.00606043	-0.783433	CD276	yes
-0.536096	1.0056	-3.36104	0.000828197	0.0061326	-0.815438	CCL17	yes
-0.261034	0.283185	-3.32161	0.000951964	0.00688513	-0.939362	LGMN	yes
-0.187431	0.117658	-3.31224	0.000983808	0.00695373	-0.968612	IL1R2	yes
-0.528181	2.25376	-3.27148	0.00113218	0.00782465	-1.0951	PRDX5	yes
-0.444947	1.84601	-3.25787	0.00119321	0.00789547	-1.13295	ARHGEF12	yes
-0.262286	0.43726	-3.25731	0.00119123	0.00789547	-1.13846	WFIKKN2	yes
-0.234149	-0.249176	-3.22864	0.00131492	0.00851961	-1.22602	ENPP5	yes
-0.289246	0.0718198	-3.22151	0.0013496	0.00856581	-1.24408	CXCL14	yes
-0.581637	2.24692	-3.20897	0.00141132	0.00877844	-1.28155	NT5C3A	yes
-0.387029	1.60471	-3.19505	0.00147983	0.00902408	-1.32345	NFATC1	yes
-0.465723	1.51855	-3.16677	0.00162865	0.00955829	-1.40808	GOPC	yes
-0.222851	0.69033	-3.16672	0.00162891	0.00955829	-1.40821	LIFR	yes
-0.284117	0.741249	-3.12268	0.00188516	0.0108571	-1.53921	IRAK1	yes
-0.226252	0.189353	-3.11605	0.00192467	0.0108831	-1.56269	CRLF1	yes
-0.593222	2.56305	-3.10579	0.00199152	0.0110601	-1.59278	SKAP2	yes
-0.573923	2.50825	-3.09168	0.00208702	0.0113871	-1.63404	PDLIM7	yes
-0.261943	1.01412	-3.07136	0.00223195	0.0119679	-1.69312	GLOD4	yes
-0.189943	0.212676	-3.0351	0.00251367	0.01325	-1.7976	ERBB3	yes
-0.266496	0.366435	-3.02108	0.00263107	0.0136377	-1.83767	SPON1	yes
-0.327332	0.845465	-2.98719	0.00294365	0.0147657	-1.92839	EDAR	yes
-0.369593	0.301646	-2.98898	0.0029154	0.0147657	-1.92953	CD40LG	yes
-0.221463	0.754858	-2.97305	0.00307249	0.0151674	-1.97362	TNFRSF11B	yes
-0.241822	0.430928	-2.95458	0.00325555	0.0158199	-2.02615	TNFSF12	yes
-0.227347	0.670297	-2.94125	0.00340096	0.0162723	-2.06247	SPINT2	yes
-0.330065	0.329785	-2.91748	0.00367584	0.017321	-2.12247	CASP2	yes
-0.285514	1.29428	-2.91175	0.00373808	0.0173514	-2.1394	CXCL12	yes
-0.168458	0.22161	-2.90481	0.00381655	0.0174551	-2.16314	IFNGR1	yes
-0.190304	0.295431	-2.89147	0.00398406	0.0179571	-2.19494	WNT9A	yes
-0.571351	2.89306	-2.86372	0.00435	0.0193264	-2.26912	CLIP2	yes
-0.311936	0.318919	-2.85044	0.00453299	0.0198558	-2.30494	PROK1	yes
-0.249778	0.465611	-2.83921	0.00469321	0.020272	-2.33511	LY75	yes
-0.222997	0.237255	-2.83383	0.0047717	0.0203287	-2.34951	CLEC4G	yes
-0.262851	0.274902	-2.81221	0.00508878	0.0213866	-2.41347	ANGPTL4	yes
-0.382219	1.99375	-2.8034	0.00522263	0.0216565	-2.43795	HPCAL1	yes
-0.228125	-0.0376165	-2.78827	0.005475	0.0224043	-2.47691	DNER	yes
-0.215563	0.328047	-2.7824	0.00556815	0.0224895	-2.49349	CTSO	yes
-0.211748	0.783756	-2.77203	0.00575187	0.0229337	-2.51964	TNFSF13	yes
-0.423725	1.52313	-2.76194	0.00594198	0.0233918	-2.53953	DECR1	yes
-0.283457	0.637338	-2.71386	0.00685066	0.026632	-2.67073	TPP1	yes
-0.269696	-0.147046	-2.6961	0.00723493	0.0277786	-2.70937	NTF3	yes
-0.279493	1.49683	-2.67541	0.00767048	0.0290917	-2.77013	NUDC	yes
-0.364079	1.67136	-2.66656	0.00789341	0.0295765	-2.78429	IKBKG	yes
-0.205831	0.840217	-2.63821	0.00856749	0.0317201	-2.85707	FGF5	yes
-0.488029	1.87364	-2.5944	0.00971816	0.035557	-2.97119	PDGFB	yes
-0.215085	1.31249	-2.58552	0.0099689	0.0360503	-2.99299	CCL21	yes
-0.474174	2.50042	-2.58084	0.0100961	0.0360905	-3.00587	EIF4G1	yes
-0.197687	0.433474	-2.56214	0.0106736	0.0377215	-3.04265	CD200R1	yes
-0.147899	0.103029	-2.55273	0.0109537	0.0382765	-3.06722	AMBN	yes
-0.309087	1.41602	-2.53421	0.0115521	0.0399189	-3.11005	FOXO1	yes
-0.336433	1.91354	-2.52858	0.0117368	0.0401116	-3.12355	HEXIM1	yes
-0.178822	0.66787	-2.52066	0.0120008	0.040568	-3.14248	HLA-E	yes
-0.184572	0.920261	-2.51526	0.0121747	0.0406959	-3.15721	IL17D	yes
-0.306473	0.696444	-2.51187	0.0123004	0.0406959	-3.16344	METAP1D	yes
-0.183213	0.387267	-2.50725	0.012443	0.0407343	-3.18205	IL10RB	yes
-0.397737	2.27884	-2.4678	0.0138767	0.0449548	-3.27674	LAT	yes
-0.216393	-0.112264	-2.45924	0.0142084	0.0455546	-3.29676	CCL11	yes
-0.500811	1.8839	-2.44239	0.0148915	0.0472577	-3.33442	ATP5IF1	yes
-0.165517	0.337451	-2.43531	0.015183	0.0476961	-3.35082	PLAUR	yes
-0.307339	1.36853	-2.42948	0.015446	0.0479035	-3.35636	BCR	yes
-0.296722	0.593646	-2.42617	0.0155571	0.0479035	-3.3735	CCL13	yes
-0.328919	2.55106	-2.39431	0.0169621	0.0514981	-3.44647	GMPR	no
-0.228144	2.2336	-2.39227	0.0170556	0.0514981	-3.45111	CXCL17	no
-0.167462	0.513076	-2.37582	0.0178585	0.0534039	-3.47863	PTPRM	no
-0.152376	0.35915	-2.34989	0.0191175	0.0564699	-3.54497	PRELP	no
-0.19002	0.385692	-2.34735	0.019247	0.0564699	-3.55064	OSCAR	no
-0.268757	1.51656	-2.31448	0.0210165	0.0608793	-3.61513	IL7	no
-0.181671	0.279917	-2.3115	0.0211593	0.0608793	-3.63	B4GALT1	no
-0.22385	0.867574	-2.30831	0.0213371	0.0608793	-3.63701	CRELD2	no
-0.134433	0.353201	-2.28909	0.0224369	0.0634354	-3.679	PON3	no
-0.188782	0.452307	-2.27725	0.0231495	0.0648603	-3.69841	IL1RL2	no
-0.178171	-0.000406076	-2.24516	0.0251384	0.0696804	-3.77371	OMD	no
-0.292481	0.237334	-2.24239	0.025318	0.0696804	-3.77963	GAL	no
-0.159367	0.326233	-2.23873	0.0255569	0.0697209	-3.78743	LTBR	no
-0.234813	0.409989	-2.22411	0.0265413	0.071777	-3.81206	MILR1	no
-0.255246	0.266598	-2.21656	0.0270452	0.0725092	-3.8344	SMPDL3A	no
-0.212799	0.306451	-2.2062	0.0277909	0.0738715	-3.84752	FABP9	no
0.284398	-0.315041	2.20013	0.0282212	0.0743796	-3.86023	TNFSF11	no
-0.236768	0.623666	-2.19616	0.0284807	0.0744327	-3.87723	SIRPB1	no
-0.244752	0.517999	-2.18014	0.0296529	0.0768505	-3.91057	FST	no
-0.170744	0.682913	-2.17325	0.0301577	0.0775127	-3.92669	MERTK	no
-0.164356	0.816509	-2.16566	0.0307367	0.0779428	-3.94238	TGFB1	no
-0.2528	0.55005	-2.16382	0.0308908	0.0779428	-3.94431	REG4	no
-0.353266	3.61732	-2.16141	0.0310769	0.0779428	-3.94926	CXCL3	no
-0.285178	1.57667	-2.13735	0.0330185	0.08215	-3.98961	TBC1D5	no
0.161246	-0.228017	2.0861	0.037424	0.092372	-4.09487	SIT1	no
-0.155119	0.359705	-2.0694	0.0389423	0.0953626	-4.1365	LY9	no
-0.228972	0.798423	-2.06561	0.0393144	0.0955216	-4.14204	CTRC	no
-0.158062	0.20389	-2.05474	0.0403852	0.0965897	-4.15425	CLEC4A	no
-0.124503	0.0771729	-2.05658	0.0401787	0.0965897	-4.15976	MEPE	no
-0.199016	0.829706	-2.05081	0.0407683	0.0965897	-4.16193	BACH1	no
-0.287097	0.386507	-2.04819	0.0409963	0.0965897	-4.17616	ENPP7	no
-0.186256	0.2328	-2.03277	0.0425364	0.0994649	-4.20614	PRSS8	no
-0.23659	1.53663	-2.0104	0.0448867	0.104177	-4.24	TRIM21	no
0.25071	1.37613	1.99859	0.046154	0.105543	-4.26251	PARP1	no
-0.23122	0.854539	-1.99948	0.0460412	0.105543	-4.26326	SPRY2	no
-0.151389	0.240044	-1.99449	0.0465716	0.105721	-4.27958	LAMA4	no
-0.247	1.12195	-1.97662	0.0485637	0.109062	-4.31339	DNPH1	no
-0.315045	0.325235	-1.97456	0.0487976	0.109062	-4.31727	EPCAM	no
-0.2353	0.595309	-1.97195	0.0490953	0.109062	-4.32217	CCL22	no
0.221415	0.435063	1.95404	0.0511672	0.112858	-4.3577	SERPINB8	no
-0.151121	0.316028	-1.94492	0.0522737	0.114487	-4.37264	CSF1	no
-0.143136	0.37795	-1.92034	0.0553428	0.119525	-4.40848	CD200	no
-0.143896	0.504319	-1.92183	0.0551222	0.119525	-4.41519	ADGRE2	no
-0.164606	0.39925	-1.89106	0.0591349	0.125144	-4.46413	IL15RA	no
-0.148196	0.51106	-1.89408	0.058702	0.125144	-4.46774	HGF	no
-0.240604	0.905306	-1.88812	0.059499	0.125144	-4.47849	HCLS1	no
-0.134578	0.332671	-1.88771	0.0595541	0.125144	-4.47923	IL18R1	no
-0.18424	0.111747	-1.87964	0.0606793	0.125809	-4.48465	TNFRSF13C	no
-0.272152	0.745596	-1.88149	0.0604116	0.125809	-4.48834	FIS1	no
-0.286322	-0.543331	-1.86686	0.0624312	0.128584	-4.51449	CCL24	no
-0.165526	0.644303	-1.86376	0.0628673	0.12863	-4.52002	CD40	no
-0.202372	0.567894	-1.85588	0.0640169	0.129281	-4.52439	FCRL6	no
-0.178682	0.574721	-1.85568	0.0640126	0.129281	-4.53434	AGRN	no
-0.18846	0.843736	-1.81738	0.0697135	0.139877	-4.59174	CXADR	no
-0.200454	0.668826	-1.81141	0.0706338	0.140815	-4.60207	IL5RA	no
-0.308452	-0.00302103	-1.80542	0.0715666	0.141319	-4.61239	OSM	no
-0.180941	0.0996875	-1.80396	0.0717954	0.141319	-4.6149	ICAM4	no
-0.208677	1.15042	-1.7709	0.077142	0.150888	-4.67122	TRAF2	no
-0.225291	0.693335	-1.76752	0.0776735	0.150978	-4.68672	CST7	no
-0.177639	0.00909786	-1.74549	0.0814504	0.157336	-4.71644	FCRL3	no
-0.138328	0.321394	-1.73117	0.0839593	0.160494	-4.74741	CTSC	no
-0.0486889	0.102448	-1.7302	0.0841174	0.160494	-4.75119	IDS	no
-0.111896	0.38833	-1.71191	0.0874372	0.165811	-4.78124	CD244	no
-0.139354	0.69901	-1.70047	0.0896188	0.168918	-4.78776	BTN3A2	no
-0.185395	0.494235	-1.66454	0.0965519	0.180889	-4.85544	CCL23	no
-0.145585	0.552596	-1.65712	0.0980765	0.182645	-4.85717	RAB6A	no
-0.255117	0.717626	-1.64731	0.100042	0.185197	-4.88267	CXCL10	no
-0.140752	-0.167083	-1.63305	0.103042	0.188073	-4.89494	STX8	no
0.167396	-0.550585	1.63122	0.10341	0.188073	-4.90051	NBN	no
-0.216211	2.15419	-1.6344	0.102706	0.188073	-4.90512	CXCL6	no
-0.135435	0.709777	-1.61054	0.10783	0.194971	-4.93988	FSTL3	no
-0.280475	1.39021	-1.60307	0.109469	0.196791	-4.95135	ANGPT1	no
-0.173818	1.07436	-1.59599	0.111043	0.198474	-4.96218	TREM2	no
-0.138881	0.375891	-1.58541	0.113408	0.201542	-4.98049	CDSN	no
-0.178046	0.994166	-1.55885	0.119584	0.21131	-5.01816	TFF2	no
0.197845	0.907852	1.54957	0.121832	0.211675	-5.02172	ALDH3A1	no
-0.23608	-0.98738	-1.54432	0.123098	0.212686	-5.02947	PSPN	no
-0.11319	0.253216	-1.54995	0.121706	0.211675	-5.03138	CD48	no
-0.248359	2.09306	-1.55114	0.121403	0.211675	-5.03186	DNAJA2	no
-0.110254	0.368365	-1.52781	0.127128	0.217114	-5.05645	IL3RA	no
-0.238371	2.00813	-1.52522	0.127755	0.217114	-5.06771	CXCL1	no
-0.154359	0.185758	-1.52621	0.127492	0.217114	-5.06853	LAMP3	no
-0.11544	0.109003	-1.5166	0.129955	0.218464	-5.06997	TGFA	no
-0.140202	0.103915	-1.5167	0.129893	0.218464	-5.08009	IL18	no
-0.127761	0.571899	-1.50167	0.133767	0.222787	-5.09148	IFNLR1	no
-0.195973	0.444496	-1.50093	0.133959	0.222787	-5.09254	BID	no
0.183966	0.236464	1.49545	0.135382	0.223957	-5.10038	EGLN1	no
-0.151208	0.527871	-1.49055	0.136665	0.224882	-5.10737	CCL7	no
-0.119919	0.53918	-1.48708	0.137579	0.225195	-5.1123	CD83	no
-0.125625	0.53055	-1.48248	0.138797	0.226	-5.11882	HSD11B1	no
-0.102732	0.318636	-1.4764	0.140385	0.227394	-5.13775	BTN2A1	no
-0.14611	0.511089	-1.44775	0.148268	0.237687	-5.16741	CD70	no
-0.16189	1.19734	-1.44278	0.149664	0.238283	-5.17427	SAMD9L	no
-0.0970148	0.425008	-1.45167	0.147123	0.237073	-5.17465	VEGFD	no
-0.228198	-5.76112	-1.44091	0.150172	0.238283	-5.17965	IL10	no
-0.102204	0.496021	-1.40661	0.160085	0.252723	-5.23395	TNFRSF14	no
-0.134721	1.0047	-1.37187	0.170656	0.266704	-5.27244	LILRB4	no
-0.151496	1.42335	-1.3777	0.168817	0.265163	-5.27476	DFFA	no
-0.0972737	0.59941	-1.36224	0.173656	0.270035	-5.2927	COLEC12	no
-0.125692	0.471686	-1.35147	0.177112	0.272682	-5.29614	CLEC4C	no
-0.102714	0.408492	-1.35923	0.174608	0.270164	-5.29662	CRHBP	no
0.140227	0.278193	1.33264	0.183212	0.279308	-5.32029	SH2D1A	no
-0.135848	0.458151	-1.33802	0.181406	0.277918	-5.32632	KYNU	no
-0.103162	0.670563	-1.31708	0.18837	0.285772	-5.33999	BCL2L11	no
-0.119901	0.393669	-1.30028	0.194027	0.292924	-5.37161	SMOC2	no
-0.104073	0.67804	-1.28455	0.199501	0.299734	-5.38044	ISM1	no
-0.157996	0.45825	-1.27293	0.20359	0.304406	-5.39464	CLEC4D	no
-0.127287	0.306659	-1.26345	0.206956	0.307959	-5.40902	GALNT3	no
-0.0793497	0.252903	-1.25636	0.209531	0.310306	-5.41468	ITGA11	no
-0.135463	0.942069	-1.23498	0.217375	0.31934	-5.44014	SLAMF7	no
-0.10138	0.571571	-1.23415	0.217685	0.31934	-5.44112	SIGLEC10	no
-0.116014	0.584232	-1.22439	0.221323	0.323153	-5.45549	SCGN	no
-0.112679	0.745083	-1.20343	0.229339	0.333292	-5.47693	IL32	no
-0.120733	0.521672	-1.18769	0.235479	0.339046	-5.49492	FCAR	no
-0.119915	0.285592	-1.18821	0.235227	0.339046	-5.50746	TLR3	no
-0.127252	-0.267771	-1.15651	0.247953	0.355362	-5.54065	MMP10	no
-0.138025	1.20925	-1.13343	0.257539	0.367407	-5.55515	SPINK4	no
-0.195574	1.18259	-1.11796	0.264082	0.375021	-5.57181	IL6	no
-0.083352	0.0428022	-1.10738	0.268622	0.379734	-5.58306	CD4	no
-0.270435	-0.140689	-1.08704	0.277505	0.388757	-5.60442	MICB_MICA	no
-0.0995425	0.534524	-1.08754	0.277256	0.388757	-5.61477	ANGPTL2	no
-0.0391	0.185817	-1.05819	0.2904	0.404998	-5.64734	PCDH1	no
-0.08069	0.52164	-1.05066	0.293859	0.407991	-5.65253	MATN2	no
-0.20191	0.269142	-1.037	0.300173	0.414905	-5.66619	FGF19	no
-0.0976368	0.838342	-1.00749	0.314152	0.431409	-5.68414	TRIM5	no
-0.130393	-0.228131	-1.00596	0.314887	0.431409	-5.68561	GZMB	no
-0.0700142	-0.670434	-0.992682	0.32131	0.436365	-5.69831	PTH1R	no
-0.0692444	0.578316	-0.993873	0.320691	0.436365	-5.71057	PGF	no
-0.0928563	0.131584	-0.969439	0.332761	0.44919	-5.72014	COL9A1	no
0.0966823	0.6325	0.966628	0.334164	0.44919	-5.72274	SLC39A5	no
-0.0584259	0.769101	-0.963253	0.335815	0.44919	-5.73928	NFASC	no
-0.0408593	0.274623	-0.961368	0.33676	0.44919	-5.74102	C1QA	no
-0.107914	1.01621	-0.945287	0.344936	0.454555	-5.74227	NUB1	no
-0.117759	1.51483	-0.958951	0.337975	0.44919	-5.74325	PPP1R9B	no
-0.146174	1.55433	-0.949006	0.343005	0.453935	-5.75234	MMP1	no
-0.0874606	0.195728	-0.931233	0.35215	0.460162	-5.7549	IL17RB	no
-0.09255	0.640612	-0.940856	0.347175	0.455576	-5.75728	CCL4	no
-0.0802194	0.383426	-0.917381	0.359329	0.46563	-5.77818	LY6D	no
0.0727926	0.221463	0.919964	0.357967	0.46563	-5.77835	GZMA	no
-0.0911028	0.717066	-0.89315	0.372163	0.476307	-5.79115	RABGAP1L	no
-0.112705	0.735063	-0.897695	0.369725	0.476307	-5.79531	SCGB3A2	no
-0.0750791	0.523106	-0.893472	0.371979	0.476307	-5.79893	SIGLEC1	no
-0.0659997	0.415026	-0.881582	0.378372	0.48227	-5.80905	LGALS9	no
-0.0655185	0.369658	-0.855013	0.39289	0.49873	-5.83361	ADAM23	no
-0.0925074	1.26465	-0.836417	0.403258	0.508943	-5.84869	AGRP	no
-0.0806667	0.545833	-0.834727	0.404209	0.508943	-5.85004	CD22	no
-0.0350519	0.173827	-0.809305	0.418665	0.52502	-5.87008	BSG	no
-0.0811085	0.0934972	-0.797846	0.42529	0.531186	-5.87645	MZB1	no
0.0830179	0.315063	0.756559	0.449645	0.557954	-5.89605	SULT2A1	no
-0.0871855	0.148459	-0.753242	0.451614	0.557954	-5.90961	HSPA1A	no
-0.0664678	0.195603	-0.752425	0.452104	0.557954	-5.9102	AGER	no
-0.06953	0.602404	-0.734929	0.462692	0.568763	-5.91453	TNF	no
-0.0973745	1.71622	-0.721929	0.470651	0.57627	-5.92058	PIK3AP1	no
-0.115029	0.635146	-0.714321	0.47532	0.579704	-5.937	SHMT1	no
-0.0928393	0.875848	-0.710244	0.477842	0.580503	-5.93978	CXCL9	no
0.0845714	0.296414	0.675116	0.499891	0.600256	-5.9519	PSIP1	no
-0.0541464	0.585258	-0.668875	0.503861	0.600482	-5.95592	IL15	no
-0.049971	0.165712	-0.683618	0.494493	0.596155	-5.95758	EPHA1	no
-0.0546054	0.924438	-0.683512	0.49456	0.596155	-5.95765	CHRDL1	no
0.133493	-0.489532	0.66871	0.503942	0.600482	-5.96972	CCL20	no
-0.0539698	0.909879	-0.615253	0.538647	0.63513	-5.98891	IL4R	no
0.101963	-0.695524	0.614498	0.539146	0.63513	-5.98936	NCF2	no
-0.271593	-1.18224	-0.6273	0.530712	0.629968	-5.99298	PNLIPRP2	no
-0.0516407	0.402224	-0.608304	0.54322	0.637515	-6.00672	KLRD1	no
-0.0596185	0.707624	-0.600384	0.548481	0.641269	-6.01132	CCL25	no
-0.0498141	1.03847	-0.549463	0.582916	0.678977	-6.02563	PTX3	no
-0.0821412	-0.607005	-0.49491	0.620853	0.717789	-6.06424	CKMT1A_CKMT1B	no
-0.0487037	0.82503	-0.496429	0.619776	0.717789	-6.06601	VEGFA	no
0.0436154	0.479565	0.459242	0.646246	0.744379	-6.06924	LSP1	no
-0.0323519	0.259023	-0.451604	0.65172	0.747915	-6.0864	ADA	no
-0.0433934	0.753353	-0.41215	0.680384	0.777939	-6.10025	LGALS4	no
-0.0197853	0.354623	-0.368465	0.712671	0.811871	-6.10525	SELPLG	no
-0.0629931	0.309468	-0.360024	0.718966	0.816053	-6.11127	IL17C	no
-0.0341155	0.545129	-0.345263	0.730032	0.819638	-6.11319	CCL3	no
-0.0332468	0.467817	-0.352457	0.724625	0.819485	-6.12215	TNFRSF13B	no
-0.0368963	0.206898	-0.348647	0.727478	0.819638	-6.12594	FCRL2	no
-0.0284593	0.77078	-0.33302	0.739237	0.826315	-6.13105	KLRB1	no
-0.0295926	-0.260193	-0.330118	0.741428	0.826315	-6.13197	TPSAB1	no
-0.0321556	0.152901	-0.32678	0.74395	0.826315	-6.13302	CLEC7A	no
-0.0211074	0.435649	-0.315485	0.752504	0.832843	-6.13651	TNFSF10	no
-0.0595627	0.501229	-0.302811	0.762144	0.84052	-6.13776	FABP1	no
-0.0376824	0.509319	-0.270046	0.787225	0.859203	-6.13846	MVK	no
0.0203183	0.437907	0.249754	0.802872	0.866991	-6.14044	NCR1	no
-0.0278481	-0.103669	-0.296935	0.76662	0.84247	-6.14196	CD6	no
0.0206441	0.721233	0.239302	0.810962	0.872696	-6.14289	MAPK9	no
0.0306244	0.417618	0.218212	0.827346	0.87832	-6.14751	KRT19	no
0.0188528	0.479829	0.213506	0.831013	0.87832	-6.14849	LTA	no
-0.0274405	1.18509	-0.210786	0.833134	0.87832	-6.14904	ITM2A	no
-0.0214444	0.3797	-0.269847	0.787373	0.859203	-6.14933	TNFRSF4	no
0.0256266	0.0525954	0.205917	0.836934	0.879346	-6.15001	EPO	no
-0.0380188	1.22781	-0.255186	0.798671	0.865459	-6.15051	PKLR	no
0.0209593	0.461988	0.264305	0.791637	0.860836	-6.15075	FLT3LG	no
-0.0301099	-0.147126	-0.198152	0.843001	0.879776	-6.15152	CEACAM21	no
-0.025363	0.783291	-0.231567	0.816954	0.876113	-6.15854	CD79B	no
0.0185111	0.662372	0.215341	0.829576	0.87832	-6.16202	IL16	no
-0.0274259	0.692871	-0.214997	0.829844	0.87832	-6.16209	CXCL8	no
-0.0203078	0.716082	-0.199146	0.842219	0.879776	-6.16272	SCGB1A1	no
0.0325054	0.857766	0.126124	0.899679	0.926491	-6.1658	IFNG	no
-0.0142527	1.86927	-0.0868038	0.93086	0.949172	-6.16673	MLN	no
-0.0180111	0.637063	-0.189899	0.849453	0.883545	-6.16697	CD160	no
-0.00768739	0.753777	-0.0683923	0.945499	0.954981	-6.1681	PSMG3	no
-0.0114151	1.61878	-0.137239	0.89089	0.922391	-6.17272	ESM1	no
0.0146926	0.294502	0.134905	0.892733	0.922391	-6.17554	IL12B	no
-0.0099485	0.493847	-0.0873511	0.930423	0.949172	-6.17809	LHPP	no
-0.00803704	0.801882	-0.110689	0.9119	0.935977	-6.17839	CKAP4	no
0.0080522	-0.207109	0.0680512	0.945769	0.954981	-6.17953	IL1RN	no
0.0031233	0.468109	0.0360562	0.97125	0.973254	-6.18113	LAIR1	no
-0.00620741	-0.0296034	-0.0797504	0.936463	0.951764	-6.18122	FASLG	no
0.0035	0.466893	0.0407825	0.967483	0.973254	-6.18348	CLSTN2	no
-0.00314815	0.493097	-0.0335419	0.973254	0.973254	-6.18374	TNFRSF11A	no

## Sheet: H3N2lowDay35vsDay0
logFC	AveExpr	t	P.Value	adj.P.Val	B	ProtName	Significance
-0.804766	2.43116	-3.56794	0.000391867	0.0471462	-0.0696998	DAPP1	yes
-0.710018	2.71986	-3.39517	0.000736377	0.0471462	-0.604886	MGMT	yes
-0.41135	1.41602	-3.37468	0.000792217	0.0471462	-0.666691	FOXO1	yes
-0.540052	3.61732	-3.30526	0.00100817	0.0471462	-0.871003	CXCL3	yes
-0.24582	0.433474	-3.18787	0.0015164	0.0471462	-1.21353	CD200R1	yes
-0.462409	1.51855	-3.14612	0.00174589	0.0471462	-1.33167	GOPC	yes
-0.284691	0.741249	-3.13056	0.00183619	0.0471462	-1.37452	IRAK1	yes
-0.363272	1.51656	-3.13029	0.00184096	0.0471462	-1.37607	IL7	yes
-0.477506	1.99155	-3.12381	0.00188123	0.0471462	-1.39418	MAP2K6	yes
-0.213957	-0.140225	-3.11761	0.00192051	0.0471462	-1.41147	CD84	yes
-0.564044	2.24692	-3.11377	0.00194524	0.0471462	-1.42217	NT5C3A	yes
-0.275859	0.502114	-3.09072	0.00209651	0.0471462	-1.48545	ENAH	yes
-0.554796	2.52408	-3.08735	0.00211716	0.0471462	-1.49506	PTPN6	yes
-0.584494	2.42043	-3.06502	0.00228556	0.0471462	-1.55687	IRAK4	yes
-0.711573	3.77882	-3.03267	0.0025337	0.0471462	-1.64522	MANF	yes
-0.236251	0.670563	-3.01807	0.00266418	0.0471462	-1.68465	BCL2L11	yes
-0.229792	0.272449	-3.01334	0.00270535	0.0471462	-1.69741	DPP10	yes
-0.555527	2.75254	-3.00609	0.00276221	0.0471462	-1.71727	CRKL	yes
-0.378926	1.40313	-2.99395	0.00288032	0.0471462	-1.74956	CCL28	yes
-0.510049	2.04978	-2.93815	0.00344306	0.0510038	-1.89778	ANXA11	no
-0.274457	0.274902	-2.93729	0.00344398	0.0510038	-1.90091	ANGPTL4	no
-0.493606	3.10275	-2.8147	0.00505011	0.0713902	-2.21797	DBNL	no
-0.3759	1.99375	-2.75706	0.00601254	0.0797036	-2.36263	HPCAL1	no
-0.441874	2.27884	-2.74165	0.00629813	0.0797036	-2.40081	LAT	no
-0.245093	0.771346	-2.73529	0.00643788	0.0797036	-2.41396	CNTNAP2	no
-0.439589	2.25376	-2.72275	0.00666527	0.0797036	-2.44736	PRDX5	no
-0.283126	1.49683	-2.71019	0.0069196	0.0797036	-2.47811	NUDC	no
-0.327015	1.59589	-2.67701	0.00764093	0.0816681	-2.55841	PLA2G4A	no
-0.491059	2.50042	-2.67274	0.00773118	0.0816681	-2.569	EIF4G1	no
-0.356964	1.88801	-2.66481	0.0079341	0.0816681	-2.58491	AXIN1	no
-0.327515	0.301646	-2.64869	0.00829639	0.0816681	-2.62672	CD40LG	no
-0.18491	0.69033	-2.62915	0.00880422	0.0816681	-2.66975	LIFR	no
-0.358597	1.84601	-2.62719	0.00885442	0.0816681	-2.67437	ARHGEF12	no
-0.321577	1.31186	-2.62375	0.00892834	0.0816681	-2.68564	NCK2	no
-0.297387	0.854539	-2.57296	0.0103409	0.0884773	-2.80186	SPRY2	no
-0.324551	1.36853	-2.56708	0.0105245	0.0884773	-2.81476	BCR	no
-0.416422	2.61602	-2.56649	0.0105262	0.0884773	-2.81966	MGLL	no
-0.350089	2.55106	-2.54842	0.011073	0.0885748	-2.86187	GMPR	no
-0.217205	1.01412	-2.54758	0.0111075	0.0885748	-2.86329	GLOD4	no
-0.2787	1.42335	-2.53448	0.0115182	0.0895544	-2.89385	DFFA	no
-0.446763	1.48155	-2.51027	0.0123383	0.0935906	-2.94843	EGF	no
-0.169091	0.279119	-2.48855	0.0131274	0.0959126	-2.99342	ITGA6	no
-0.396148	1.0056	-2.48441	0.0132612	0.0959126	-3.00673	CCL17	no
-0.206575	0.590246	-2.46652	0.0139347	0.098082	-3.0467	DAG1	no
-0.201315	0.430928	-2.45966	0.0141919	0.098082	-3.06261	TNFSF12	no
-0.236427	0.829706	-2.43779	0.0150996	0.102087	-3.10602	BACH1	no
-0.320281	2.15419	-2.4211	0.0157736	0.104374	-3.14766	CXCL6	no
-0.211953	0.552596	-2.41401	0.0161103	0.104381	-3.15798	RAB6A	no
-0.213561	1.06189	-2.39489	0.0169456	0.106371	-3.20398	CCN2	no
-0.289571	1.60471	-2.39194	0.0171014	0.106371	-3.20578	NFATC1	no
-0.156502	0.295431	-2.37908	0.0176919	0.107886	-3.2345	WNT9A	no
-0.227535	0.306451	-2.36039	0.018611	0.109565	-3.27334	FABP9	no
-0.311613	1.60867	-2.34917	0.0191753	0.109565	-3.29715	PLXNA4	no
-0.413267	1.6157	-2.34808	0.0192094	0.109565	-3.30429	MPIG6B	no
-0.44549	2.73737	-2.34482	0.0193764	0.109565	-3.3112	TIMP3	no
-0.304305	1.91354	-2.28848	0.0224956	0.124354	-3.42406	HEXIM1	no
-0.268564	1.53663	-2.28346	0.0227915	0.124354	-3.43441	TRIM21	no
-0.417785	2.50825	-2.25127	0.0247467	0.132693	-3.50563	PDLIM7	no
-0.253412	0.329785	-2.24128	0.025414	0.133962	-3.52051	CASP2	no
-0.34838	2.00813	-2.2298	0.0261471	0.135002	-3.54914	CXCL1	no
-0.243691	0.845465	-2.22522	0.0264795	0.135002	-3.55288	EDAR	no
-0.20603	0.195728	-2.19501	0.0285883	0.140983	-3.61314	IL17RB	no
-0.12676	0.103029	-2.18898	0.0290126	0.140983	-3.62649	AMBN	no
-0.124049	0.0628899	-2.18909	0.0289927	0.140983	-3.63054	CD58	no
-0.248377	1.01621	-2.17699	0.0299144	0.143129	-3.64871	NUB1	no
-0.262284	0.696444	-2.15098	0.0319213	0.148642	-3.69954	METAP1D	no
-0.410416	2.56305	-2.14938	0.0320225	0.148642	-3.70853	SKAP2	no
-0.270052	0.905306	-2.11921	0.0344887	0.157229	-3.76795	HCLS1	no
-0.166242	0.237255	-2.11385	0.0349868	0.157229	-3.77106	CLEC4G	no
-0.291588	2.47343	-2.10918	0.0353892	0.157229	-3.77996	CCL26	no
-0.415887	2.89306	-2.08575	0.0374705	0.164131	-3.82436	CLIP2	no
-0.233224	1.19734	-2.07975	0.0380201	0.164226	-3.83566	SAMD9L	no
-0.347026	2.92061	-2.03039	0.0428078	0.174648	-3.92736	BANK1	no
-0.182002	0.0718198	-2.02808	0.0430273	0.174648	-3.93324	CXCL14	no
0.168497	1.61878	2.02639	0.0431875	0.174648	-3.94115	ESM1	no
-0.153851	0.109003	-2.02244	0.0436244	0.174648	-3.94192	TGFA	no
-0.275806	1.67136	-2.02124	0.0437484	0.174648	-3.94411	IKBKG	no
-0.379946	1.87364	-2.02044	0.0438023	0.174648	-3.95205	PDGFB	no
-0.249662	0.45825	-2.01267	0.0446459	0.175758	-3.95973	CLEC4D	no
-0.204598	0.717066	-2.00684	0.0452496	0.175908	-3.97202	RABGAP1L	no
-0.19594	0.0996875	-1.95467	0.0511379	0.196344	-4.06378	ICAM4	no
-0.309941	2.09306	-1.93575	0.0533746	0.201858	-4.10526	DNAJA2	no
-0.329682	-0.00302103	-1.93084	0.0540274	0.201858	-4.10568	OSM	no
-0.174585	1.03847	-1.92687	0.0545211	0.201858	-4.1126	PTX3	no
-0.224849	1.15042	-1.90929	0.0567553	0.207657	-4.14311	TRAF2	no
-0.29125	1.52313	-1.89957	0.0580228	0.209827	-4.15986	DECR1	no
-0.140352	0.37795	-1.88411	0.0600882	0.212357	-4.18634	CD200	no
-0.129477	0.446653	-1.88687	0.0596826	0.212357	-4.18868	CD276	no
-0.120911	0.53947	-1.86906	0.0621239	0.215787	-4.21903	CRIM1	no
-0.164466	0.796064	-1.86621	0.0625221	0.215787	-4.22386	F2R	no
-0.202885	0.318919	-1.85506	0.064134	0.215787	-4.23551	PROK1	no
-0.226819	1.51483	-1.84706	0.0652387	0.215787	-4.25754	PPP1R9B	no
-0.164341	0.352609	-1.84151	0.0660789	0.215787	-4.26008	LRRN1	no
-0.125179	0.337451	-1.84238	0.0659366	0.215787	-4.26397	PLAUR	no
-0.156284	0.571899	-1.83802	0.0666094	0.215787	-4.26398	IFNLR1	no
-0.186663	0.458151	-1.83851	0.0664892	0.215787	-4.27185	KYNU	no
-0.237523	0.444496	-1.82025	0.0692751	0.222109	-4.29342	BID	no
-0.226345	1.12195	-1.81189	0.0705267	0.223814	-4.31453	DNPH1	no
-0.206859	0.36978	-1.80222	0.0720699	0.226401	-4.323	NPPC	no
-0.152393	-0.0451554	-1.7943	0.0732924	0.227939	-4.34332	MEGF10	no
-0.135089	0.816509	-1.78002	0.0755865	0.232747	-4.36796	TGFB1	no
-0.145001	0.452307	-1.75001	0.0806677	0.245936	-4.409	IL1RL2	no
-0.125627	0.155488	-1.7454	0.0814516	0.245936	-4.4219	ROBO1	no
-0.131313	-0.179406	-1.73591	0.0831177	0.248554	-4.4369	CDON	no
-0.22929	1.57667	-1.71951	0.0860949	0.253498	-4.45492	TBC1D5	no
-0.17416	0.527871	-1.71783	0.0864013	0.253498	-4.45754	CCL7	no
-0.111618	0.218415	-1.70573	0.0885996	0.257518	-4.48407	NME3	no
-0.215344	-0.228131	-1.66233	0.0970285	0.276843	-4.54257	GZMB	no
-0.255555	-0.543331	-1.66677	0.0961065	0.276751	-4.54375	CCL24	no
-0.127856	0.328047	-1.65031	0.0994109	0.281062	-4.57014	CTSO	no
-0.105041	0.38833	-1.60703	0.108582	0.304225	-4.63423	CD244	no
-0.13707	0.721233	-1.58984	0.112458	0.310272	-4.64945	MAPK9	no
-0.221233	0.509319	-1.58624	0.113253	0.310272	-4.65681	MVK	no
0.203903	-0.315041	1.57836	0.115069	0.311187	-4.66593	TNFSF11	no
-0.123933	0.51106	-1.58398	0.113733	0.310272	-4.66768	HGF	no
-0.146447	0.745083	-1.56501	0.118167	0.31681	-4.68497	IL32	no
-0.0864248	0.117658	-1.52775	0.127126	0.334998	-4.74559	IL1R2	no
-0.134263	-0.112264	-1.52586	0.127579	0.334998	-4.74988	CCL11	no
-0.170664	0.517999	-1.52067	0.128894	0.334998	-4.75541	FST	no
-0.185793	0.593646	-1.51915	0.12926	0.334998	-4.75918	CCL13	no
-0.142959	0.938151	-1.49835	0.134608	0.345975	-4.77986	CSF3	no
-0.147979	0.511089	-1.46715	0.142919	0.35845	-4.81959	CD70	no
-0.115589	0.682913	-1.47123	0.141762	0.35845	-4.82438	MERTK	no
-0.170056	0.148459	-1.46965	0.142204	0.35845	-4.82478	HSPA1A	no
-0.116592	0.53918	-1.44668	0.148567	0.366844	-4.84666	CD83	no
-0.0902785	0.212676	-1.44301	0.149564	0.366844	-4.86008	ERBB3	no
-0.208539	0.745596	-1.44216	0.149804	0.366844	-4.8612	FIS1	no
-0.100907	0.513076	-1.43245	0.152594	0.370757	-4.86526	PTPRM	no
-0.117087	0.571571	-1.42622	0.154385	0.372199	-4.87335	SIGLEC10	no
0.195109	0.417618	1.39107	0.164779	0.391192	-4.9183	KRT19	no
-0.117317	0.358784	-1.39105	0.164751	0.391192	-4.92708	SCG3	no
-0.135222	1.29428	-1.37972	0.168226	0.39337	-4.93493	CXCL12	no
-0.241361	1.39021	-1.37994	0.168142	0.39337	-4.94108	ANGPT1	no
-0.116991	-0.167083	-1.35818	0.174973	0.406095	-4.95935	STX8	no
-0.115097	0.465611	-1.30908	0.191065	0.436353	-5.01883	LY75	no
-0.202285	0.717626	-1.30658	0.191881	0.436353	-5.03079	CXCL10	no
-0.140952	0.567894	-1.29339	0.196429	0.436353	-5.03738	FCRL6	no
-0.0975185	0.359705	-1.30097	0.193774	0.436353	-5.03924	LY9	no
-0.14769	0.493847	-1.29716	0.195097	0.436353	-5.04195	LHPP	no
-0.0908036	-0.670434	-1.28821	0.198225	0.43722	-5.04345	PTH1R	no
-0.265482	1.8839	-1.29512	0.1958	0.436353	-5.04436	ATP5IF1	no
-0.103882	-0.0376165	-1.2701	0.204564	0.448025	-5.07358	DNER	no
-0.12378	0.111747	-1.26345	0.206956	0.450092	-5.0746	TNFRSF13C	no
-0.18966	-0.98738	-1.24141	0.214995	0.461127	-5.09724	PSPN	no
-0.0964074	0.670297	-1.24763	0.212675	0.459318	-5.09933	SPINT2	no
-0.108219	0.366435	-1.22718	0.220258	0.467758	-5.12238	SPON1	no
-0.164123	1.71622	-1.21753	0.223937	0.467758	-5.12393	PIK3AP1	no
-0.196315	0.635146	-1.21948	0.223163	0.467758	-5.13096	SHMT1	no
-0.0956107	0.283185	-1.21701	0.224103	0.467758	-5.13371	LGMN	no
-0.0892388	0.122624	-1.20889	0.227217	0.469136	-5.13593	ITGB6	no
-0.12242	0.00909786	-1.20352	0.229288	0.469136	-5.14183	FCRL3	no
-0.0874163	0.189353	-1.20431	0.228969	0.469136	-5.14771	CRLF1	no
-0.085537	0.259023	-1.19402	0.232948	0.473508	-5.1608	ADA	no
-0.185396	-5.76112	-1.17123	0.242006	0.482033	-5.17669	IL10	no
-0.083133	0.155562	-1.16939	0.242731	0.482033	-5.18546	NELL2	no
-0.111256	2.2336	-1.1666	0.243841	0.482033	-5.1903	CXCL17	no
-0.0945742	0.69901	-1.15474	0.24871	0.482033	-5.19163	BTN3A2	no
-0.0886194	0.20389	-1.15271	0.249541	0.482033	-5.19376	CLEC4A	no
0.0847495	0.165712	1.15976	0.246631	0.482033	-5.19569	EPHA1	no
-0.184841	0.325235	-1.15885	0.246998	0.482033	-5.19664	EPCAM	no
-0.0325111	0.102448	-1.15531	0.248432	0.482033	-5.20225	IDS	no
-0.0422778	0.185817	-1.14419	0.253006	0.48571	-5.2139	PCDH1	no
-0.123257	0.798423	-1.11228	0.266485	0.508447	-5.24483	CTRC	no
-0.106758	0.838342	-1.10226	0.27084	0.513605	-5.24547	TRIM5	no
-0.0779667	0.332671	-1.09363	0.274561	0.517507	-5.26547	IL18R1	no
0.277971	0.857766	1.07909	0.281013	0.52465	-5.27101	IFNG	no
-0.079028	0.920261	-1.0775	0.281725	0.52465	-5.27258	IL17D	no
0.105909	0.6325	1.05951	0.289841	0.533375	-5.28749	SLC39A5	no
-0.148571	0.386507	-1.06025	0.289477	0.533375	-5.29633	ENPP7	no
-0.0830792	0.43726	-1.03207	0.302473	0.553348	-5.3232	WFIKKN2	no
-0.0767908	0.0428022	-1.02082	0.307796	0.559793	-5.3241	CD4	no
-0.10093	0.185758	-0.997932	0.318721	0.573567	-5.35673	LAMP3	no
-0.0937465	0.467817	-0.994135	0.320577	0.573567	-5.35824	TNFRSF13B	no
-0.0761259	0.369658	-0.993439	0.320902	0.573567	-5.36081	ADAM23	no
-0.0714326	-0.249176	-0.985275	0.324905	0.577402	-5.36624	ENPP5	no
0.103178	0.753353	0.980281	0.327361	0.578462	-5.37071	LGALS4	no
0.0921133	0.131584	0.962257	0.336352	0.589861	-5.37693	COL9A1	no
0.0736826	0.52164	0.959711	0.337606	0.589861	-5.3889	MATN2	no
-0.0919449	1.0047	-0.936749	0.349294	0.606452	-5.4016	LILRB4	no
-0.081209	0.39925	-0.933432	0.351001	0.606452	-5.40443	IL15RA	no
-0.0924321	-0.147046	-0.924578	0.355599	0.609752	-5.40928	NTF3	no
-0.0973116	0.409989	-0.922183	0.356832	0.609752	-5.41393	MILR1	no
-0.0845416	0.103915	-0.914851	0.360655	0.612916	-5.42724	IL18	no
-0.097586	1.07436	-0.896307	0.370465	0.626167	-5.44256	TREM2	no
-0.089439	0.521672	-0.880364	0.379054	0.632341	-5.44559	FCAR	no
-0.0713355	0.385692	-0.881491	0.378421	0.632341	-5.45457	OSCAR	no
-0.108665	0.296414	-0.867973	0.385795	0.634827	-5.45545	PSIP1	no
-0.0847723	0.867574	-0.874429	0.382251	0.632341	-5.46022	CRELD2	no
0.0752148	0.466893	0.876413	0.381162	0.632341	-5.46062	CLSTN2	no
-0.0765336	0.644303	-0.862005	0.389045	0.636806	-5.47006	CD40	no
0.0959704	0.435063	0.846964	0.397358	0.647007	-5.48378	SERPINB8	no
-0.0983181	0.55005	-0.841802	0.40025	0.647414	-5.48576	REG4	no
-0.0904342	0.623666	-0.839085	0.401772	0.647414	-5.48784	SIRPB1	no
0.106926	1.18509	0.821855	0.411523	0.656326	-5.49092	ITM2A	no
-0.0607148	0.253216	-0.831643	0.405957	0.650786	-5.49351	CD48	no
-0.201301	-0.140689	-0.809631	0.41851	0.661806	-5.5	MICB_MICA	no
0.0624532	-0.228017	0.808384	0.419215	0.661806	-5.50361	SIT1	no
0.0578667	0.801882	0.796964	0.425792	0.668794	-5.52128	CKAP4	no
-0.0868512	0.753777	-0.773151	0.439772	0.680401	-5.52628	PSMG3	no
-0.0584048	0.415026	-0.780374	0.435493	0.680401	-5.53121	LGALS9	no
-0.0564016	0.387267	-0.772088	0.440381	0.680401	-5.53708	IL10RB	no
0.0722185	0.493097	0.769451	0.441933	0.680401	-5.54095	TNFRSF11A	no
-0.0956667	0.692871	-0.749949	0.453584	0.691541	-5.55447	CXCL8	no
-0.0644074	0.662372	-0.749255	0.454001	0.691541	-5.55495	IL16	no
0.056363	0.408492	0.746094	0.455917	0.691541	-5.55508	CRHBP	no
-0.0946167	0.693335	-0.742544	0.458062	0.691541	-5.55749	CST7	no
-0.0875567	0.595309	-0.734004	0.463246	0.694579	-5.56325	CCL22	no
-0.0814912	0.494235	-0.731879	0.464541	0.694579	-5.56467	CCL23	no
0.0909514	0.907852	0.712778	0.476291	0.703699	-5.56713	ALDH3A1	no
-0.060209	0.53055	-0.71094	0.477429	0.703699	-5.56832	HSD11B1	no
-0.0653133	0.471686	-0.702687	0.482554	0.707898	-5.57363	CLEC4C	no
-0.063037	0.375891	-0.719603	0.472054	0.702434	-5.57483	CDSN	no
-0.0754502	0.942069	-0.688273	0.491577	0.714395	-5.58276	SLAMF7	no
-0.0702111	0.285592	-0.695708	0.486885	0.710898	-5.59026	TLR3	no
0.0626259	0.393669	0.679363	0.497182	0.71918	-5.59848	SMOC2	no
-0.0389455	0.353201	-0.663356	0.507369	0.730517	-5.60829	PON3	no
-0.0406504	0.252903	-0.644009	0.519843	0.734635	-5.60962	ITGA11	no
-0.0503079	0.840217	-0.645139	0.519103	0.734635	-5.6117	FGF5	no
-0.0777402	1.20925	-0.638765	0.523247	0.734635	-5.61268	SPINK4	no
-0.0659109	0.843736	-0.635983	0.525058	0.734635	-5.6143	CXADR	no
-0.062237	0.545833	-0.64402	0.519812	0.734635	-5.62187	CD22	no
-0.0370564	0.22161	-0.639181	0.522961	0.734635	-5.62266	IFNGR1	no
0.0505817	0.924438	0.633341	0.526764	0.734635	-5.62605	CHRDL1	no
-0.0928677	1.22781	-0.623528	0.533186	0.740271	-5.63168	PKLR	no
-0.0565726	0.479565	-0.59603	0.551405	0.749635	-5.63671	LSP1	no
-0.0391563	0.35915	-0.604041	0.546056	0.749635	-5.6426	PRELP	no
0.0479407	0.221463	0.605883	0.544825	0.749635	-5.64363	GZMA	no
-0.0492952	1.31249	-0.592757	0.553578	0.749635	-5.64876	CCL21	no
-0.0699727	-0.207109	-0.591539	0.554393	0.749635	-5.64942	IL1RN	no
-0.0913333	1.55433	-0.592963	0.553432	0.749635	-5.65071	MMP1	no
0.0502365	0.468109	0.580121	0.562061	0.756714	-5.65552	LAIR1	no
-0.0614982	0.668826	-0.556064	0.578398	0.768999	-5.65769	IL5RA	no
0.0451889	0.461988	0.569851	0.568995	0.762748	-5.66298	FLT3LG	no
-0.0413551	0.504319	-0.552496	0.580824	0.768999	-5.6698	ADGRE2	no
-0.0721489	0.875848	-0.552127	0.581077	0.768999	-5.66999	CXCL9	no
-0.0569417	0.637338	-0.545335	0.585736	0.770415	-5.67339	TPP1	no
0.0553904	0.716082	0.543349	0.587101	0.770415	-5.67438	SCGB1A1	no
0.0669855	0.735063	0.533706	0.593752	0.77587	-5.67912	SCGB3A2	no
-0.0589162	0.994166	-0.515991	0.60606	0.787496	-5.68761	TFF2	no
-0.0505084	0.640612	-0.513623	0.607714	0.787496	-5.68872	CCL4	no
0.060954	0.0525954	0.490075	0.62428	0.802278	-5.68913	EPO	no
-0.0820035	1.18259	-0.469036	0.639234	0.81718	-5.69833	IL6	no
-0.0489	0.707624	-0.492444	0.622589	0.802278	-5.70052	CCL25	no
0.0364666	0.585258	0.450745	0.652355	0.81718	-5.70599	IL15	no
-0.0532735	0.266598	-0.462769	0.643705	0.81718	-5.71139	SMPDL3A	no
-0.027729	0.0771729	-0.458179	0.646998	0.81718	-5.71332	MEPE	no
0.0896382	0.501229	0.455852	0.648669	0.81718	-5.71429	FABP1	no
-0.0299769	0.66787	-0.422807	0.672605	0.83672	-5.71711	HLA-E	no
0.0195852	0.173827	0.452198	0.651292	0.81718	-5.71788	BSG	no
0.0356074	0.3797	0.448066	0.654269	0.81718	-5.71958	TNFRSF4	no
-0.0499967	1.37613	-0.398799	0.690199	0.848334	-5.7261	PARP1	no
-0.0284676	0.368365	-0.394678	0.693232	0.848334	-5.7304	IL3RA	no
0.0369185	-0.260193	0.411842	0.680605	0.843299	-5.73381	TPSAB1	no
-0.0391421	-0.550585	-0.381618	0.70289	0.848334	-5.73502	NBN	no
-0.0386889	0.82503	-0.39435	0.693465	0.848334	-5.74025	VEGFA	no
-0.0352981	0.2328	-0.385356	0.700116	0.848334	-5.74136	PRSS8	no
-0.0270735	0.326233	-0.380436	0.703763	0.848334	-5.74308	LTBR	no
0.0266667	0.578316	0.382749	0.702043	0.848334	-5.74437	PGF	no
-0.0458263	0.237334	-0.351448	0.725381	0.871018	-5.75277	GAL	no
0.0311073	0.534524	0.339964	0.734009	0.874283	-5.75639	ANGPTL2	no
-0.1461	-1.18224	-0.337553	0.735824	0.874283	-5.75714	PNLIPRP2	no
-0.0257048	0.783756	-0.33661	0.736534	0.874283	-5.75743	TNFSF13	no
0.0436216	1.86927	0.265829	0.790472	0.924199	-5.76637	MLN	no
-0.0246933	0.523106	-0.293951	0.768902	0.909233	-5.76971	SIGLEC1	no
-0.0193852	0.425008	-0.290069	0.771865	0.909281	-5.77285	VEGFD	no
0.0231405	0.584232	0.244343	0.807055	0.933064	-5.7742	SCGN	no
0.0546926	-0.489532	0.273974	0.7842	0.920326	-5.777	CCL20	no
-0.0274315	-0.267771	-0.249383	0.803154	0.933064	-5.78077	MMP10	no
-0.0250598	0.0934972	-0.246584	0.805319	0.933064	-5.7814	MZB1	no
-0.0319237	-0.695524	-0.19251	0.847416	0.961102	-5.78169	NCF2	no
-0.0168247	0.909879	-0.191916	0.84788	0.961102	-5.78179	IL4R	no
-0.00935347	0.354623	-0.174296	0.861699	0.961102	-5.78473	SELPLG	no
-0.0170661	0.602404	-0.180479	0.856842	0.961102	-5.78657	TNF	no
-0.0239222	0.206898	-0.22605	0.821241	0.945947	-5.78794	FCRL2	no
-0.011959	0.437907	-0.14709	0.883116	0.968798	-5.78872	NCR1	no
-0.0155626	0.316028	-0.200351	0.841277	0.961102	-5.79084	CSF1	no
-0.0139167	0.315063	-0.126902	0.899066	0.977655	-5.79124	SULT2A1	no
0.0198	0.152901	0.201217	0.840598	0.961102	-5.79279	CLEC7A	no
0.0089241	0.67804	0.110214	0.91228	0.982824	-5.79304	ISM1	no
-0.0133921	0.236464	-0.108929	0.9133	0.982824	-5.79317	EGLN1	no
0.0161962	0.383426	0.185275	0.853079	0.961102	-5.79349	LY6D	no
-0.0133721	0.496021	-0.184093	0.854006	0.961102	-5.79369	TNFRSF14	no
-0.0129531	-0.147126	-0.085295	0.932059	0.984587	-5.79526	CEACAM21	no
-0.0145972	0.709777	-0.173639	0.862211	0.961102	-5.7954	FSTL3	no
0.0172359	0.309468	0.0985579	0.921525	0.984587	-5.79699	IL17C	no
-0.00398757	0.278193	-0.0379184	0.969767	0.995371	-5.79792	SH2D1A	no
0.00309979	0.545129	0.0313899	0.97497	0.997215	-5.79813	CCL3	no
-0.000746007	0.479829	-0.00845351	0.993258	0.999765	-5.79855	LTA	no
0.0128131	0.195603	0.145091	0.88469	0.968798	-5.79956	AGER	no
0.0136037	0.77078	0.159186	0.873577	0.968769	-5.79971	KLRB1	no
-0.0110422	0.279917	-0.140539	0.888283	0.96932	-5.80015	B4GALT1	no
-0.0168148	0.783291	-0.153522	0.878039	0.968769	-5.80052	CD79B	no
0.00928148	0.769101	0.153021	0.878434	0.968769	-5.80059	NFASC	no
0.000518936	0.306659	0.00515353	0.99589	0.999765	-5.80141	GALNT3	no
-0.0180653	0.269142	-0.0928111	0.926086	0.984587	-5.80524	FGF19	no
-0.0121926	0.294502	-0.111951	0.9109	0.982824	-5.80556	IL12B	no
-0.00657437	-0.000406076	-0.0828703	0.933984	0.984587	-5.80603	OMD	no
0.00510133	0.318636	0.073336	0.941564	0.984587	-5.80671	BTN2A1	no
0.00577602	0.321394	0.0723089	0.942381	0.984587	-5.80678	CTSC	no
-0.00538676	0.240044	-0.0709903	0.94343	0.984587	-5.80687	LAMA4	no
0.00737037	0.402224	0.0868195	0.930844	0.984587	-5.80784	KLRD1	no
0.00573333	-0.0296034	0.0736597	0.941306	0.984587	-5.80881	FASLG	no
0.00196607	0.59941	0.0275417	0.978037	0.997215	-5.80882	COLEC12	no
0.00227141	0.574721	0.0235967	0.981182	0.997215	-5.80892	AGRN	no
0.00143679	-0.607005	0.00865948	0.993094	0.999765	-5.80914	CKMT1A_CKMT1B	no
-2.19203e-05	0.754858	-0.000294361	0.999765	0.999765	-5.80917	TNFRSF11B	no
-0.00275185	0.274623	-0.0647477	0.948397	0.98646	-5.80937	C1QA	no
-0.00466296	-0.103669	-0.0497196	0.960363	0.995371	-5.81016	CD6	no
0.00288519	0.435649	0.0431239	0.965617	0.995371	-5.81044	TNFSF10	no
-0.00384815	0.637063	-0.0405728	0.96765	0.995371	-5.81053	CD160	no
0.000425926	1.26465	0.00385106	0.996929	0.999765	-5.81128	AGRP	no

## Sheet: H1N1highDay7vsDay0
logFC	AveExpr	t	P.Value	adj.P.Val	B	ProtName	Significance
0.375875	0.467817	7.91797	1.25782437061514e-14	3.9118337926131e-12	22.5852	TNFRSF13B	yes
0.215121	0.571899	4.96613	9.18098559758907e-07	0.000142764	5.32962	IFNLR1	yes
-0.163991	0.783756	-4.17809	3.39841181491283e-05	0.00352302	1.94559	TNFSF13	yes
-0.180216	0.771346	-3.90298	0.000107053	0.00658354	0.891475	CNTNAP2	yes
-0.17908	0.0718198	-3.8797	0.000117087	0.00658354	0.806383	CXCL14	yes
-0.14167	0.155562	-3.85856	0.000127014	0.00658354	0.725787	NELL2	yes
-0.1484	0.272449	-3.75445	0.000192602	0.00855704	0.350951	DPP10	yes
-0.310849	2.61602	-3.70762	0.000229547	0.00867346	0.181525	MGLL	yes
0.186422	0.545129	3.68584	0.000251	0.00867346	0.107954	CCL3	yes
-0.158804	0.352609	-3.44223	0.000620258	0.0184064	-0.720811	LRRN1	yes
-0.239791	1.99375	-3.4277	0.000651031	0.0184064	-0.772957	HPCAL1	yes
-0.278169	2.25376	-3.34754	0.000867129	0.0223607	-1.03325	PRDX5	yes
-0.404349	3.77882	-3.32682	0.000934692	0.0223607	-1.09927	MANF	yes
-0.145402	-0.112264	-3.20709	0.00141332	0.028997	-1.475	CCL11	yes
-0.124741	-0.179406	-3.19533	0.00147354	0.028997	-1.51061	CDON	yes
0.211907	-0.315041	3.19268	0.00149181	0.028997	-1.51261	TNFSF11	yes
-0.158088	1.29428	-3.131	0.00183345	0.0333294	-1.70079	CXCL12	yes
-0.280536	3.10275	-3.09903	0.00203679	0.0333294	-1.80171	DBNL	yes
-0.361095	2.43116	-3.09109	0.00209731	0.0333294	-1.81874	DAPP1	yes
-0.303917	2.42043	-3.08451	0.00214337	0.0333294	-1.83821	IRAK4	yes
-0.251061	1.0056	-3.04993	0.00239468	0.0350404	-1.94679	CCL17	yes
-0.273041	2.04978	-3.04024	0.00247874	0.0350404	-1.96837	ANXA11	yes
-0.28263	2.24692	-3.0236	0.00261677	0.0353833	-2.01682	NT5C3A	yes
0.19354	1.37613	3.00463	0.00278267	0.0360587	-2.07173	PARP1	yes
0.152108	0.6325	2.95834	0.0032288	0.0396603	-2.20435	SLC39A5	yes
-0.274172	2.52408	-2.94923	0.00331565	0.0396603	-2.2374	PTPN6	yes
0.165833	0.942069	2.92656	0.00357188	0.0411428	-2.29422	SLAMF7	yes
-0.127201	0.358784	-2.91407	0.0037067	0.0411489	-2.33661	SCG3	yes
0.142039	0.479565	2.90386	0.00383704	0.0411489	-2.35786	LSP1	yes
-0.183115	1.31186	-2.88507	0.00406047	0.0419067	-2.4176	NCK2	yes
0.120003	0.437907	2.87099	0.00425266	0.0419067	-2.44913	NCR1	yes
0.154798	0.278193	2.86655	0.00431194	0.0419067	-2.4614	SH2D1A	yes
-0.0960364	0.218415	-2.84095	0.00465787	0.0438969	-2.5393	NME3	yes
-0.167983	0.36978	-2.83033	0.0048234	0.04412	-2.56066	NPPC	yes
-0.167856	0.854539	-2.81262	0.00508726	0.045204	-2.61053	SPRY2	yes
-0.25991	2.75254	-2.72106	0.00670499	0.0575987	-2.86076	CRKL	no
0.107079	-0.228017	2.70508	0.00703778	0.0575987	-2.89644	SIT1	no
-0.170744	0.593646	-2.70647	0.00699669	0.0575987	-2.90024	CCL13	no
-0.102464	0.122624	-2.68568	0.00745408	0.0594415	-2.94686	ITGB6	no
-0.106144	0.328047	-2.65895	0.0080509	0.0625957	-3.02334	CTSO	no
0.18901	0.417618	2.63206	0.00873007	0.0646441	-3.08235	KRT19	no
-0.186256	2.55106	-2.63278	0.0086903	0.0646441	-3.0902	GMPR	no
-0.20785	1.99155	-2.62017	0.00903635	0.0653559	-3.11246	MAP2K6	no
-0.104916	0.682913	-2.59839	0.00959967	0.0656926	-3.1771	MERTK	no
-0.0758707	0.117658	-2.59593	0.00967548	0.0656926	-3.18188	IL1R2	no
-0.164903	0.301646	-2.58164	0.0100729	0.0656926	-3.21903	CD40LG	no
-0.246849	2.50825	-2.58065	0.010109	0.0656926	-3.22008	PDLIM7	no
-0.108824	0.430928	-2.57361	0.0103069	0.0656926	-3.23903	TNFSF12	no
-0.103602	0.51106	-2.57214	0.0103503	0.0656926	-3.24269	HGF	no
-0.175785	1.60867	-2.55986	0.0107431	0.0668218	-3.26317	PLXNA4	no
-0.211722	2.27884	-2.55102	0.0109917	0.0670276	-3.29498	LAT	no
0.107264	0.571571	2.53735	0.0114503	0.0673219	-3.31854	SIGLEC10	no
0.0929329	0.66787	2.53665	0.0114729	0.0673219	-3.32025	HLA-E	no
-0.122564	2.2336	-2.50204	0.0126169	0.0726641	-3.41462	CXCL17	no
-0.107781	0.590246	-2.47842	0.0134835	0.076243	-3.47	DAG1	no
-0.242223	2.56305	-2.46144	0.0141316	0.078481	-3.51055	SKAP2	no
-0.185908	1.51855	-2.4462	0.0147554	0.0805077	-3.53785	GOPC	no
0.160245	0.907852	2.43114	0.0153763	0.0813002	-3.57334	ALDH3A1	no
0.0986967	0.221463	2.42933	0.0154235	0.0813002	-3.58805	GZMA	no
-0.0776599	0.252903	-2.38733	0.0173147	0.0897479	-3.67534	ITGA11	no
-0.111465	0.741249	-2.37052	0.0181027	0.0921575	-3.71634	IRAK1	no
0.106918	0.479829	2.36522	0.0183722	0.0921575	-3.72612	LTA	no
-0.0756759	0.212676	-2.34857	0.0191843	0.0940148	-3.77317	ERBB3	no
-0.0886891	0.920261	-2.34558	0.0193471	0.0940148	-3.77321	IL17D	no
-0.102781	-0.0451554	-2.33456	0.019911	0.0941377	-3.80493	MEGF10	no
-0.0872159	0.189353	-2.33329	0.0199778	0.0941377	-3.8078	CRLF1	no
-0.146938	1.59589	-2.32237	0.0205624	0.0954462	-3.83241	PLA2G4A	no
0.147044	0.0525954	2.29906	0.0218828	0.097491	-3.87533	EPO	no
-0.129994	0.845465	-2.29541	0.022093	0.097491	-3.88347	EDAR	no
-0.15941	1.88801	-2.29257	0.0222568	0.097491	-3.88975	AXIN1	no
-0.0671981	0.0628899	-2.29462	0.0221155	0.097491	-3.89444	CD58	no
-0.128889	0.318919	-2.27885	0.023066	0.0996323	-3.92009	PROK1	no
-0.233086	2.89306	-2.26932	0.0236431	0.100726	-3.94107	CLIP2	no
-0.0972485	1.01412	-2.20731	0.0276881	0.114704	-4.08483	GLOD4	no
-0.0886415	0.840217	-2.20083	0.0281573	0.114704	-4.09171	FGF5	no
-0.0939323	0.452307	-2.19745	0.0283993	0.114704	-4.09892	IL1RL2	no
0.119163	0.206898	2.20059	0.0281511	0.114704	-4.10092	FCRL2	no
0.122242	0.783291	2.18792	0.0290662	0.115892	-4.12787	CD79B	no
-0.100099	0.502114	-2.16352	0.0309259	0.121746	-4.17059	ENAH	no
-0.15204	1.84601	-2.15282	0.0317761	0.122004	-4.19043	ARHGEF12	no
-0.203709	2.50042	-2.15371	0.0316665	0.122004	-4.19988	EIF4G1	no
-0.15261	2.47343	-2.14009	0.0327954	0.122884	-4.21689	CCL26	no
-0.0759337	0.446653	-2.1402	0.0327603	0.122884	-4.22623	CD276	no
-0.193245	1.6157	-2.11545	0.0348227	0.128927	-4.2773	MPIG6B	no
-0.122151	0.329785	-2.09806	0.0363646	0.131349	-4.30318	CASP2	no
-0.155617	0.745596	-2.09676	0.0364529	0.131349	-4.31548	FIS1	no
-0.0303246	0.102448	-2.09334	0.0367441	0.131349	-4.32422	IDS	no
0.0977871	0.534524	2.08139	0.0378412	0.133734	-4.3466	ANGPTL2	no
-0.191689	1.48155	-2.0677	0.0391162	0.136687	-4.37416	EGF	no
0.0915896	0.468109	2.0557	0.0402636	0.138596	-4.39816	LAIR1	no
-0.133606	1.36853	-2.04614	0.0412272	0.138596	-4.40744	BCR	no
-0.168563	2.09306	-2.04916	0.0408876	0.138596	-4.41303	DNAJA2	no
-0.109873	1.49683	-2.04067	0.0417275	0.138596	-4.42988	NUDC	no
-0.128244	1.51483	-2.03904	0.0418906	0.138596	-4.43311	PPP1R9B	no
-0.109754	0.409989	-2.01732	0.0441417	0.14395	-4.46685	MILR1	no
-0.218449	2.71986	-2.01468	0.0444347	0.14395	-4.46938	MGMT	no
-0.129183	1.12195	-2.00658	0.045264	0.145125	-4.49498	DNPH1	no
-0.136488	1.57667	-1.99037	0.0470547	0.148784	-4.51657	TBC1D5	no
-0.121711	0.595309	-1.98732	0.0473621	0.148784	-4.5323	CCL22	no
-0.173375	2.92061	-1.95795	0.0507517	0.157715	-4.57865	BANK1	no
-0.0886347	0.366435	-1.95373	0.0512192	0.157715	-4.59656	SPON1	no
-0.140342	0.509319	-1.94944	0.0517443	0.157769	-4.59745	MVK	no
0.101273	0.0934972	1.9391	0.0529798	0.159968	-4.62421	MZB1	no
-0.12151	1.41602	-1.92966	0.0541732	0.161903	-4.63199	FOXO1	no
-0.0814201	-0.0376165	-1.9255	0.0546618	0.161903	-4.64973	DNER	no
0.162157	1.86927	1.91962	0.0554333	0.162639	-4.65074	MLN	no
-0.0704068	-0.249176	-1.87504	0.061295	0.178157	-4.74285	ENPP5	no
0.0690676	0.253216	1.84079	0.0661689	0.190542	-4.80467	CD48	no
-0.0673125	0.368365	-1.81464	0.0701174	0.199143	-4.84375	IL3RA	no
-0.118846	1.40313	-1.81269	0.0704364	0.199143	-4.84444	CCL28	no
-0.108626	1.53663	-1.79298	0.0735372	0.206037	-4.87894	TRIM21	no
0.0927731	0.511089	1.78335	0.0750914	0.208513	-4.89565	CD70	no
-0.111051	1.60471	-1.7719	0.0769767	0.210214	-4.91543	NFATC1	no
-0.120731	2.15419	-1.77112	0.0770561	0.210214	-4.92892	CXCL6	no
-0.0753032	1.31249	-1.76256	0.0785082	0.212313	-4.94166	CCL21	no
-0.138537	1.52313	-1.74965	0.0807472	0.216486	-4.95348	DECR1	no
-0.152792	-0.00302103	-1.73544	0.0832337	0.220107	-4.97753	OSM	no
-0.101721	1.01621	-1.73387	0.0835132	0.220107	-4.98018	NUB1	no
-0.0627719	0.332671	-1.70965	0.0878563	0.229608	-5.03296	IL18R1	no
-0.0592966	-0.140225	-1.66619	0.096257	0.247404	-5.09199	CD84	no
-0.0521108	0.769101	-1.66859	0.0957292	0.247404	-5.10043	NFASC	no
-0.0580887	0.337451	-1.65694	0.0980786	0.25002	-5.11726	PLAUR	no
-0.0598363	0.513076	-1.64804	0.0999278	0.25124	-5.12123	PTPRM	no
-0.0857434	0.285592	-1.64659	0.100173	0.25124	-5.13589	TLR3	no
-0.0928002	1.42335	-1.63949	0.101643	0.252887	-5.14725	DFFA	no
-0.0679886	0.385692	-1.63144	0.103347	0.255086	-5.15804	OSCAR	no
-0.0547602	0.38833	-1.6249	0.104718	0.256435	-5.17043	CD244	no
0.0666725	0.585258	1.61122	0.107718	0.259693	-5.17956	IL15	no
0.0657891	0.279917	1.61545	0.106763	0.2594	-5.18329	B4GALT1	no
-0.0969535	1.15042	-1.59962	0.110268	0.263794	-5.19765	TRAF2	no
0.0836894	0.716082	1.58	0.11466	0.272207	-5.23842	SCGB1A1	no
-0.0585725	0.155488	-1.57262	0.11636	0.274151	-5.24974	ROBO1	no
0.0679725	0.402224	1.55437	0.120632	0.28208	-5.27955	KLRD1	no
-0.0747339	0.274902	-1.54704	0.122406	0.284091	-5.28857	ANGPTL4	no
-0.0794629	0.306659	-1.53342	0.12574	0.289667	-5.30138	GALNT3	no
-0.0757361	0.938151	-1.52835	0.126993	0.290404	-5.30894	CSF3	no
-0.136647	0.309468	-1.52211	0.128548	0.291814	-5.31819	IL17C	no
-0.0599726	0.20389	-1.51205	0.131106	0.295042	-5.33016	CLEC4A	no
-0.0908052	0.55005	-1.50829	0.132032	0.295042	-5.34619	REG4	no
0.0642933	1.61878	1.50188	0.133679	0.295042	-5.35559	ESM1	no
-0.0614799	-0.000406076	-1.50155	0.133765	0.295042	-5.35607	OMD	no
0.0564534	0.0428022	1.46474	0.143574	0.312248	-5.39868	CD4	no
-0.0564828	0.754858	-1.46875	0.142449	0.311983	-5.40349	TNFRSF11B	no
-0.101432	1.67136	-1.43952	0.150582	0.322973	-5.43431	IKBKG	no
-0.0598154	0.43726	-1.44122	0.150068	0.322973	-5.4425	WFIKKN2	no
-0.0521544	0.69033	-1.42988	0.153331	0.326616	-5.44778	LIFR	no
-0.0655985	1.06189	-1.4149	0.15764	0.332776	-5.47911	CCN2	no
-0.0741761	0.717066	-1.40887	0.159433	0.332776	-5.47973	RABGAP1L	no
-0.069586	0.306451	-1.40321	0.161129	0.334074	-5.48455	FABP9	no
-0.116764	0.635146	-1.40925	0.159304	0.332776	-5.48689	SHMT1	no
-0.0941693	0.237334	-1.39573	0.163336	0.336407	-5.50535	GAL	no
-0.0869008	0.696444	-1.37944	0.168331	0.339942	-5.51675	METAP1D	no
-0.0633073	0.796064	-1.38302	0.167198	0.339942	-5.52256	F2R	no
-0.0510092	0.259023	-1.38022	0.16804	0.339942	-5.52841	ADA	no
0.0496133	-0.670434	1.36511	0.172788	0.343098	-5.5359	PTH1R	no
0.0373984	0.354623	1.36029	0.174307	0.343098	-5.54229	SELPLG	no
-0.132259	1.87364	-1.36027	0.17428	0.343098	-5.55296	PDGFB	no
-0.0533182	0.816509	-1.36058	0.174166	0.343098	-5.55464	TGFB1	no
-0.103452	1.22781	-1.34987	0.177592	0.347366	-5.56669	PKLR	no
0.0657163	0.637063	1.34351	0.179623	0.349143	-5.57713	CD160	no
-0.0855196	0.296414	-1.32436	0.185943	0.356965	-5.58925	PSIP1	no
0.0577148	0.523106	1.32707	0.185015	0.356965	-5.59643	SIGLEC1	no
-0.0622834	0.2328	-1.31847	0.187873	0.358089	-5.60751	PRSS8	no
-0.0747825	1.26465	-1.31398	0.189363	0.358089	-5.61537	AGRP	no
0.0538383	0.924438	1.31219	0.189983	0.358089	-5.61556	CHRDL1	no
-0.0515682	0.369658	-1.30539	0.192268	0.360213	-5.62633	ADAM23	no
-0.0763099	0.493847	-1.29985	0.194175	0.361608	-5.63127	LHPP	no
-0.07674	0.266598	-1.2852	0.199242	0.368835	-5.64972	SMPDL3A	no
0.0618611	0.493097	1.27989	0.201086	0.370046	-5.65846	TNFRSF11A	no
-0.0653716	-0.147046	-1.26878	0.205067	0.372957	-5.65944	NTF3	no
-0.130375	-0.489532	-1.2753	0.202703	0.370828	-5.66417	CCL20	no
-0.0420188	0.53947	-1.25582	0.209694	0.378246	-5.68611	CRIM1	no
-0.0821623	0.905306	-1.25381	0.210407	0.378246	-5.69067	HCLS1	no
0.061094	0.131584	1.23904	0.215869	0.385835	-5.69576	COL9A1	no
-0.0499293	0.237255	-1.2312	0.218784	0.386602	-5.7052	CLEC4G	no
0.0544456	0.466893	1.23526	0.217224	0.386038	-5.71317	CLSTN2	no
-0.0365943	0.22161	-1.22283	0.221895	0.389884	-5.72595	IFNGR1	no
-0.0409013	0.295431	-1.19901	0.231032	0.403657	-5.74627	WNT9A	no
-0.115281	2.73737	-1.16773	0.243403	0.422895	-5.79017	TIMP3	no
-0.0944023	0.325235	-1.14656	0.252041	0.435471	-5.81406	EPCAM	no
-0.0895745	-0.543331	-1.14274	0.253622	0.435782	-5.81832	CCL24	no
-0.0585465	0.527871	-1.11817	0.263992	0.451108	-5.83459	CCL7	no
0.0500002	0.383426	1.11221	0.266513	0.452927	-5.85189	LY6D	no
-0.0553408	0.867574	-1.10646	0.268992	0.454656	-5.85812	CRELD2	no
0.0595882	0.753353	1.09889	0.272278	0.455428	-5.86626	LGALS4	no
-0.0653528	0.148459	-1.09821	0.272575	0.455428	-5.86699	HSPA1A	no
-0.0747156	1.91354	-1.08738	0.277356	0.456389	-5.86769	HEXIM1	no
0.0403398	0.59941	1.09531	0.273843	0.455428	-5.87009	COLEC12	no
-0.0786827	0.386507	-1.09113	0.275676	0.456038	-5.87455	ENPP7	no
-0.0484206	0.465611	-1.06749	0.286227	0.467208	-5.88858	LY75	no
-0.0473542	0.721233	-1.06592	0.286935	0.467208	-5.89021	MAPK9	no
-0.053138	0.829706	-1.06156	0.28891	0.467974	-5.89473	BACH1	no
0.0438129	0.53918	1.05701	0.290979	0.468883	-5.89943	CD83	no
-0.0500282	0.103915	-1.05139	0.293522	0.470544	-5.91607	IL18	no
0.0519782	0.152901	1.02439	0.306069	0.488141	-5.94555	CLEC7A	no
-0.107547	1.8839	-1.01721	0.309484	0.491069	-5.95057	ATP5IF1	no
-0.0578925	0.753777	-0.99952	0.317991	0.49889	-5.95708	PSMG3	no
0.0476585	0.195728	0.996972	0.319226	0.49889	-5.95956	IL17RB	no
0.0372302	0.801882	0.998285	0.31855	0.49889	-5.97132	CKAP4	no
-0.0567281	0.798423	-0.988363	0.323392	0.502875	-5.97879	CTRC	no
0.0460589	0.471686	0.966969	0.333993	0.509176	-5.98829	CLEC4C	no
-0.056783	0.517999	-0.978043	0.328466	0.508223	-5.98869	FST	no
0.0492638	0.640612	0.973626	0.330653	0.508225	-5.9929	CCL4	no
-0.0818184	3.61732	-0.971448	0.331735	0.508225	-5.99497	CXCL3	no
0.0530686	0.294502	0.959233	0.337834	0.512518	-6.00862	IL12B	no
0.0618087	0.735063	0.953675	0.34065	0.514282	-6.01166	SCGB3A2	no
-0.0617872	0.692871	-0.944503	0.345298	0.518782	-6.02231	CXCL8	no
0.0446579	0.393669	0.938748	0.348256	0.520709	-6.02545	SMOC2	no
0.0931183	0.501229	0.919188	0.358384	0.531521	-6.04318	FABP1	no
-0.036655	0.670297	-0.918191	0.358905	0.531521	-6.04407	SPINT2	no
0.0371307	0.3797	0.913262	0.361477	0.532794	-6.05063	TNFRSF4	no
-0.0344022	0.387267	-0.909875	0.363271	0.532911	-6.05149	IL10RB	no
-0.0355407	0.316028	-0.891451	0.373061	0.544705	-6.06769	CSF1	no
0.0674929	-0.147126	0.862045	0.389046	0.565389	-6.08189	CEACAM21	no
-0.0481606	1.07436	-0.858454	0.391001	0.565587	-6.09587	TREM2	no
-0.0285062	0.35915	-0.852501	0.394292	0.567708	-6.10085	PRELP	no
-0.0575361	1.71622	-0.827247	0.408463	0.585401	-6.11057	PIK3AP1	no
-0.0288792	0.279119	-0.81623	0.414729	0.588953	-6.11941	ITGA6	no
-0.0659389	2.00813	-0.822229	0.411289	0.586747	-6.12559	CXCL1	no
-0.0534443	-0.228131	-0.800522	0.423761	0.596056	-6.1318	GZMB	no
0.0504872	0.236464	0.797554	0.42548	0.596056	-6.13411	EGLN1	no
0.0467365	0.435063	0.799241	0.424472	0.596056	-6.14595	SERPINB8	no
0.0382701	0.574721	0.77158	0.440681	0.614583	-6.165	AGRN	no
0.0430989	0.668826	0.753313	0.451591	0.624199	-6.16759	IL5RA	no
-0.0399955	0.185758	-0.767367	0.44317	0.615294	-6.17033	LAMP3	no
-0.0488539	1.18509	-0.729655	0.465918	0.632754	-6.18472	ITM2A	no
0.0369387	0.545833	0.747505	0.455056	0.62593	-6.18502	CD22	no
0.0303716	0.461988	0.744503	0.456868	0.62593	-6.18721	FLT3LG	no
-0.0421909	0.494235	-0.735894	0.462096	0.630316	-6.19127	CCL23	no
-0.0299489	0.321394	-0.726078	0.468087	0.632936	-6.19828	CTSC	no
0.0270523	0.165712	0.718809	0.472552	0.636206	-6.2034	EPHA1	no
0.0252965	0.318636	0.705611	0.480717	0.644409	-6.21258	BTN2A1	no
-0.0459668	0.444496	-0.684326	0.494063	0.652452	-6.216	BID	no
0.0421913	-0.207109	0.692834	0.488694	0.652291	-6.22131	IL1RN	no
-0.0423723	1.20925	-0.67587	0.499413	0.654803	-6.22161	SPINK4	no
-0.0277901	0.283185	-0.683776	0.494393	0.652452	-6.2274	LGMN	no
0.0300795	0.77078	0.68263	0.495108	0.652452	-6.23033	KLRB1	no
0.0261891	0.408492	0.673181	0.501104	0.654803	-6.23442	CRHBP	no
0.0237846	0.578316	0.662528	0.507891	0.659499	-6.24354	PGF	no
-0.0524142	0.717626	-0.658444	0.510517	0.659499	-6.244	CXCL10	no
-0.0241203	0.326233	-0.6576	0.511059	0.659499	-6.24455	LTBR	no
-0.0359575	0.567894	-0.638006	0.523741	0.665401	-6.2459	FCRL6	no
0.0252529	0.504319	0.653878	0.513453	0.659851	-6.24693	ADGRE2	no
-0.0273147	0.53055	-0.627161	0.530819	0.66564	-6.25259	HSD11B1	no
-0.0261498	0.67804	-0.626556	0.531215	0.66564	-6.25296	ISM1	no
0.0238946	0.496021	0.637707	0.523919	0.665401	-6.25713	TNFRSF14	no
0.0252154	0.52164	0.63729	0.52419	0.665401	-6.25739	MATN2	no
-0.0335585	0.637338	-0.621542	0.53449	0.66564	-6.26707	TPP1	no
-0.0327491	0.458151	-0.624811	0.532337	0.66564	-6.26725	KYNU	no
-0.0559806	1.39021	-0.620644	0.535081	0.66564	-6.26762	ANGPT1	no
-0.0320128	-0.550585	-0.603848	0.546191	0.674115	-6.26965	NBN	no
0.027094	0.39925	0.603791	0.546228	0.674115	-6.26968	IL15RA	no
-0.0354761	1.51656	-0.592033	0.554077	0.681098	-6.2735	IL7	no
-0.0229913	0.433474	-0.576898	0.564249	0.687416	-6.28214	CD200R1	no
0.0322778	0.315063	0.571332	0.568013	0.687416	-6.28526	SULT2A1	no
-0.0258928	0.662372	-0.584515	0.559097	0.684564	-6.29106	IL16	no
0.04539	1.55433	0.571235	0.568057	0.687416	-6.29855	MMP1	no
-0.0247862	0.552596	-0.543535	0.586986	0.707569	-6.30039	RAB6A	no
0.0212884	0.109003	0.540051	0.589385	0.707717	-6.30223	TGFA	no
-0.0266069	0.521672	-0.508177	0.611537	0.72869	-6.31855	FCAR	no
-0.0155997	0.353201	-0.515647	0.6063	0.725228	-6.32589	PON3	no
-0.0178245	0.37795	-0.46477	0.642284	0.759507	-6.33917	CD200	no
0.0282414	0.994166	0.481715	0.630192	0.748053	-6.34243	TFF2	no
-0.0357075	-0.98738	-0.452326	0.651216	0.764258	-6.34474	PSPN	no
-0.0238012	0.843736	-0.446041	0.655746	0.765913	-6.3475	CXADR	no
-0.0227212	0.0996875	-0.440136	0.660015	0.765913	-6.35006	ICAM4	no
0.0216548	0.584232	0.443489	0.657584	0.765913	-6.35166	SCGN	no
-0.0251474	0.623666	-0.45279	0.650872	0.764258	-6.35563	SIRPB1	no
-0.0181215	-0.167083	-0.40857	0.683018	0.78966	-6.36314	STX8	no
-0.0223408	1.19734	-0.385818	0.699784	0.796167	-6.37197	SAMD9L	no
-0.00886387	0.274623	-0.404603	0.685916	0.790073	-6.378	C1QA	no
0.0181086	0.195603	0.398799	0.69019	0.792063	-6.3781	AGER	no
0.0157196	-0.0296034	0.391381	0.695657	0.795401	-6.38314	FASLG	no
-0.0119863	0.0771729	-0.383561	0.701446	0.796167	-6.38392	MEPE	no
0.0162204	1.03847	0.345958	0.729509	0.819052	-6.38621	PTX3	no
0.0169573	0.602404	0.349772	0.726642	0.818788	-6.38797	TNF	no
0.0178635	0.82503	0.354932	0.722767	0.817384	-6.39643	VEGFA	no
0.0255233	-5.76112	0.313973	0.753659	0.839419	-6.39958	IL10	no
0.0413323	0.857766	0.312073	0.755102	0.839419	-6.40016	IFNG	no
0.0139967	0.644303	0.306088	0.759649	0.839419	-6.41003	CD40	no
-0.0104774	0.435649	-0.304834	0.7606	0.839419	-6.41259	TNFSF10	no
-0.0067919	0.173827	-0.304117	0.761145	0.839419	-6.4128	BSG	no
-0.0101293	0.425008	-0.29367	0.769113	0.84454	-6.41585	VEGFD	no
-0.00554741	0.185817	-0.290913	0.77122	0.84454	-6.41664	PCDH1	no
0.0105428	0.359705	0.272994	0.784953	0.856563	-6.42158	LY9	no
-0.0133628	0.707624	-0.261683	0.793657	0.863033	-6.42453	CCL25	no
-0.00997363	0.838342	-0.199973	0.841577	0.902745	-6.42514	TRIM5	no
0.0179528	1.18259	0.199703	0.841788	0.902745	-6.42519	IL6	no
-0.00876475	0.909879	-0.193789	0.846414	0.904587	-6.42633	IL4R	no
-0.0156973	0.693335	-0.238578	0.811518	0.87938	-6.428	CST7	no
-0.0115076	0.45825	-0.179265	0.857797	0.910494	-6.42898	CLEC4D	no
0.0197398	-0.607005	0.231124	0.817301	0.882572	-6.42971	CKMT1A_CKMT1B	no
-0.00660943	0.745083	-0.13716	0.890956	0.929823	-6.43549	IL32	no
-0.00797251	0.00909786	-0.152381	0.878942	0.926613	-6.4364	FCRL3	no
0.0103921	-0.267771	0.183067	0.85481	0.910432	-6.43944	MMP10	no
-0.00640132	1.0047	-0.126708	0.899217	0.92984	-6.4399	LILRB4	no
-0.0121599	-0.140689	-0.095198	0.924193	0.946403	-6.44025	MICB_MICA	no
0.00768286	-0.695524	0.0899136	0.928389	0.946653	-6.44073	NCF2	no
-0.00278581	0.69901	-0.0659435	0.947447	0.959792	-6.44255	BTN3A2	no
-0.00132468	0.670563	-0.0325659	0.974033	0.977175	-6.44416	BCL2L11	no
0.0023186	0.103029	0.0775895	0.938182	0.953512	-6.4448	AMBN	no
-0.032288	-1.18224	-0.144526	0.885136	0.929823	-6.44561	PNLIPRP2	no
0.00541525	0.415026	0.14049	0.888322	0.929823	-6.44617	LGALS9	no
0.00715977	-0.260193	0.154295	0.87743	0.926613	-6.44636	TPSAB1	no
0.00252738	0.111747	0.050317	0.959888	0.969237	-6.4465	TNFRSF13C	no
0.00858196	0.875848	0.127561	0.898541	0.92984	-6.44787	CXCL9	no
0.00504818	0.709777	0.116357	0.907411	0.934453	-6.4492	FSTL3	no
-0.00606733	-0.103669	-0.125789	0.899942	0.92984	-6.45027	CD6	no
-0.00940229	0.269142	-0.0940515	0.925101	0.946403	-6.45149	FGF19	no
0.00140499	0.240044	0.0358704	0.971398	0.977175	-6.45519	LAMA4	no
0.000272313	0.375891	0.00604882	0.995176	0.995176	-6.45798	CDSN	no

## Sheet: H1N1highDay35vsDay0
logFC	AveExpr	t	P.Value	adj.P.Val	B	ProtName	Significance
-0.232491	0.771346	-5.03743	6.44742557854454e-07	0.000200515	5.70686	CNTNAP2	yes
0.18907	0.221463	4.65374	4.02682465563238e-06	0.000626171	4.00278	GZMA	yes
0.181787	0.585258	4.3951	1.33394246186844e-05	0.00138285	2.90193	IL15	yes
0.175073	1.61878	4.08963	4.93920559200966e-05	0.00384023	1.69462	ESM1	yes
0.145624	0.801882	3.90468	0.000105229	0.00545177	1.00188	CKAP4	yes
0.247366	0.0525954	3.86941	0.000122453	0.00545177	0.871066	EPO	yes
0.186878	0.493097	3.86639	0.000122709	0.00545177	0.861802	TNFRSF11A	yes
-0.443739	2.43116	-3.8003	0.000161	0.00581856	0.622143	DAPP1	yes
0.191545	0.545129	3.78887	0.000168383	0.00581856	0.58141	CCL3	yes
0.18058	0.479565	3.69349	0.000243752	0.00737977	0.245826	LSP1	yes
0.163699	0.468109	3.67415	0.000261021	0.00737977	0.177474	LAIR1	yes
0.260746	0.417618	3.63268	0.000307296	0.00796408	0.0361426	KRT19	yes
-0.226943	1.31186	-3.57557	0.000378964	0.00875634	-0.159851	NCK2	yes
0.174193	0.584232	3.56564	0.000394176	0.00875634	-0.19038	SCGN	yes
-0.334219	2.42043	-3.39362	0.000740471	0.0149674	-0.756114	IRAK4	yes
0.182584	0.278193	3.38265	0.000770028	0.0149674	-0.791219	SH2D1A	yes
0.171988	0.6325	3.34653	0.000875337	0.0160135	-0.906086	SLC39A5	yes
0.122269	0.165712	3.24879	0.00122683	0.021197	-1.21514	EPHA1	yes
0.113806	0.578316	3.17005	0.00160296	0.026238	-1.4552	PGF	yes
0.140359	0.479829	3.10644	0.00199323	0.0309947	-1.63949	LTA	yes
0.125884	0.924438	3.06811	0.00225593	0.0321557	-1.75683	CHRDL1	yes
0.125044	0.461988	3.06517	0.00227468	0.0321557	-1.76592	FLT3LG	yes
0.126827	0.437907	3.03567	0.00251596	0.0340201	-1.84564	NCR1	yes
0.122263	0.3797	3.00712	0.00274939	0.0356276	-1.93355	TNFRSF4	yes
0.126852	0.77078	2.87876	0.0041368	0.0514618	-2.29318	KLRB1	no
0.128291	0.375891	2.84965	0.00452928	0.0541771	-2.37263	CDSN	no
-0.261889	2.52408	-2.81707	0.00501344	0.057739	-2.45968	PTPN6	no
-0.16752	0.854539	-2.80557	0.00519837	0.057739	-2.48498	SPRY2	no
0.149824	0.753353	2.76295	0.00591218	0.0612896	-2.60358	LGALS4	no
0.110966	-0.0296034	2.76276	0.00590983	0.0612896	-2.60507	FASLG	no
0.135453	0.574721	2.73091	0.00651052	0.0653152	-2.6875	AGRN	no
-0.203993	1.51855	-2.6854	0.00746753	0.0701783	-2.79822	GOPC	no
0.177886	-0.315041	2.68135	0.00755733	0.0701783	-2.80858	TNFSF11	no
0.269962	0.501229	2.66482	0.00791988	0.0701783	-2.85754	FABP1	no
0.105342	0.52164	2.66237	0.00797721	0.0701783	-2.86379	MATN2	no
-0.16779	1.59589	-2.65192	0.00822518	0.0701783	-2.89028	PLA2G4A	no
-0.185144	1.99375	-2.64652	0.00834919	0.0701783	-2.90509	HPCAL1	no
0.170557	0.907852	2.58877	0.0098919	0.0739694	-3.04105	ALDH3A1	no
0.0970401	0.496021	2.58981	0.00984691	0.0739694	-3.04564	TNFRSF14	no
0.0919224	0.318636	2.56402	0.0106005	0.0739694	-3.10911	BTN2A1	no
0.125437	0.637063	2.5644	0.0105814	0.0739694	-3.10945	CD160	no
-0.244829	2.75254	-2.56315	0.0106267	0.0739694	-3.11124	CRKL	no
-0.231539	3.10275	-2.55774	0.0107916	0.0739694	-3.12447	DBNL	no
0.0941255	0.59941	2.55567	0.0108554	0.0739694	-3.12954	COLEC12	no
0.112652	0.466893	2.5558	0.0108433	0.0739694	-3.13047	CLSTN2	no
0.121444	0.471686	2.55079	0.0110231	0.0739694	-3.13413	CLEC4C	no
-0.160236	1.41602	-2.54584	0.0111787	0.0739694	-3.14616	FOXO1	no
-0.236554	2.24692	-2.53184	0.0116293	0.0753485	-3.18006	NT5C3A	no
0.0966592	0.504319	2.50279	0.0125992	0.0779793	-3.25731	ADGRE2	no
0.139657	0.783291	2.49958	0.0127042	0.0779793	-3.26631	CD79B	no
0.118069	0.393669	2.48188	0.0133545	0.0779793	-3.3071	SMOC2	no
0.13139	0.716082	2.48053	0.0134046	0.0779793	-3.3103	SCGB1A1	no
-0.301219	3.77882	-2.47828	0.0134886	0.0779793	-3.31564	MANF	no
0.108307	0.402224	2.47668	0.0135398	0.0779793	-3.32078	KLRD1	no
-0.0970251	0.272449	-2.45582	0.0143706	0.0812594	-3.36098	DPP10	no
0.118911	0.545833	2.4063	0.0164211	0.0911959	-3.48515	CD22	no
0.128337	0.206898	2.36997	0.0181095	0.096711	-3.56815	FCRL2	no
-0.164423	1.88801	-2.36575	0.0183465	0.096711	-3.56837	AXIN1	no
-0.196534	2.25376	-2.3651	0.0183471	0.096711	-3.57919	PRDX5	no
0.152532	0.735063	2.35346	0.0189366	0.0981545	-3.60401	SCGB3A2	no
-0.209568	2.04978	-2.33456	0.0199328	0.101624	-3.63842	ANXA11	no
0.0968113	0.571571	2.29113	0.0223406	0.112063	-3.73442	SIGLEC10	no
0.0881833	0.408492	2.26669	0.0237808	0.117394	-3.79585	CRHBP	no
0.190233	1.86927	2.25302	0.024659	0.119828	-3.81723	MLN	no
0.112697	0.82503	2.23917	0.0255162	0.122085	-3.85681	VEGFA	no
-0.241736	2.71986	-2.23047	0.0261273	0.123115	-3.86559	MGMT	no
-0.104546	0.741249	-2.22224	0.0266681	0.123788	-3.88462	IRAK1	no
0.11241	0.152901	2.21535	0.0271166	0.124018	-3.90764	CLEC7A	no
-0.184597	2.61602	-2.20174	0.0280812	0.126569	-3.93483	MGLL	no
0.098415	0.383426	2.18914	0.0289895	0.128796	-3.96135	LY6D	no
-0.150233	1.84601	-2.1282	0.0337731	0.146593	-4.07887	ARHGEF12	no
-0.176429	2.27884	-2.12575	0.0339379	0.146593	-4.09405	LAT	no
0.100341	-0.103669	2.08025	0.0379324	0.161602	-4.18582	CD6	no
-0.183254	2.92061	-2.07046	0.0388845	0.16342	-4.19495	BANK1	no
0.0934857	0.195603	2.05879	0.0399661	0.164719	-4.22673	AGER	no
0.0835366	0.279917	2.05123	0.040699	0.164719	-4.24163	B4GALT1	no
0.119891	0.435063	2.05023	0.0407825	0.164719	-4.2453	SERPINB8	no
0.0878264	0.709777	2.02431	0.0434017	0.17305	-4.29424	FSTL3	no
0.0802777	0.316028	2.01355	0.0445241	0.173073	-4.31509	CSF1	no
0.0440249	0.274623	2.00955	0.0449333	0.173073	-4.32455	C1QA	no
-0.0651477	0.252903	-2.00362	0.0456106	0.173073	-4.3254	ITGA11	no
0.0748579	0.253216	1.9951	0.0465055	0.173073	-4.35057	CD48	no
-0.157639	1.99155	-1.98813	0.047303	0.173073	-4.35504	MAP2K6	no
0.0935728	0.534524	1.99167	0.0468811	0.173073	-4.35712	ANGPTL2	no
0.0444902	0.173827	1.99209	0.0468213	0.173073	-4.35808	BSG	no
0.111403	-0.267771	1.96245	0.0501938	0.181515	-4.41256	MMP10	no
0.0710086	0.66787	1.93911	0.0530098	0.187818	-4.44731	HLA-E	no
0.0842746	0.523106	1.93775	0.0531446	0.187818	-4.45879	SIGLEC1	no
-0.118304	0.696444	-1.87879	0.0608128	0.21156	-4.55773	METAP1D	no
-0.173878	1.48155	-1.87557	0.061223	0.21156	-4.57262	EGF	no
0.0667143	-0.670434	1.83649	0.0668362	0.228418	-4.63312	PTH1R	no
-0.0534117	0.117658	-1.82747	0.0681491	0.230374	-4.65815	IL1R2	no
-0.148868	1.0056	-1.80846	0.0710585	0.237626	-4.69134	CCL17	no
0.0704874	0.240044	1.79958	0.0724536	0.239713	-4.70674	LAMA4	no
-0.0946795	1.49683	-1.75846	0.0791868	0.259233	-4.7789	NUDC	no
-0.0966669	0.318919	-1.70993	0.0878542	0.284611	-4.84854	PROK1	no
0.108773	1.37613	1.68944	0.0917143	0.291053	-4.88199	PARP1	no
0.0529061	0.0771729	1.69298	0.0910037	0.291053	-4.88565	MEPE	no
0.0613645	0.326233	1.67299	0.0948756	0.298043	-4.91799	LTBR	no
0.0972803	0.994166	1.6593	0.0976029	0.303545	-4.93992	TFF2	no
-0.113035	1.60867	-1.64682	0.100177	0.308467	-4.95028	PLXNA4	no
0.103772	0.236464	1.64006	0.101576	0.309707	-4.96095	EGLN1	no
-0.0749631	0.502114	-1.6194	0.105926	0.319835	-4.99517	ENAH	no
-0.110492	1.91354	-1.6088	0.108246	0.320122	-5.00975	HEXIM1	no
0.0554692	0.435649	1.61382	0.107101	0.320122	-5.01344	TNFSF10	no
0.0790955	0.131584	1.60487	0.109109	0.320122	-5.01582	COL9A1	no
0.0615603	0.359705	1.59402	0.111466	0.32398	-5.04399	LY9	no
0.0728146	-0.260193	1.56915	0.117149	0.335071	-5.08184	TPSAB1	no
-0.123277	1.52313	-1.55764	0.119905	0.335071	-5.08759	DECR1	no
-0.149133	2.50825	-1.55908	0.11953	0.335071	-5.09505	PDLIM7	no
-0.0979851	1.51483	-1.55791	0.119789	0.335071	-5.09875	PPP1R9B	no
-0.0992771	0.301646	-1.55421	0.120669	0.335071	-5.10429	CD40LG	no
-0.110588	0.509319	-1.53535	0.125264	0.344754	-5.12262	MVK	no
0.0766844	0.640612	1.51554	0.130188	0.355073	-5.15946	CCL4	no
0.0920259	-0.207109	1.51117	0.131297	0.355073	-5.16582	IL1RN	no
0.059054	0.109003	1.49879	0.134512	0.360632	-5.17405	TGFA	no
0.057014	0.0428022	1.47997	0.139466	0.368272	-5.20102	CD4	no
-0.0682986	0.0718198	-1.47891	0.13973	0.368272	-5.20444	CXCL14	no
0.0792804	0.637338	1.46835	0.142558	0.372567	-5.22722	TPP1	no
-0.0947142	1.36853	-1.45119	0.147308	0.381773	-5.24157	BCR	no
-0.118514	0.635146	-1.43035	0.153161	0.390792	-5.28024	SHMT1	no
0.0446542	0.769101	1.42981	0.153301	0.390792	-5.28299	NFASC	no
-0.0944305	1.18509	-1.41101	0.158818	0.399966	-5.29689	ITM2A	no
0.0552918	0.783756	1.40868	0.159472	0.399966	-5.30986	TNFSF13	no
0.0606008	0.571899	1.39963	0.162199	0.400977	-5.31228	IFNLR1	no
0.0728972	0.185758	1.39861	0.162454	0.400977	-5.32547	LAMP3	no
0.0716223	0.511089	1.37741	0.168957	0.413746	-5.34196	CD70	no
-0.0971204	2.55106	-1.37281	0.170332	0.413854	-5.35991	GMPR	no
-0.051791	0.122624	-1.3568	0.175393	0.419595	-5.37103	ITGB6	no
-0.111966	2.09306	-1.3611	0.173999	0.419487	-5.37533	DNAJA2	no
-0.0790454	0.36978	-1.33245	0.183276	0.435107	-5.40059	NPPC	no
0.0454435	0.425008	1.31748	0.188187	0.443379	-5.43161	VEGFD	no
0.0539042	0.53918	1.30107	0.19379	0.453147	-5.44035	CD83	no
0.0675391	0.0934972	1.29318	0.19647	0.455058	-5.46015	MZB1	no
-0.0635564	0.306451	-1.28222	0.200318	0.455058	-5.4638	FABP9	no
0.0495321	0.415026	1.28502	0.199304	0.455058	-5.47029	LGALS9	no
0.0576172	0.909879	1.27451	0.203033	0.455058	-5.47329	IL4R	no
-0.0902318	2.47343	-1.26592	0.206087	0.455058	-5.48378	CCL26	no
0.0635846	0.111747	1.26525	0.206312	0.455058	-5.48659	TNFRSF13C	no
-0.0536823	-0.0376165	-1.26951	0.204773	0.455058	-5.48937	DNER	no
0.0424333	0.35915	1.26899	0.20496	0.455058	-5.49001	PRELP	no
-0.0661647	0.717066	-1.25606	0.209621	0.4591	-5.49774	RABGAP1L	no
-0.0720955	0.329785	-1.23888	0.215929	0.469608	-5.51639	CASP2	no
0.0515632	0.69901	1.22113	0.222572	0.477971	-5.53742	BTN3A2	no
0.161711	0.857766	1.22035	0.222848	0.477971	-5.54032	IFNG	no
-0.0557627	0.352609	-1.2081	0.227523	0.481359	-5.55466	LRRN1	no
0.067444	0.623666	1.21434	0.225116	0.479528	-5.5554	SIRPB1	no
-0.0680034	0.845465	-1.20134	0.230145	0.481487	-5.5605	EDAR	no
0.0953403	1.55433	1.19984	0.23068	0.481487	-5.57432	MMP1	no
-0.0438573	0.155562	-1.1945	0.232777	0.482625	-5.57844	NELL2	no
0.0554406	1.03847	1.18301	0.237326	0.484445	-5.58155	PTX3	no
0.0457797	0.754858	1.19042	0.234373	0.482715	-5.58312	TNFRSF11B	no
-0.0584188	0.838342	-1.17185	0.241776	0.484445	-5.59421	TRIM5	no
-0.0700052	1.51656	-1.1688	0.243001	0.484445	-5.59764	IL7	no
-0.0568309	0.274902	-1.17643	0.239913	0.484445	-5.59909	ANGPTL4	no
0.0432326	0.332671	1.17746	0.239487	0.484445	-5.59998	IL18R1	no
-0.109478	2.50042	-1.15744	0.247559	0.490388	-5.62251	EIF4G1	no
-0.068363	1.53663	-1.12892	0.259434	0.504274	-5.64178	TRIM21	no
0.0217029	0.185817	1.13811	0.255536	0.502986	-5.6439	PCDH1	no
-0.0399545	-0.140225	-1.12321	0.26185	0.50581	-5.64798	CD84	no
-0.0952715	3.61732	-1.13117	0.258458	0.504274	-5.64943	CXCL3	no
0.0530355	0.745083	1.10111	0.271342	0.517714	-5.67166	IL32	no
0.0631861	0.494235	1.10208	0.270889	0.517714	-5.68075	CCL23	no
0.0720189	0.693335	1.09458	0.274162	0.519904	-5.68869	CST7	no
-0.0476061	0.358784	-1.09061	0.275904	0.520037	-5.69288	SCG3	no
-0.0849874	-0.98738	-1.07708	0.281928	0.521902	-5.69687	PSPN	no
-0.0472034	0.590246	-1.08543	0.278189	0.521185	-5.69831	DAG1	no
-0.0844615	-0.543331	-1.0775	0.281708	0.521902	-5.70657	CCL24	no
0.0575415	0.294502	1.04007	0.298733	0.54974	-5.74688	IL12B	no
-0.10326	2.89306	-1.0058	0.314962	0.571883	-5.76841	CLIP2	no
0.0406474	0.670563	0.999736	0.317887	0.571883	-5.77427	BCL2L11	no
-0.0824787	0.325235	-1.00173	0.316895	0.571883	-5.78255	EPCAM	no
0.0442617	0.662372	0.999169	0.318122	0.571883	-5.78711	IL16	no
-0.0669023	1.57667	-0.976066	0.32947	0.582097	-5.79681	TBC1D5	no
-0.0609155	1.60471	-0.972396	0.33129	0.582097	-5.80026	NFATC1	no
-0.0383326	-0.179406	-0.981905	0.326561	0.581701	-5.80152	CDON	no
-0.0953209	1.87364	-0.980357	0.327324	0.581701	-5.80299	PDGFB	no
-0.0411691	0.452307	-0.962617	0.336157	0.587331	-5.81141	IL1RL2	no
-0.0337096	0.279119	-0.953193	0.340919	0.590493	-5.81808	ITGA6	no
0.0538659	0.942069	0.951041	0.34201	0.590493	-5.82005	SLAMF7	no
0.0601032	0.45825	0.936717	0.349324	0.596921	-5.83309	CLEC4D	no
0.0286718	0.353201	0.947736	0.343663	0.590493	-5.83333	PON3	no
0.0815834	1.18259	0.907934	0.364319	0.615681	-5.85868	IL6	no
0.0359125	0.369658	0.909073	0.363682	0.615681	-5.87006	ADAM23	no
-0.058216	1.12195	-0.904254	0.366241	0.615681	-5.87218	DNPH1	no
0.0300777	0.295431	0.881271	0.378551	0.616384	-5.88373	WNT9A	no
-0.0315175	0.446653	-0.888314	0.374744	0.615709	-5.88596	CD276	no
0.0705481	0.717626	0.886238	0.375861	0.615709	-5.88774	CXCL10	no
0.0367593	0.43726	0.885689	0.376156	0.615709	-5.88821	WFIKKN2	no
-0.0501949	1.42335	-0.886776	0.37556	0.615709	-5.88939	DFFA	no
0.0452359	0.707624	0.885838	0.376065	0.615709	-5.89019	CCL25	no
-0.0332349	0.20389	-0.838319	0.402223	0.641494	-5.9173	CLEC4A	no
0.0683383	-5.76112	0.840231	0.401139	0.641494	-5.9178	IL10	no
-0.0372848	1.01412	-0.846268	0.397757	0.641494	-5.92115	GLOD4	no
-0.0413742	2.2336	-0.844609	0.398671	0.641494	-5.92462	CXCL17	no
-0.0414641	0.829706	-0.828728	0.407625	0.643509	-5.92501	BACH1	no
0.0395729	0.467817	0.833612	0.404847	0.642384	-5.93141	TNFRSF13B	no
0.0700099	-0.695524	0.819713	0.412742	0.646776	-5.93217	NCF2	no
-0.0477817	1.01621	-0.814833	0.415528	0.646776	-5.93602	NUB1	no
-0.0369086	-0.112264	-0.814069	0.415933	0.646776	-5.94907	CCL11	no
0.0623655	-0.147126	0.796923	0.425847	0.655635	-5.94994	CEACAM21	no
-0.0789241	2.56305	-0.80201	0.422879	0.654306	-5.95636	SKAP2	no
-0.0522082	0.444496	-0.777602	0.437145	0.664322	-5.96461	BID	no
0.0403848	0.521672	0.771682	0.440641	0.664322	-5.96904	FCAR	no
-0.0707145	1.6157	-0.774101	0.43919	0.664322	-5.97759	MPIG6B	no
0.0519889	0.237334	0.770545	0.441294	0.664322	-5.98024	GAL	no
-0.0325195	0.430928	-0.769052	0.442169	0.664322	-5.98347	TNFSF12	no
-0.0222137	0.0628899	-0.758527	0.448448	0.667861	-5.98911	CD58	no
-0.0283952	-0.249176	-0.756203	0.449838	0.667861	-5.99081	ENPP5	no
0.0344936	0.644303	0.754319	0.450967	0.667861	-5.99218	CD40	no
0.0293094	0.816509	0.747908	0.454813	0.670364	-5.99895	TGFB1	no
-0.03915	0.409989	-0.719225	0.472304	0.692861	-6.00883	MILR1	no
0.0324383	0.465611	0.715472	0.474627	0.693	-6.00936	LY75	no
-0.0465541	1.40313	-0.710386	0.477772	0.694332	-6.01286	CCL28	no
-0.0430602	0.595309	-0.703089	0.482286	0.697632	-6.02823	CCL22	no
0.0280415	0.67804	0.672191	0.50175	0.722427	-6.03833	ISM1	no
0.0331501	1.0047	0.655841	0.512197	0.731413	-6.05088	LILRB4	no
0.0341635	0.843736	0.640527	0.522102	0.731413	-6.05839	CXADR	no
0.0372712	0.798423	0.649362	0.516364	0.731413	-6.06331	CTRC	no
-0.0411556	0.593646	-0.652349	0.51443	0.731413	-6.06356	CCL13	no
0.0269046	0.385692	0.645592	0.518802	0.731413	-6.06566	OSCAR	no
0.0305812	0.602404	0.630467	0.528647	0.732951	-6.06663	TNF	no
0.046337	0.386507	0.642568	0.520761	0.731413	-6.06754	ENPP7	no
-0.027719	-0.0451554	-0.629598	0.529209	0.732951	-6.07551	MEGF10	no
0.0271038	-0.167083	0.611368	0.541214	0.744768	-6.076	STX8	no
-0.0566424	1.39021	-0.627975	0.53027	0.732951	-6.0765	ANGPT1	no
0.0337295	0.567894	0.59875	0.549591	0.752964	-6.08337	FCRL6	no
-0.0308013	-0.550585	-0.580699	0.561678	0.766149	-6.09572	NBN	no
0.0359854	0.296414	0.557529	0.577397	0.784151	-6.10637	PSIP1	no
-0.0160448	0.103029	-0.536646	0.591726	0.788749	-6.11947	AMBN	no
-0.0184472	0.53947	-0.551326	0.581625	0.786458	-6.12015	CRIM1	no
0.0217936	0.283185	0.536227	0.59201	0.788749	-6.12808	LGMN	no
-0.0527306	2.73737	-0.534122	0.593464	0.788749	-6.12916	TIMP3	no
-0.0366425	2.15419	-0.537534	0.591101	0.788749	-6.12954	CXCL6	no
0.0156666	0.22161	0.523508	0.600823	0.795132	-6.13459	IFNGR1	no
0.0226841	0.39925	0.505257	0.613578	0.800777	-6.13526	IL15RA	no
-0.0174543	0.218415	-0.516328	0.605825	0.798354	-6.13819	NME3	no
0.0329691	-0.228131	0.494058	0.621466	0.800777	-6.13858	GZMB	no
-0.0337771	1.67136	-0.479587	0.631716	0.802038	-6.14538	IKBKG	no
0.0337163	0.875848	0.501151	0.616457	0.800777	-6.14565	CXCL9	no
0.0181908	0.37795	0.47454	0.635307	0.802038	-6.1477	CD200	no
0.00721967	0.102448	0.498376	0.618405	0.800777	-6.14913	IDS	no
-0.0189932	0.237255	-0.468568	0.639568	0.802038	-6.15042	CLEC4G	no
0.0185035	0.387267	0.489378	0.624762	0.800777	-6.15128	IL10RB	no
0.01866	-0.228017	0.471157	0.637713	0.802038	-6.15133	SIT1	no
-0.0290649	0.148459	-0.488409	0.625447	0.800777	-6.15174	HSPA1A	no
-0.0319831	0.905306	-0.488061	0.625688	0.800777	-6.15404	HCLS1	no
0.0198072	0.721233	0.446057	0.655735	0.815734	-6.16036	MAPK9	no
0.018922	0.682913	0.468623	0.639512	0.802038	-6.16303	MERTK	no
0.0173515	0.433474	0.435584	0.663313	0.817691	-6.16482	CD200R1	no
-0.0250875	1.19734	-0.43345	0.664861	0.817691	-6.16571	SAMD9L	no
-0.0224489	0.306659	-0.432982	0.665196	0.817691	-6.16799	GALNT3	no
0.0178091	0.670297	0.446104	0.65569	0.815734	-6.17083	SPINT2	no
0.0210351	0.00909786	0.401845	0.687952	0.837054	-6.18054	FCRL3	no
0.0248066	0.266598	0.415443	0.677973	0.830117	-6.18359	SMPDL3A	no
0.0232457	0.517999	0.400385	0.689022	0.837054	-6.18953	FST	no
0.0184732	0.938151	0.372598	0.70959	0.842901	-6.19147	CSF3	no
0.0183812	-0.147046	0.356921	0.72129	0.842901	-6.19491	NTF3	no
-0.0137075	0.920261	-0.362341	0.717235	0.842901	-6.19511	IL17D	no
0.0180613	0.103915	0.379572	0.704404	0.842901	-6.19737	IL18	no
0.0846485	-1.18224	0.378896	0.704905	0.842901	-6.19762	PNLIPRP2	no
0.0178711	1.29428	0.353766	0.723648	0.842901	-6.19808	CXCL12	no
0.015838	1.31249	0.370703	0.710996	0.842901	-6.20058	CCL21	no
0.0160439	0.195728	0.335778	0.737169	0.855446	-6.20198	IL17RB	no
-0.0362964	0.269142	-0.363071	0.716686	0.842901	-6.20329	FGF19	no
0.0182215	0.315063	0.322677	0.747065	0.857769	-6.20614	SULT2A1	no
0.01887	0.458151	0.360011	0.718967	0.842901	-6.20651	KYNU	no
0.0132597	0.259023	0.358778	0.719889	0.842901	-6.20693	ADA	no
0.0361786	-0.489532	0.353887	0.72355	0.842901	-6.20862	CCL20	no
-0.0132676	0.321394	-0.321656	0.747831	0.857769	-6.21699	CTSC	no
0.0211827	0.692871	0.323803	0.746202	0.857769	-6.21847	CXCL8	no
-0.0128297	0.51106	-0.31852	0.750203	0.857769	-6.22011	HGF	no
-0.0252581	0.309468	-0.281208	0.778656	0.877398	-6.22032	IL17C	no
0.0165797	1.07436	0.295528	0.767698	0.873158	-6.22478	TREM2	no
0.00911452	0.69033	0.250001	0.802682	0.892792	-6.22624	LIFR	no
0.0215075	0.745596	0.289785	0.772085	0.873158	-6.2264	FIS1	no
0.0217056	-0.00302103	0.246651	0.805272	0.892792	-6.22704	OSM	no
0.0165005	1.26465	0.289921	0.771978	0.873158	-6.22851	AGRP	no
0.0130751	0.2328	0.276784	0.782046	0.878037	-6.22996	PRSS8	no
-0.00962255	0.552596	-0.21111	0.832882	0.91181	-6.2349	RAB6A	no
0.0214331	-0.607005	0.250947	0.801945	0.892792	-6.23655	CKMT1A_CKMT1B	no
-0.00854952	0.53055	-0.196392	0.844377	0.91181	-6.23779	HSD11B1	no
0.0110706	0.796064	0.241846	0.808986	0.892792	-6.23872	F2R	no
0.00987296	-0.000406076	0.241129	0.809541	0.892792	-6.23888	OMD	no
-0.00405758	0.354623	-0.147654	0.882671	0.943336	-6.24589	SELPLG	no
-0.00749812	0.155488	-0.201315	0.840523	0.91181	-6.24739	ROBO1	no
0.0091113	0.366435	0.200834	0.8409	0.91181	-6.24749	SPON1	no
0.00693734	0.38833	0.205848	0.83698	0.91181	-6.24865	CD244	no
0.0103863	0.285592	0.199453	0.841977	0.91181	-6.24991	TLR3	no
0.0108982	0.55005	0.181019	0.856417	0.921611	-6.25114	REG4	no
0.00366392	0.513076	0.10096	0.91962	0.969498	-6.25149	PTPRM	no
0.00336796	0.0996875	0.0652715	0.947982	0.989337	-6.25436	ICAM4	no
-0.00740172	1.06189	-0.159647	0.873215	0.936448	-6.25466	CCN2	no
0.00258271	0.527871	0.0493495	0.960659	0.995883	-6.25524	CCL7	no
0.00300541	1.71622	0.0432312	0.965533	0.996014	-6.25551	PIK3AP1	no
0.00226562	0.753777	0.0391342	0.968798	0.996014	-6.25568	PSMG3	no
0.00224958	1.15042	0.0371326	0.970393	0.996014	-6.25575	TRAF2	no
0.00276715	0.368365	0.0745599	0.940592	0.984929	-6.25582	IL3RA	no
-0.00163704	0.668826	-0.0286264	0.977173	0.999674	-6.25602	IL5RA	no
0.000353229	-0.140689	0.00276666	0.997794	0.999741	-6.25641	MICB_MICA	no
2.03674912686302e-05	1.20925	0.000325026	0.999741	0.999741	-6.25642	SPINK4	no
-0.000349992	0.840217	-0.00868533	0.993073	0.999741	-6.25847	FGF5	no
0.00402161	0.337451	0.114713	0.908713	0.962984	-6.26062	PLAUR	no
-0.00903438	2.00813	-0.112654	0.910345	0.962984	-6.26084	CXCL1	no
-0.00499815	0.328047	-0.125204	0.900404	0.958992	-6.26155	CTSO	no
-0.00658982	1.22781	-0.0859847	0.931509	0.978713	-6.2634	PKLR	no
0.00270673	0.867574	0.0541165	0.956861	0.995264	-6.26556	CRELD2	no
0.000506075	0.212676	0.0157057	0.987475	0.999741	-6.26686	ERBB3	no
0.000505167	0.493847	0.00860484	0.993137	0.999741	-6.26694	LHPP	no
-0.000674779	1.8839	-0.00638217	0.99491	0.999741	-6.26696	ATP5IF1	no
1.52414054450656e-05	0.189353	0.00040775	0.999675	0.999741	-6.26698	CRLF1	no

## Sheet: H1N1lowDay7vsDay0
logFC	AveExpr	t	P.Value	adj.P.Val	B	ProtName	Significance
-0.253645	0.771346	-5.37993	1.11265754331929e-07	3.46036495972299e-05	7.33852	CNTNAP2	yes
-0.169404	0.272449	-4.19745	3.15715868737972e-05	0.00490938	2.12792	DPP10	yes
-0.143856	0.155562	-3.83971	0.000136908	0.0128131	0.787671	NELL2	yes
-0.178934	0.0718198	-3.79349	0.000164799	0.0128131	0.624118	CXCL14	yes
-0.166618	0.366435	-3.59921	0.000346819	0.0215721	-0.0520849	SPON1	yes
-0.138616	-0.179406	-3.47972	0.000540099	0.0260333	-0.450063	CDON	yes
-0.209593	0.36978	-3.45858	0.000585958	0.0260333	-0.516254	NPPC	yes
-0.146506	0.358784	-3.28918	0.00106642	0.0375176	-1.05801	SCG3	yes
-0.112248	0.218415	-3.25409	0.00120459	0.0375176	-1.16641	NME3	yes
-0.140743	1.31249	-3.22834	0.00131627	0.0375176	-1.24521	CCL21	yes
-0.161144	2.2336	-3.22392	0.0013342	0.0375176	-1.25886	CXCL17	yes
-0.128187	0.783756	-3.20054	0.00144762	0.0375176	-1.32965	TNFSF13	yes
-0.120715	-0.249176	-3.15052	0.00171481	0.0399713	-1.47976	ENPP5	yes
-0.122287	0.122624	-3.13661	0.00179935	0.0399713	-1.51635	ITGB6	yes
-0.0925878	0.0628899	-3.09835	0.00204136	0.0420304	-1.63389	CD58	yes
-0.111543	0.446653	-3.08096	0.00216234	0.0420304	-1.68472	CD276	yes
-0.158893	-0.147046	-3.0203	0.00264492	0.0474973	-1.85423	NTF3	yes
-0.114714	0.189353	-3.00756	0.00274904	0.0474973	-1.8962	CRLF1	yes
-0.120165	0.328047	-2.95006	0.00330287	0.0510079	-2.0591	CTSO	no
-0.195655	1.40313	-2.92265	0.00361639	0.0510079	-2.12859	CCL28	no
-0.0959874	0.212676	-2.91934	0.00364562	0.0510079	-2.14387	ERBB3	no
-0.168292	0.318919	-2.91416	0.00371457	0.0510079	-2.15201	PROK1	no
-0.113393	0.37795	-2.89572	0.0039363	0.0510079	-2.20269	CD200	no
-0.122648	0.43726	-2.89602	0.00392348	0.0510079	-2.20813	WFIKKN2	no
-0.225385	0.325235	-2.68264	0.00751513	0.0864042	-2.77294	EPCAM	no
-0.13184	0.274902	-2.67457	0.00769615	0.0864042	-2.79348	ANGPTL4	no
-0.115014	0.430928	-2.66569	0.00789324	0.0864042	-2.81711	TNFSF12	no
-0.0986313	0.513076	-2.66051	0.00803468	0.0864042	-2.82178	PTPRM	no
-0.0810282	0.22161	-2.65347	0.00818804	0.0864042	-2.8469	IFNGR1	no
-0.118933	-0.0451554	-2.64739	0.00833481	0.0864042	-2.8622	MEGF10	no
-0.0874159	0.53947	-2.56033	0.0107125	0.10747	-3.07771	CRIM1	no
-0.125735	0.306451	-2.48318	0.0133247	0.125985	-3.25479	FABP9	no
-0.117336	0.502114	-2.48174	0.0133682	0.125985	-3.25949	ENAH	no
-0.116046	0.352609	-2.46153	0.0141367	0.129309	-3.30699	LRRN1	no
-0.0710727	0.117658	-2.38311	0.0174918	0.153985	-3.49464	IL1R2	no
-0.199231	1.0056	-2.37188	0.0180273	0.153985	-3.52008	CCL17	no
-0.0722527	0.103029	-2.36606	0.0183198	0.153985	-3.5262	AMBN	no
-0.0904224	0.920261	-2.3402	0.0196257	0.154344	-3.58413	IL17D	no
-0.123915	0.306659	-2.34001	0.0196355	0.154344	-3.58455	GALNT3	no
-0.0886374	0.155488	-2.33222	0.0200346	0.154344	-3.60896	ROBO1	no
-0.119418	0.111747	-2.32654	0.0203476	0.154344	-3.61447	TNFRSF13C	no
-0.0707825	0.353201	-2.2929	0.022215	0.164496	-3.69562	PON3	no
-0.124898	0.409989	-2.2465	0.025063	0.18127	-3.78877	MILR1	no
-0.102648	-0.112264	-2.21886	0.0268749	0.189957	-3.85645	CCL11	no
-0.0874923	0.20389	-2.16039	0.0311823	0.205945	-3.96797	CLEC4A	no
-0.0848776	0.754858	-2.16296	0.0309569	0.205945	-3.97174	TNFRSF11B	no
-0.078416	-0.140225	-2.15798	0.0313706	0.205945	-3.97294	CD84	no
-0.0888053	0.237255	-2.14467	0.0324255	0.205945	-4.00021	CLEC4G	no
-0.114661	0.458151	-2.1439	0.0324479	0.205945	-4.01254	KYNU	no
-0.100608	1.06189	-2.12662	0.0338786	0.208694	-4.04614	CCN2	no
0.104862	0.479565	2.09959	0.0362291	0.208694	-4.09141	LSP1	no
-0.0824646	0.0428022	-2.0955	0.0365929	0.208694	-4.0996	CD4	no
-0.131209	0.595309	-2.09954	0.036206	0.208694	-4.10076	CCL22	no
-0.0914748	0.452307	-2.09412	0.036701	0.208694	-4.10404	IL1RL2	no
-0.0902527	-0.0376165	-2.09167	0.0369072	0.208694	-4.1165	DNER	no
-0.0841878	0.316028	-2.0694	0.0389567	0.214088	-4.16076	CSF1	no
-0.12585	0.266598	-2.0655	0.0393248	0.214088	-4.16845	SMPDL3A	no
-0.20701	2.73737	-2.05492	0.040339	0.214088	-4.18926	TIMP3	no
-0.105552	1.29428	-2.04574	0.0412514	0.214088	-4.19958	CXCL12	no
-0.111284	0.843736	-2.04248	0.0415903	0.214088	-4.20422	CXADR	no
-0.165517	0.717626	-2.03768	0.042041	0.214088	-4.22297	CXCL10	no
-0.130756	0.593646	-2.03122	0.04268	0.214088	-4.23723	CCL13	no
-0.129923	1.41602	-2.02072	0.0438026	0.216232	-4.24638	FOXO1	no
-0.0800952	0.433474	-1.96829	0.0495464	0.240764	-4.34616	CD200R1	no
-0.116979	0.854539	-1.91813	0.0556056	0.26025	-4.44103	SPRY2	no
-0.13949	2.47343	-1.91576	0.0559247	0.26025	-4.44356	CCL26	no
-0.109593	1.07436	-1.9144	0.0560667	0.26025	-4.45575	TREM2	no
-0.0980728	0.00909786	-1.83434	0.0671367	0.303757	-4.59122	FCRL3	no
-0.0907917	0.602404	-1.83262	0.0673931	0.303757	-4.59424	TNF	no
-0.0799474	0.590246	-1.80161	0.0721329	0.318107	-4.65619	DAG1	no
-0.143855	-0.543331	-1.79851	0.0726224	0.318107	-4.66152	CCL24	no
-0.0823899	0.465611	-1.77892	0.0758161	0.322997	-4.68503	LY75	no
-0.0612382	0.38833	-1.78083	0.0754542	0.322997	-4.69366	CD244	no
-0.0723819	0.840217	-1.75863	0.0791887	0.331643	-4.72123	FGF5	no
-0.0903505	1.0047	-1.75009	0.0806526	0.331643	-4.73556	LILRB4	no
-0.0848603	0.103915	-1.74774	0.0810447	0.331643	-4.74766	IL18	no
-0.0969179	0.623666	-1.71013	0.0877823	0.353423	-4.8099	SIRPB1	no
-0.0712569	-0.000406076	-1.70552	0.0886398	0.353423	-4.81744	OMD	no
-0.0703072	0.283185	-1.6953	0.0905619	0.354567	-4.83408	LGMN	no
-0.124436	0.386507	-1.69108	0.0913657	0.354567	-4.84092	ENPP7	no
-0.0694586	0.682913	-1.68588	0.0923469	0.354567	-4.85123	MERTK	no
-0.064737	0.387267	-1.67792	0.0939079	0.356163	-4.86214	IL10RB	no
-0.0774785	0.552596	-1.66398	0.0966984	0.362328	-4.87422	RAB6A	no
-0.10182	0.55005	-1.65742	0.0979826	0.362769	-4.89488	REG4	no
-0.0639449	0.359705	-1.62272	0.105182	0.384843	-4.95131	LY9	no
0.103256	1.51483	1.60895	0.108162	0.387849	-4.97264	PPP1R9B	no
-0.107565	0.693335	-1.60214	0.109677	0.387849	-4.98117	CST7	no
-0.0599533	0.326233	-1.60183	0.109745	0.387849	-4.98165	LTBR	no
-0.110316	2.15419	-1.586	0.113273	0.395819	-5.00775	CXCL6	no
-0.0772916	0.745083	-1.57088	0.116797	0.403599	-5.01828	IL32	no
-0.0581026	0.69033	-1.5601	0.119323	0.407796	-5.03443	LIFR	no
-0.0887415	0.567894	-1.54209	0.123638	0.41795	-5.06116	FCRL6	no
-0.0805095	0.0996875	-1.5274	0.127249	0.422624	-5.08275	ICAM4	no
-0.062134	0.670297	-1.52529	0.127739	0.422624	-5.09631	SPINT2	no
-0.111677	0.509319	-1.51804	0.129573	0.42418	-5.09841	MVK	no
-0.0723922	0.534524	-1.51004	0.131585	0.426282	-5.11849	ANGPTL2	no
-0.0767319	0.867574	-1.50345	0.133274	0.427301	-5.128	CRELD2	no
-0.173981	2.43116	-1.45861	0.145254	0.456302	-5.18107	DAPP1	no
-0.0623222	0.385692	-1.46555	0.143319	0.454818	-5.18193	OSCAR	no
0.0716263	0.493097	1.45233	0.14694	0.456984	-5.20242	TNFRSF11A	no
-0.0576109	0.816509	-1.44076	0.150183	0.462446	-5.21848	TGFB1	no
-0.0589745	0.51106	-1.43493	0.151837	0.462955	-5.22652	HGF	no
0.0956082	0.907852	1.42059	0.156014	0.471072	-5.2335	ALDH3A1	no
-0.0680943	0.2328	-1.41264	0.158303	0.473387	-5.25493	PRSS8	no
0.145102	-0.489532	1.39101	0.164746	0.487962	-5.28603	CCL20	no
-0.0514749	0.368365	-1.35795	0.175028	0.508727	-5.31894	IL3RA	no
0.091127	0.905306	1.36284	0.173452	0.508727	-5.32324	HCLS1	no
-0.0754516	0.494235	-1.2897	0.197676	0.56401	-5.41428	CCL23	no
-0.0520466	0.369658	-1.29119	0.197143	0.56401	-5.41448	ADAM23	no
0.0892003	1.57667	1.27395	0.20323	0.574586	-5.4228	TBC1D5	no
-0.0450661	0.337451	-1.25976	0.208268	0.583524	-5.45089	PLAUR	no
0.0515114	0.221463	1.24259	0.214513	0.595657	-5.47357	GZMA	no
-0.0561164	0.39925	-1.22376	0.221558	0.607769	-5.485	IL15RA	no
0.128007	2.89306	1.22057	0.222783	0.607769	-5.48664	CLIP2	no
0.0816787	-0.315041	1.20523	0.228645	0.613005	-5.50448	TNFSF11	no
-0.0414356	0.35915	-1.21437	0.225106	0.608764	-5.50478	PRELP	no
-0.076074	1.20925	-1.18841	0.235196	0.616991	-5.52378	SPINK4	no
-0.0525754	0.53055	-1.18226	0.237623	0.616991	-5.53077	HSD11B1	no
0.0576935	0.467817	1.19102	0.234137	0.616991	-5.53174	TNFRSF13B	no
-0.080516	-0.228131	-1.18114	0.238067	0.616991	-5.53203	GZMB	no
-0.0570788	0.195728	-1.16941	0.242757	0.617498	-5.54526	IL17RB	no
-0.0406367	0.295431	-1.16574	0.24422	0.617498	-5.5515	WNT9A	no
-0.105908	2.04978	-1.15494	0.248628	0.618927	-5.56139	ANXA11	no
0.112554	2.50042	1.16621	0.244001	0.617498	-5.56189	EIF4G1	no
-0.0568208	-0.103669	-1.15449	0.248765	0.618927	-5.57494	CD6	no
0.0706376	1.15042	1.1414	0.25421	0.620027	-5.57629	TRAF2	no
-0.0450707	0.415026	-1.14589	0.252317	0.620027	-5.58236	LGALS9	no
-0.0455228	0.240044	-1.13898	0.255188	0.620027	-5.58994	LAMA4	no
0.0509796	0.466893	1.13352	0.257454	0.620684	-5.59798	CLSTN2	no
0.0570055	0.838342	1.1194	0.263469	0.625488	-5.60015	TRIM5	no
-0.0852537	0.745596	-1.12571	0.26076	0.623817	-5.60437	FIS1	no
-0.0360797	0.252903	-1.08624	0.277857	0.654647	-5.63523	ITGA11	no
-0.133726	3.77882	-1.07823	0.281384	0.657974	-5.65461	MANF	no
-0.0506567	0.741249	-1.05424	0.292231	0.673214	-5.67024	IRAK1	no
-0.0495524	0.644303	-1.06196	0.2887	0.670043	-5.67133	CD40	no
0.042015	-0.228017	1.03867	0.29941	0.678804	-5.68588	SIT1	no
0.0669926	0.236464	1.03646	0.300451	0.678804	-5.68592	EGLN1	no
0.0719503	1.91354	1.02553	0.305571	0.678804	-5.69673	HEXIM1	no
-0.0712981	1.60867	-1.01686	0.309677	0.681544	-5.70524	PLXNA4	no
-0.0614463	0.994166	-1.02712	0.304796	0.678804	-5.70628	TFF2	no
-0.0546811	0.285592	-1.02911	0.303848	0.678804	-5.70642	TLR3	no
-0.100567	1.87364	-1.01363	0.311187	0.681544	-5.71951	PDGFB	no
0.0652648	0.45825	0.995722	0.319832	0.694353	-5.72565	CLEC4D	no
-0.0418663	0.67804	-0.982438	0.326325	0.69991	-5.73826	ISM1	no
0.0804472	1.55433	0.99221	0.321501	0.694353	-5.74226	MMP1	no
-0.0572804	0.517999	-0.966873	0.334015	0.711499	-5.76399	FST	no
0.0496769	0.6325	0.946235	0.344453	0.718446	-5.77177	SLC39A5	no
-0.083483	-0.607005	-0.957905	0.338515	0.713976	-5.77228	CKMT1A_CKMT1B	no
-0.0423998	0.523106	-0.955417	0.33977	0.713976	-5.77457	SIGLEC1	no
-0.0749244	-0.147126	-0.937223	0.349064	0.718446	-5.77992	CEACAM21	no
-0.063326	1.18509	-0.926294	0.354708	0.721007	-5.78969	ITM2A	no
-0.0353514	0.259023	-0.937443	0.348913	0.718446	-5.79303	ADA	no
-0.0514112	0.637338	-0.933146	0.351138	0.718446	-5.79477	TPP1	no
0.0542886	1.01621	0.906282	0.365192	0.734749	-5.80729	NUB1	no
0.0755744	2.09306	0.900381	0.368284	0.734749	-5.82576	DNAJA2	no
-0.0415925	0.195603	-0.897654	0.369747	0.734749	-5.82599	AGER	no
-0.0610141	0.875848	-0.888763	0.374503	0.734749	-5.83363	CXCL9	no
-0.0340078	0.253216	-0.888243	0.374782	0.734749	-5.83407	CD48	no
-0.0372218	0.321394	-0.884349	0.376879	0.734749	-5.83739	CTSC	no
0.0526413	0.435063	0.88224	0.378006	0.734749	-5.8413	SERPINB8	no
0.057751	0.735063	0.87324	0.382898	0.739635	-5.84677	SCGB3A2	no
-0.0357028	0.924438	-0.852766	0.394145	0.756529	-5.86375	CHRDL1	no
-0.0334386	0.504319	-0.848509	0.396509	0.756529	-5.86723	ADGRE2	no
-0.0724925	3.61732	-0.843499	0.399301	0.757212	-5.8713	CXCL3	no
-0.0832505	2.42043	-0.827497	0.408322	0.764988	-5.87287	IRAK4	no
-0.0383761	0.383426	-0.836565	0.403186	0.759944	-5.8769	LY6D	no
0.0445804	0.278193	0.808514	0.419152	0.770892	-5.88778	SH2D1A	no
-0.030052	0.66787	-0.803365	0.422118	0.770892	-5.89177	HLA-E	no
-0.0529691	1.31186	-0.81786	0.413777	0.768542	-5.89178	NCK2	no
-0.0260027	0.0771729	-0.815437	0.415161	0.768542	-5.89368	MEPE	no
-0.0427877	0.527871	-0.800339	0.423867	0.770892	-5.8941	CCL7	no
-0.0484852	1.51656	-0.792441	0.428452	0.774702	-5.90014	IL7	no
0.0510276	0.0525954	0.781373	0.434926	0.781862	-5.90851	EPO	no
-0.0387293	0.574721	-0.765216	0.444458	0.794404	-5.93183	AGRN	no
0.100988	0.857766	0.746161	0.455885	0.805569	-5.93653	IFNG	no
-0.028303	0.332671	-0.75546	0.450274	0.800202	-5.94111	IL18R1	no
0.0416435	0.329785	0.700513	0.483909	0.829031	-5.96605	CASP2	no
0.0719569	2.56305	0.716589	0.47392	0.828028	-5.96647	SKAP2	no
-0.0160836	0.274623	-0.719497	0.472119	0.828028	-5.96661	C1QA	no
-0.0371033	0.511089	-0.698515	0.485156	0.829031	-5.9674	CD70	no
-0.0194018	0.354623	-0.691142	0.489774	0.832348	-5.97232	SELPLG	no
-0.041285	0.798423	-0.704909	0.481153	0.829031	-5.97445	CTRC	no
-0.0549818	1.22781	-0.703063	0.482302	0.829031	-5.9757	PKLR	no
-0.0249642	-0.670434	-0.67272	0.501414	0.837027	-5.98439	PTH1R	no
-0.0340158	0.545833	-0.67461	0.500187	0.837027	-5.9967	CD22	no
-0.0721354	1.8839	-0.668625	0.504004	0.837027	-5.99841	ATP5IF1	no
0.0256709	0.165712	0.668455	0.504112	0.837027	-5.99852	EPHA1	no
-0.0377662	0.668826	-0.646488	0.518238	0.839438	-6.00101	IL5RA	no
-0.0310077	0.796064	-0.663846	0.507056	0.837027	-6.00147	F2R	no
-0.0239121	0.318636	-0.653652	0.513598	0.837027	-6.00793	BTN2A1	no
0.0340148	0.152901	0.656979	0.51145	0.837027	-6.00799	CLEC7A	no
0.0637308	2.50825	0.652938	0.514058	0.837027	-6.00838	PDLIM7	no
-0.0511984	1.99155	-0.632099	0.52759	0.84012	-6.00985	MAP2K6	no
0.0580307	0.309468	0.63256	0.52728	0.84012	-6.01178	IL17C	no
-0.0256708	0.670563	-0.618075	0.536787	0.84012	-6.01827	BCL2L11	no
-0.036835	1.26465	-0.63429	0.526137	0.84012	-6.02208	AGRP	no
0.0285973	0.468109	0.629017	0.529589	0.84012	-6.02313	LAIR1	no
-0.0234757	0.59941	-0.624659	0.532444	0.84012	-6.02575	COLEC12	no
-0.0294237	0.471686	-0.604985	0.545444	0.84012	-6.02596	CLEC4C	no
-0.048542	-0.98738	-0.602224	0.547278	0.84012	-6.02756	PSPN	no
-0.0573759	2.24692	-0.601151	0.547992	0.84012	-6.02818	NT5C3A	no
-0.0395017	1.36853	-0.592481	0.553777	0.84012	-6.03316	BCR	no
-0.0415556	0.237334	-0.603594	0.546353	0.84012	-6.03819	GAL	no
0.0335941	0.942069	0.580626	0.561735	0.840683	-6.03984	SLAMF7	no
-0.0551921	1.39021	-0.599659	0.54897	0.84012	-6.04047	ANGPT1	no
-0.0245156	0.53918	-0.579253	0.56266	0.840683	-6.0406	CD83	no
-0.0307148	0.640612	-0.594887	0.552154	0.84012	-6.04321	CCL4	no
-0.0256983	0.709777	-0.580475	0.561822	0.840683	-6.05136	FSTL3	no
0.0395108	1.71622	0.556364	0.578193	0.848712	-6.05309	PIK3AP1	no
-0.130752	-1.18224	-0.573558	0.566492	0.840683	-6.0552	PNLIPRP2	no
-0.0200544	0.435649	-0.571816	0.567664	0.840683	-6.05832	TNFSF10	no
-0.0275283	0.938151	-0.543619	0.586921	0.852106	-6.06205	CSF3	no
0.0469821	-0.695524	0.538496	0.590457	0.852106	-6.06249	NCF2	no
-0.0220652	0.408492	-0.555831	0.578544	0.848712	-6.06483	CRHBP	no
0.027226	0.829706	0.532687	0.594469	0.852106	-6.06548	BACH1	no
0.0363052	0.444496	0.529341	0.596787	0.852106	-6.06719	BID	no
-0.0677351	-0.140689	-0.519351	0.603729	0.852106	-6.07223	MICB_MICA	no
-0.0443186	2.00813	-0.541577	0.58832	0.852106	-6.07235	CXCL1	no
-0.049958	2.52408	-0.52664	0.598647	0.852106	-6.08002	PTPN6	no
0.0360104	1.67136	0.50052	0.616913	0.852601	-6.08145	IKBKG	no
0.0441574	2.25376	0.520785	0.602711	0.852106	-6.08514	PRDX5	no
0.0353283	1.84601	0.489913	0.624395	0.852601	-6.0865	ARHGEF12	no
0.0366532	1.99375	0.513477	0.607809	0.852106	-6.08877	HPCAL1	no
0.0230583	0.77078	0.512839	0.608255	0.852106	-6.08909	KLRB1	no
-0.0208216	0.571571	-0.482377	0.629734	0.852601	-6.09002	SIGLEC10	no
-0.0241709	0.131584	-0.480096	0.631354	0.852601	-6.09108	COL9A1	no
0.0338931	1.88801	0.477383	0.633283	0.852601	-6.09233	AXIN1	no
-0.0267099	0.185758	-0.502231	0.615692	0.852601	-6.09427	LAMP3	no
0.0203526	0.461988	0.488941	0.625065	0.852601	-6.1006	FLT3LG	no
0.0275867	0.294502	0.48868	0.625249	0.852601	-6.10073	IL12B	no
-0.0496219	2.71986	-0.448205	0.654185	0.873183	-6.10531	MGMT	no
0.02266	-0.260193	0.478575	0.632418	0.852601	-6.10543	TPSAB1	no
-0.0161934	0.425008	-0.460104	0.645611	0.865452	-6.11377	VEGFD	no
-0.0224737	0.521672	-0.42038	0.674375	0.883565	-6.11692	FCAR	no
-0.0350808	-5.76112	-0.4223	0.672969	0.883565	-6.11837	IL10	no
-0.0372757	-0.00302103	-0.414653	0.678561	0.883565	-6.11922	OSM	no
-0.0237467	0.845465	-0.410666	0.68148	0.883565	-6.1208	EDAR	no
0.0164859	0.109003	0.409595	0.682266	0.883565	-6.12122	TGFA	no
0.0243447	0.206898	0.440597	0.659666	0.876736	-6.12222	FCRL2	no
-0.0138247	0.769101	-0.433824	0.664574	0.879501	-6.12507	NFASC	no
-0.0158731	0.585258	-0.375679	0.707303	0.901521	-6.13402	IL15	no
0.0414444	0.269142	0.406276	0.684692	0.883565	-6.13403	FGF19	no
0.0295977	1.52313	0.366094	0.714439	0.903213	-6.13744	DECR1	no
-0.0232691	0.696444	-0.361748	0.717682	0.90364	-6.13896	METAP1D	no
0.00901287	0.173827	0.395505	0.692613	0.890094	-6.14036	BSG	no
0.019083	0.637063	0.382342	0.702345	0.898886	-6.14529	CD160	no
0.0202493	1.49683	0.368579	0.712574	0.903213	-6.15026	NUDC	no
-0.0134971	0.571899	-0.305158	0.760363	0.92366	-6.1571	IFNLR1	no
-0.020513	0.148459	-0.33781	0.73563	0.919734	-6.15854	HSPA1A	no
-0.0275251	1.18259	-0.299867	0.764394	0.92366	-6.15864	IL6	no
-0.0221268	1.12195	-0.336816	0.736379	0.919734	-6.15886	DNPH1	no
-0.0220433	1.51855	-0.284065	0.776469	0.92366	-6.16308	GOPC	no
-0.0130717	0.279917	-0.314555	0.753214	0.92366	-6.16584	B4GALT1	no
-0.0140724	0.584232	-0.282027	0.778027	0.92366	-6.16586	SCGN	no
-0.015723	0.315063	-0.272564	0.785293	0.928617	-6.16616	SULT2A1	no
0.0229467	2.55106	0.31788	0.750688	0.92366	-6.167	GMPR	no
-0.00609658	0.185817	-0.313327	0.754143	0.92366	-6.16839	PCDH1	no
-0.0286905	1.48155	-0.303287	0.761781	0.92366	-6.16919	EGF	no
-0.0133773	1.01412	-0.297558	0.766148	0.92366	-6.17084	GLOD4	no
-0.0117045	0.909879	-0.253449	0.800018	0.938793	-6.17099	IL4R	no
0.0171368	1.42335	0.296707	0.766795	0.92366	-6.17327	DFFA	no
-0.0151326	0.0934972	-0.283951	0.77655	0.92366	-6.17465	MZB1	no
0.014024	0.753777	0.237131	0.812645	0.943032	-6.17484	PSMG3	no
0.0168865	0.493847	0.281888	0.778132	0.92366	-6.17521	LHPP	no
-0.0100315	0.69901	-0.232559	0.816192	0.943627	-6.17587	BTN3A2	no
-0.012985	0.662372	-0.287274	0.774003	0.92366	-6.17592	IL16	no
-0.0141222	0.296414	-0.214187	0.830482	0.946847	-6.17982	PSIP1	no
0.0110167	0.545129	0.213324	0.831155	0.946847	-6.17999	CCL3	no
-0.0232701	1.6157	-0.249641	0.802955	0.938793	-6.18346	MPIG6B	no
-0.00980134	0.52164	-0.242762	0.808277	0.941476	-6.18509	MATN2	no
0.00840712	0.721233	0.185337	0.853034	0.961209	-6.18536	MAPK9	no
-0.0115152	0.375891	-0.250676	0.802152	0.938793	-6.18539	CDSN	no
-0.0112016	1.37613	-0.170313	0.864828	0.968379	-6.18793	PARP1	no
0.00337706	0.102448	0.228466	0.819363	0.943784	-6.19051	IDS	no
0.0124775	1.86927	0.144663	0.885031	0.969961	-6.19181	MLN	no
0.0113236	0.82503	0.220497	0.82556	0.946847	-6.19223	VEGFA	no
0.00630498	0.479829	0.136602	0.891397	0.969961	-6.1929	LTA	no
0.00550782	-0.167083	0.121619	0.903246	0.969961	-6.19476	STX8	no
-0.0168323	2.61602	-0.196749	0.844094	0.958077	-6.19482	MGLL	no
0.00740496	0.717066	0.137633	0.89058	0.969961	-6.195	RABGAP1L	no
0.00797751	0.417618	0.108799	0.913402	0.975719	-6.19618	KRT19	no
-0.00630757	1.60471	-0.0985655	0.92152	0.977891	-6.1972	NFATC1	no
0.00857941	2.92061	0.0948901	0.924437	0.977891	-6.19754	BANK1	no
0.0159173	2.27884	0.187956	0.850976	0.961209	-6.19863	LAT	no
-0.00296481	0.279119	-0.0820675	0.934623	0.981986	-6.19863	ITGA6	no
0.00304386	0.437907	0.0713205	0.943169	0.982877	-6.19943	NCR1	no
-0.00821801	0.393669	-0.169294	0.865625	0.968379	-6.19966	SMOC2	no
0.00395258	1.19734	0.0668515	0.946725	0.982877	-6.19972	SAMD9L	no
-0.000369958	1.53663	-0.00598056	0.99523	0.999349	-6.20185	TRIM21	no
-7.21287e-05	1.03847	-0.00150667	0.998798	0.999349	-6.20187	PTX3	no
-0.00950691	-0.207109	-0.152992	0.878458	0.969961	-6.20218	IL1RN	no
-0.0153481	0.501229	-0.148473	0.882022	0.969961	-6.20284	FABP1	no
-0.00620162	0.801882	-0.162968	0.870599	0.969961	-6.20285	CKAP4	no
-0.0105285	0.692871	-0.157729	0.874725	0.969961	-6.20366	CXCL8	no
-4.42455e-05	-0.550585	-0.00081671	0.999349	0.999349	-6.20411	NBN	no
-0.00712516	0.716082	-0.131827	0.895168	0.969961	-6.20508	SCGB1A1	no
-0.00485943	0.496021	-0.127096	0.898909	0.969961	-6.20567	TNFRSF14	no
-0.00519299	0.3797	-0.125175	0.900427	0.969961	-6.20809	TNFRSF4	no
0.00782602	0.301646	0.120074	0.904466	0.969961	-6.20869	CD40LG	no
0.00539818	1.59589	0.0836119	0.933394	0.981986	-6.21008	PLA2G4A	no
0.0060078	0.783291	0.105382	0.916109	0.975719	-6.21028	CD79B	no
0.00601395	3.10275	0.0651059	0.948112	0.982877	-6.21141	DBNL	no
0.00329726	0.753353	0.0595895	0.952503	0.984148	-6.21174	LGALS4	no
-0.00279608	0.578316	-0.0763301	0.939182	0.982877	-6.21283	PGF	no
-0.00239709	2.75254	-0.0245937	0.980388	0.999349	-6.21316	CRKL	no
-0.00164432	0.635146	-0.0194487	0.98449	0.999349	-6.21326	SHMT1	no
0.000449268	1.61878	0.0102848	0.991798	0.999349	-6.2134	ESM1	no
-0.000432482	-0.267771	-0.00746614	0.994046	0.999349	-6.21342	MMP10	no
0.0019867	-0.0296034	0.0484764	0.961353	0.990003	-6.2145	FASLG	no
-0.00226131	0.707624	-0.0433985	0.965398	0.990888	-6.21472	CCL25	no
-0.000566252	0.402224	-0.0126902	0.989879	0.999349	-6.21555	KLRD1	no

## Sheet: H1N1lowDay35vsDay0
logFC	AveExpr	t	P.Value	adj.P.Val	B	ProtName	Significance
-0.238856	0.771346	-5.0648	5.62293183802537e-07	0.000174873	5.75109	CNTNAP2	yes
-0.219025	1.41602	-3.40555	0.00070951	0.110329	-0.5888	FOXO1	no
-0.146892	0.0718198	-3.11565	0.00192992	0.176624	-1.45471	CXCL14	no
-0.185398	0.854539	-3.04144	0.00246528	0.176624	-1.66466	SPRY2	no
-0.356166	2.43116	-2.98515	0.00296308	0.176624	-1.82042	DAPP1	no
-0.252648	3.61732	-2.94064	0.00340755	0.176624	-1.94522	CXCL3	no
-0.114596	0.237255	-2.76673	0.00585659	0.232858	-2.39855	CLEC4G	no
0.142216	0.6325	2.70813	0.00698134	0.232858	-2.54642	SLC39A5	no
-0.115638	0.358784	-2.59698	0.00964627	0.232858	-2.82413	SCG3	no
-0.0992667	-0.249176	-2.59154	0.0097982	0.232858	-2.83718	ENPP5	no
0.114064	0.466893	2.5362	0.0114624	0.232858	-2.9692	CLSTN2	no
-0.121546	0.741249	-2.53073	0.0116567	0.232858	-2.9765	IRAK1	no
-0.144987	0.318919	-2.50987	0.0123694	0.232858	-3.02383	PROK1	no
-0.121792	0.274902	-2.4715	0.0137442	0.232858	-3.11854	ANGPTL4	no
-0.248386	2.42043	-2.4682	0.0138886	0.232858	-3.11968	IRAK4	no
-0.0995156	0.272449	-2.46506	0.0140097	0.232858	-3.12685	DPP10	no
0.12128	0.493097	2.45914	0.0142124	0.232858	-3.14756	TNFRSF11A	no
-0.221817	2.04978	-2.41823	0.0159267	0.232858	-3.23256	ANXA11	no
0.159271	0.735063	2.40905	0.0163085	0.232858	-3.25975	SCGB3A2	no
-0.227677	2.52408	-2.40083	0.0166757	0.232858	-3.27808	PTPN6	no
-0.0953517	-0.179406	-2.39437	0.0169691	0.232858	-3.29243	CDON	no
0.0918236	0.165712	2.39178	0.0170885	0.232858	-3.29819	EPHA1	no
0.104321	1.61878	2.38891	0.017221	0.232858	-3.30455	ESM1	no
-0.153513	1.31186	-2.37103	0.0180684	0.234136	-3.344	NCK2	no
-0.118616	0.306451	-2.3419	0.0195491	0.243191	-3.40062	FABP9	no
-0.10732	0.366435	-2.31899	0.0207464	0.243561	-3.45717	SPON1	no
-0.162743	1.99375	-2.27987	0.0229706	0.243561	-3.54162	HPCAL1	no
-0.13744	0.36978	-2.2673	0.0237672	0.243561	-3.55977	NPPC	no
-0.113431	2.2336	-2.26936	0.0236058	0.243561	-3.56381	CXCL17	no
-0.219709	2.75254	-2.25487	0.0245182	0.243561	-3.59324	CRKL	no
0.304364	0.857766	2.24988	0.0248459	0.243561	-3.59788	IFNG	no
-0.104643	0.552596	-2.24673	0.025061	0.243561	-3.60276	RAB6A	no
-0.120165	1.49683	-2.18725	0.0291152	0.271292	-3.73375	NUDC	no
-0.240544	2.71986	-2.17206	0.0302863	0.271292	-3.75561	MGMT	no
-0.268862	3.77882	-2.1685	0.0305312	0.271292	-3.77059	MANF	no
-0.0799019	0.155562	-2.13335	0.0333201	0.271911	-3.84082	NELL2	no
0.138769	0.0525954	2.12432	0.0340982	0.271911	-3.85069	EPO	no
-0.091653	-0.0376165	-2.12478	0.0340319	0.271911	-3.85776	DNER	no
-0.137119	1.59589	-2.12447	0.0340581	0.271911	-3.85838	PLA2G4A	no
-0.0620794	0.0628899	-2.07806	0.0381481	0.296602	-3.949	CD58	no
-0.172035	2.27884	-2.03143	0.0426581	0.318198	-4.0393	LAT	no
-0.186603	3.10275	-2.02075	0.0437704	0.318198	-4.0582	DBNL	no
-0.076719	0.189353	-2.01203	0.0446846	0.318198	-4.07455	CRLF1	no
-0.0814503	0.433474	-2.00102	0.0458913	0.318198	-4.0866	CD200R1	no
-0.138597	2.15419	-1.99259	0.0467655	0.318198	-4.11199	CXCL6	no
-0.166246	0.325235	-1.97935	0.0482542	0.318198	-4.13519	EPCAM	no
-0.157377	-0.543331	-1.96817	0.0495297	0.318198	-4.15572	CCL24	no
0.0903869	0.479829	1.95772	0.0507779	0.318198	-4.16615	LTA	no
-0.167372	2.61602	-1.95698	0.0508353	0.318198	-4.17616	MGLL	no
-0.0795974	0.328047	-1.95413	0.0511573	0.318198	-4.18263	CTSO	no
-0.0909258	0.502114	-1.92405	0.0548574	0.334523	-4.22892	ENAH	no
-0.153194	1.99155	-1.8908	0.0591869	0.353983	-4.28574	MAP2K6	no
-0.108063	1.42335	-1.87101	0.0618372	0.362856	-4.33061	DFFA	no
-0.126215	0.444496	-1.83972	0.0663591	0.370787	-4.37426	BID	no
0.123766	0.907852	1.83844	0.0665483	0.370787	-4.37645	ALDH3A1	no
-0.080764	0.590246	-1.82057	0.0691937	0.370787	-4.41595	DAG1	no
0.0754828	0.221463	1.82084	0.0691369	0.370787	-4.41688	GZMA	no
-0.132041	2.47343	-1.81293	0.0703986	0.370787	-4.41973	CCL26	no
-0.172766	2.24692	-1.80962	0.0709111	0.370787	-4.4253	NT5C3A	no
-0.0685947	0.155488	-1.80542	0.0715344	0.370787	-4.44154	ROBO1	no
-0.0795357	-0.0451554	-1.77097	0.0770977	0.393072	-4.49891	MEGF10	no
-0.0624283	0.446653	-1.72488	0.0850883	0.398533	-4.57396	CD276	no
-0.130257	0.745596	-1.72048	0.0858849	0.398533	-4.58102	FIS1	no
0.0929088	0.716082	1.71949	0.0860649	0.398533	-4.5826	SCGB1A1	no
-0.113816	1.36853	-1.70662	0.0884684	0.398533	-4.59366	BCR	no
0.0690528	-0.228017	1.70788	0.0882157	0.398533	-4.59395	SIT1	no
-0.0508181	0.117658	-1.70449	0.0888316	0.398533	-4.60653	IL1R2	no
-0.0558716	0.212676	-1.69979	0.0897135	0.398533	-4.61399	ERBB3	no
-0.0733082	0.430928	-1.69906	0.0898335	0.398533	-4.61659	TNFSF12	no
-0.0584406	0.218415	-1.69473	0.0906707	0.398533	-4.622	NME3	no
-0.130914	1.51855	-1.68657	0.0922648	0.398533	-4.62531	GOPC	no
-0.0819538	0.103915	-1.6884	0.0918785	0.398533	-4.63197	IL18	no
-0.102701	1.53663	-1.65973	0.0975503	0.415299	-4.66708	TRIM21	no
0.0826051	0.479565	1.65347	0.0988172	0.415299	-4.67673	LSP1	no
-0.164153	2.73737	-1.63	0.103651	0.429807	-4.72229	TIMP3	no
-0.0950332	1.19734	-1.60687	0.108669	0.430335	-4.74742	SAMD9L	no
0.108844	-0.315041	1.6056	0.108948	0.430335	-4.74932	TNFSF11	no
-0.13177	2.00813	-1.61074	0.107788	0.430335	-4.75139	CXCL1	no
-0.14434	2.92061	-1.59597	0.111083	0.430335	-4.76368	BANK1	no
-0.17221	1.8839	-1.59671	0.110882	0.430335	-4.77237	ATP5IF1	no
-0.133435	0.635146	-1.57872	0.114952	0.430335	-4.79901	SHMT1	no
-0.132551	1.0056	-1.57853	0.114995	0.430335	-4.79928	CCL17	no
-0.100155	1.20925	-1.56414	0.118372	0.430335	-4.81049	SPINK4	no
-0.0664922	0.43726	-1.57053	0.116844	0.430335	-4.81103	WFIKKN2	no
-0.104562	1.40313	-1.56147	0.118999	0.430335	-4.81437	CCL28	no
-0.0947944	0.148459	-1.56156	0.118943	0.430335	-4.82413	HSPA1A	no
0.111492	0.417618	1.52012	0.129068	0.452579	-4.87369	KRT19	no
-0.0870646	1.07436	-1.52133	0.128728	0.452579	-4.88197	TREM2	no
-0.128722	2.25376	-1.51813	0.129516	0.452579	-4.88806	PRDX5	no
-0.0804982	0.458151	-1.50513	0.132825	0.458984	-4.9064	KYNU	no
0.0333613	0.274623	1.4924	0.136127	0.465224	-4.9242	C1QA	no
-0.120089	0.717626	-1.47887	0.139725	0.472333	-4.94141	CXCL10	no
0.148663	0.269142	1.45778	0.14545	0.486396	-4.9703	FGF19	no
-0.0438935	0.103029	-1.43806	0.150979	0.491424	-4.98923	AMBN	no
-0.103155	1.84601	-1.43008	0.153274	0.491424	-4.9974	ARHGEF12	no
-0.0490043	0.53947	-1.43573	0.151624	0.491424	-5.00007	CRIM1	no
0.0651952	0.468109	1.43446	0.151987	0.491424	-5.00178	LAIR1	no
0.0723535	0.545129	1.40063	0.161901	0.504272	-5.03624	CCL3	no
-0.0995401	2.55106	-1.37893	0.168438	0.504272	-5.0763	GMPR	no
-0.059643	1.31249	-1.36851	0.17169	0.504272	-5.08806	CCL21	no
-0.0470239	0.38833	-1.36747	0.171997	0.504272	-5.09099	CD244	no
-0.0559082	0.51106	-1.36032	0.174248	0.504272	-5.10011	HGF	no
-0.0848887	0.595309	-1.35877	0.174754	0.504272	-5.10046	CCL22	no
-0.055116	0.316028	-1.35521	0.175885	0.504272	-5.10497	CSF1	no
-0.0557984	0.682913	-1.35432	0.176151	0.504272	-5.10771	MERTK	no
-0.0417207	0.353201	-1.3519	0.17694	0.504272	-5.10915	PON3	no
-0.0901587	0.905306	-1.34836	0.17806	0.504272	-5.11523	HCLS1	no
-0.0686592	0.867574	-1.34569	0.178934	0.504272	-5.11697	CRELD2	no
-0.0604698	1.01412	-1.34547	0.179004	0.504272	-5.11724	GLOD4	no
0.069622	0.152901	1.34471	0.179234	0.504272	-5.11982	CLEC7A	no
-0.125097	1.6157	-1.34245	0.179981	0.504272	-5.12103	MPIG6B	no
0.0550924	0.461988	1.32351	0.186176	0.508665	-5.14624	FLT3LG	no
0.0638789	0.471686	1.31304	0.189727	0.508665	-5.14701	CLEC4C	no
-0.0471031	0.337451	-1.31711	0.188328	0.508665	-5.1525	PLAUR	no
0.0482366	0.578316	1.31681	0.188413	0.508665	-5.15451	PGF	no
0.0538071	-0.0296034	1.31292	0.18972	0.508665	-5.15928	FASLG	no
-0.124825	2.50042	-1.29335	0.196395	0.522041	-5.18311	EIF4G1	no
-0.0464816	-0.140225	-1.27879	0.201523	0.531131	-5.18839	CD84	no
-0.0481958	0.368365	-1.27205	0.203887	0.532847	-5.19899	IL3RA	no
-0.0550631	0.452307	-1.26114	0.207785	0.53851	-5.21188	IL1RL2	no
0.0556737	0.77078	1.23823	0.216121	0.555484	-5.2483	KLRB1	no
-0.072003	0.798423	-1.22978	0.219286	0.558999	-5.25639	CTRC	no
-0.0597514	0.745083	-1.21404	0.225263	0.564103	-5.26365	IL32	no
-0.063721	0.0996875	-1.20854	0.227368	0.564103	-5.26987	ICAM4	no
0.0669743	0.753353	1.21077	0.226484	0.564103	-5.27806	LGALS4	no
-0.0740292	0.55005	-1.20541	0.228543	0.564103	-5.28411	REG4	no
-0.0599599	0.829706	-1.1728	0.241394	0.58748	-5.30957	BACH1	no
-0.0648548	0.409989	-1.16707	0.243681	0.58748	-5.31845	MILR1	no
-0.0544748	0.644303	-1.16782	0.243366	0.58748	-5.32579	CD40	no
-0.0758991	1.37613	-1.15366	0.249149	0.591491	-5.33033	PARP1	no
-0.0743903	1.51483	-1.15916	0.246858	0.590561	-5.33689	PPP1R9B	no
-0.0803785	1.91354	-1.14533	0.252579	0.59179	-5.33927	HEXIM1	no
-0.0736158	0.696444	-1.14412	0.253081	0.59179	-5.34056	METAP1D	no
0.0476809	0.924438	1.13922	0.255089	0.592034	-5.35662	CHRDL1	no
-0.109675	2.50825	-1.12399	0.261487	0.600659	-5.37273	PDLIM7	no
-0.0941072	2.09306	-1.12118	0.262667	0.600659	-5.37738	DNAJA2	no
-0.0811593	0.509319	-1.10372	0.270191	0.613353	-5.3856	MVK	no
-0.0429798	0.754858	-1.0956	0.273712	0.616844	-5.40218	TNFRSF11B	no
-0.102029	1.48155	-1.07889	0.281093	0.624428	-5.41917	EGF	no
0.0539269	0.637063	1.08047	0.280376	0.624428	-5.41928	CD160	no
0.0382271	0.279119	1.05784	0.290601	0.62477	-5.42921	ITGA6	no
0.0617247	-0.267771	1.06591	0.286912	0.62477	-5.43218	MMP10	no
-0.0743284	1.88801	-1.04661	0.295749	0.62477	-5.44024	AXIN1	no
-0.072715	1.60867	-1.03677	0.300309	0.62477	-5.44981	PLXNA4	no
0.0848513	1.55433	1.04653	0.295745	0.62477	-5.45303	MMP1	no
-0.0700052	0.693335	-1.04302	0.29738	0.62477	-5.45475	CST7	no
-0.049315	1.06189	-1.04272	0.297516	0.62477	-5.45503	CCN2	no
-0.0436609	0.321394	-1.03766	0.299868	0.62477	-5.45996	CTSC	no
0.0414212	0.240044	1.03668	0.300324	0.62477	-5.46091	LAMA4	no
-0.0315807	0.22161	-1.03451	0.301336	0.62477	-5.46301	IFNGR1	no
-0.0413479	0.20389	-1.02068	0.307862	0.627929	-5.46526	CLEC4A	no
0.0285984	0.354623	1.01846	0.308917	0.627929	-5.46737	SELPLG	no
0.0487222	-0.260193	1.029	0.303898	0.62591	-5.47004	TPSAB1	no
-0.0388264	0.920261	-1.00533	0.315175	0.629559	-5.48248	IL17D	no
0.0426452	0.437907	0.998928	0.318278	0.629559	-5.48577	NCR1	no
-0.0452466	-0.167083	-0.998806	0.318337	0.629559	-5.48588	STX8	no
-0.0440527	0.571899	-0.995705	0.31984	0.629559	-5.48877	IFNLR1	no
-0.0568733	0.623666	-1.00385	0.315874	0.629559	-5.49223	SIRPB1	no
-0.0476846	0.195728	-0.976661	0.329175	0.629745	-5.5063	IL17RB	no
-0.0789009	1.52313	-0.975643	0.329679	0.629745	-5.50723	DECR1	no
0.0391389	0.109003	0.972129	0.331422	0.629745	-5.51042	TGFA	no
-0.0377588	0.37795	-0.963968	0.335494	0.629745	-5.5178	CD200	no
-0.0356289	0.513076	-0.960787	0.33709	0.629745	-5.52066	PTPRM	no
-0.0635141	1.12195	-0.967118	0.333893	0.629745	-5.52608	DNPH1	no
0.0389948	0.52164	0.966132	0.334386	0.629745	-5.52697	MATN2	no
0.0362422	0.59941	0.964659	0.335123	0.629745	-5.5283	COLEC12	no
-0.0426361	0.721233	-0.939655	0.347815	0.629745	-5.53941	MAPK9	no
-0.0600442	1.60471	-0.938013	0.348658	0.629745	-5.54085	NFATC1	no
-0.0857912	1.18259	-0.934368	0.350532	0.629745	-5.54404	IL6	no
-0.037817	0.816509	-0.945743	0.344666	0.629745	-5.54695	TGFB1	no
-0.0497445	0.00909786	-0.930852	0.352333	0.629745	-5.54983	FCRL3	no
0.0456269	0.393669	0.940221	0.347501	0.629745	-5.55008	SMOC2	no
-0.0352759	0.259023	-0.935441	0.349943	0.629745	-5.55601	ADA	no
0.0328954	0.425008	0.934659	0.350346	0.629745	-5.5567	VEGFD	no
-0.0483634	0.511089	-0.910237	0.363105	0.639449	-5.56482	CD70	no
-0.0422536	-0.112264	-0.91336	0.361426	0.639449	-5.57511	CCL11	no
-0.0537481	1.01621	-0.897	0.370119	0.639449	-5.57599	NUB1	no
0.0342882	0.801882	0.901035	0.367936	0.639449	-5.58557	CKAP4	no
0.0734438	-5.76112	0.884528	0.376793	0.639449	-5.58912	IL10	no
0.0340875	0.496021	0.891813	0.372867	0.639449	-5.59155	TNFRSF14	no
0.0405674	0.909879	0.878192	0.380231	0.639449	-5.59158	IL4R	no
-0.0343529	0.387267	-0.890668	0.373481	0.639449	-5.59251	IL10RB	no
0.0410687	0.195603	0.886623	0.375654	0.639449	-5.59587	AGER	no
-0.050048	0.315063	-0.86735	0.386136	0.642183	-5.60042	SULT2A1	no
-0.0878125	2.56305	-0.874758	0.382072	0.639449	-5.60565	SKAP2	no
0.0521913	0.435063	0.874698	0.382093	0.639449	-5.60745	SERPINB8	no
0.0306548	0.435649	0.874068	0.382436	0.639449	-5.60797	TNFSF10	no
-0.111796	-0.140689	-0.856935	0.391862	0.648239	-5.60881	MICB_MICA	no
0.0194057	0.173827	0.851566	0.3948	0.649644	-5.62614	BSG	no
-0.0392607	0.352609	-0.833178	0.405102	0.660785	-5.63033	LRRN1	no
-0.0588743	1.67136	-0.818076	0.413675	0.664941	-5.63921	IKBKG	no
-0.0611942	0.386507	-0.831886	0.40582	0.660785	-5.63988	ENPP7	no
0.0411007	0.131584	0.81613	0.414786	0.664941	-5.6407	COL9A1	no
-0.0325368	0.359705	-0.825681	0.409318	0.66301	-5.64645	LY9	no
-0.0473681	0.494235	-0.809916	0.418324	0.667174	-5.65675	CCL23	no
-0.0560563	1.71622	-0.789118	0.43039	0.679448	-5.66095	PIK3AP1	no
0.0315952	0.408492	0.796141	0.42628	0.676393	-5.6671	CRHBP	no
-0.0475307	1.51656	-0.776617	0.437725	0.681704	-5.6701	IL7	no
-0.0452106	1.26465	-0.778515	0.436577	0.681704	-5.68187	AGRP	no
0.0341732	0.709777	0.772146	0.440346	0.681704	-5.68471	FSTL3	no
-0.0496782	0.593646	-0.771723	0.440587	0.681704	-5.68679	CCL13	no
-0.0326376	0.385692	-0.767735	0.442961	0.681985	-5.68789	OSCAR	no
-0.0491888	0.296414	-0.745814	0.456105	0.695153	-5.692	PSIP1	no
-0.0289351	0.122624	-0.742523	0.458084	0.695153	-5.69708	ITGB6	no
-0.0736227	1.87364	-0.742283	0.45822	0.695153	-5.70588	PDGFB	no
-0.0390553	0.843736	-0.716602	0.47393	0.71204	-5.71196	CXADR	no
0.0760364	-0.489532	0.728919	0.46634	0.704038	-5.71686	CCL20	no
0.0412123	0.753777	0.696657	0.486318	0.720214	-5.72514	PSMG3	no
-0.0459719	0.301646	-0.705341	0.480876	0.716826	-5.73269	CD40LG	no
0.029205	0.3797	0.703975	0.481726	0.716826	-5.73359	TNFRSF4	no
0.033293	0.584232	0.667547	0.504699	0.743893	-5.7465	SCGN	no
-0.0440226	-0.228131	-0.64561	0.518807	0.75165	-5.75715	GZMB	no
-0.0372696	0.845465	-0.64434	0.519629	0.75165	-5.75792	EDAR	no
-0.0333807	1.29428	-0.647264	0.517728	0.75165	-5.75897	CXCL12	no
0.0209333	0.0771729	0.656665	0.51166	0.750595	-5.76193	MEPE	no
0.0581821	0.309468	0.634509	0.526009	0.756394	-5.76661	IL17C	no
0.0231054	0.318636	0.631794	0.527773	0.756394	-5.77693	BTN2A1	no
-0.0353685	0.668826	-0.605269	0.545255	0.773222	-5.78074	IL5RA	no
-0.0326373	-0.550585	-0.602723	0.546939	0.773222	-5.785	NBN	no
0.0251437	0.67804	0.589854	0.555536	0.77825	-5.78935	ISM1	no
-0.0272401	0.662372	-0.602648	0.546974	0.773222	-5.79557	IL16	no
-0.0515095	-0.00302103	-0.572824	0.567002	0.780256	-5.7986	OSM	no
0.0188621	0.769101	0.591899	0.554144	0.77825	-5.80159	NFASC	no
-0.0218911	0.326233	-0.585066	0.558734	0.77922	-5.80355	LTBR	no
-0.0589007	2.89306	-0.561466	0.574713	0.786945	-5.80463	CLIP2	no
0.0227854	0.504319	0.578361	0.563248	0.780256	-5.8072	ADGRE2	no
-0.0394786	0.875848	-0.575244	0.565352	0.780256	-5.80889	CXCL9	no
-0.0231425	0.283185	-0.558202	0.576924	0.786945	-5.81793	LGMN	no
-0.0279836	-0.147046	-0.531771	0.595104	0.790331	-5.8198	NTF3	no
0.01988	0.66787	0.531288	0.595438	0.790331	-5.82004	HLA-E	no
0.0284507	0.640612	0.551207	0.581707	0.790004	-5.82156	CCL4	no
-0.0255133	0.796064	-0.546384	0.585015	0.790331	-5.82404	F2R	no
-0.0307463	0.329785	-0.517054	0.60533	0.794336	-5.82702	CASP2	no
0.0272249	0.574721	0.538077	0.590732	0.790331	-5.82826	AGRN	no
0.0239368	0.402224	0.536444	0.591853	0.790331	-5.83089	KLRD1	no
-0.0280934	0.285592	-0.528724	0.597196	0.790331	-5.83474	TLR3	no
-0.0265915	0.527871	-0.497248	0.619217	0.808857	-5.83641	CCL7	no
-0.0321319	-0.207109	-0.517249	0.605182	0.794336	-5.83855	IL1RN	no
-0.0280387	0.567894	-0.487099	0.626386	0.809328	-5.84108	FCRL6	no
0.0195376	0.670563	0.47027	0.638352	0.811669	-5.84861	BCL2L11	no
0.0202266	0.69901	0.468778	0.639418	0.811669	-5.84927	BTN3A2	no
-0.026264	0.185758	-0.493847	0.621598	0.808857	-5.85144	LAMP3	no
-0.0235339	0.467817	-0.485985	0.627164	0.809328	-5.85324	TNFRSF13B	no
-0.0188399	0.415026	-0.479141	0.632021	0.811669	-5.85633	LGALS9	no
-0.0317173	0.692871	-0.47516	0.634849	0.811669	-5.85992	CXCL8	no
0.0147188	0.252903	0.443008	0.657938	0.831783	-5.86025	ITGA11	no
0.0263671	0.45825	0.402158	0.687727	0.845961	-5.87639	CLEC4D	no
-0.0207559	1.0047	-0.402233	0.687667	0.845961	-5.87922	LILRB4	no
0.00832689	0.185817	0.427951	0.668843	0.842146	-5.87989	PCDH1	no
-0.0180699	0.465611	-0.390044	0.696658	0.847345	-5.88088	LY75	no
-0.0202608	0.2328	-0.420449	0.674315	0.842216	-5.88105	PRSS8	no
-0.0169548	0.369658	-0.420619	0.674186	0.842216	-5.88281	ADAM23	no
-0.0154407	0.332671	-0.412142	0.680385	0.845961	-5.88611	IL18R1	no
-0.0349732	-0.607005	-0.401415	0.688264	0.845961	-5.88838	CKMT1A_CKMT1B	no
0.090661	-1.18224	0.397817	0.690914	0.845961	-5.88973	PNLIPRP2	no
-0.0129641	0.295431	-0.372075	0.709979	0.855827	-5.89015	WNT9A	no
0.0208988	0.942069	0.361102	0.718164	0.859035	-5.89105	SLAMF7	no
-0.0236447	0.266598	-0.388186	0.698023	0.847345	-5.89327	SMPDL3A	no
-0.0195012	0.717066	-0.362632	0.717017	0.859035	-5.89339	RABGAP1L	no
-0.0147442	0.253216	-0.38522	0.700218	0.847345	-5.89435	CD48	no
-0.0253342	-0.147126	-0.316812	0.751509	0.881959	-5.90509	CEACAM21	no
0.016029	0.534524	0.334454	0.738159	0.879569	-5.91146	ANGPTL2	no
-0.0152877	0.938151	-0.302037	0.762736	0.888832	-5.91223	CSF3	no
0.0158916	0.278193	0.288128	0.773359	0.892199	-5.9132	SH2D1A	no
-0.0194075	0.493847	-0.324069	0.746004	0.881959	-5.91466	LHPP	no
-0.0147295	0.375891	-0.320648	0.74859	0.881959	-5.91752	CDSN	no
0.00470155	0.102448	0.318072	0.750543	0.881959	-5.91829	IDS	no
0.0271697	1.39021	0.295289	0.76788	0.891085	-5.92301	ANGPT1	no
0.0170245	0.294502	0.301577	0.763081	0.888832	-5.92308	IL12B	no
-0.0119674	-0.000406076	-0.286527	0.774578	0.892199	-5.9254	OMD	no
-0.0095432	0.53918	-0.225421	0.821737	0.925943	-5.92826	CD83	no
-0.0163194	0.517999	-0.27555	0.782993	0.898564	-5.92829	FST	no
-0.0115576	0.602404	-0.233397	0.815539	0.9223	-5.92943	TNF	no
-0.00775672	0.0428022	-0.197048	0.843864	0.940652	-5.93387	CD4	no
0.0111719	0.523106	0.251819	0.801271	0.91616	-5.93415	SIGLEC1	no
0.0254455	0.501229	0.246228	0.805594	0.916783	-5.93545	FABP1	no
-0.0101154	0.279917	-0.243491	0.807712	0.916783	-5.93608	B4GALT1	no
-0.00745993	0.571571	-0.172775	0.862893	0.95163	-5.93807	SIGLEC10	no
-0.00762052	0.840217	-0.18524	0.853108	0.947559	-5.93886	FGF5	no
-0.00988151	0.236464	-0.152836	0.878585	0.965512	-5.9411	EGLN1	no
-0.0150749	0.237334	-0.21903	0.826705	0.927508	-5.94138	GAL	no
-0.0168841	1.22781	-0.215966	0.829091	0.927508	-5.942	PKLR	no
0.0125492	-0.695524	0.143794	0.885717	0.968052	-5.94236	NCF2	no
0.00680129	0.521672	0.127185	0.898842	0.974006	-5.94446	FCAR	no
-0.00946438	-0.98738	-0.117384	0.9066	0.976139	-5.94558	PSPN	no
-0.00694198	0.306659	-0.131154	0.895701	0.973997	-5.94686	GALNT3	no
0.00437448	0.585258	0.103504	0.917602	0.977563	-5.94702	IL15	no
-0.00484911	0.838342	-0.0951927	0.924197	0.980974	-5.94779	TRIM5	no
-0.00375723	1.03847	-0.0784606	0.937491	0.983515	-5.94915	PTX3	no
-0.00599663	0.35915	-0.1758	0.860513	0.95163	-5.94937	PRELP	no
-0.00303125	0.53055	-0.068144	0.945696	0.983515	-5.94986	HSD11B1	no
-0.00357847	1.18509	-0.0523286	0.958286	0.983515	-5.95075	ITM2A	no
0.0034404	1.57667	0.0491213	0.960841	0.983515	-5.9509	TBC1D5	no
-0.00182556	0.69033	-0.0490035	0.960935	0.983515	-5.9509	LIFR	no
0.00347528	1.86927	0.0402803	0.967885	0.9837	-5.95127	MLN	no
-0.00173444	1.15042	-0.028018	0.977658	0.988	-5.95166	TRAF2	no
0.000809398	-0.670434	0.0218049	0.982612	0.988972	-5.9518	PTH1R	no
0.00360168	0.111747	0.0702019	0.944058	0.983515	-5.95261	TNFRSF13C	no
-0.00225711	0.39925	-0.0492454	0.960741	0.983515	-5.95378	IL15RA	no
-0.0075658	0.0934972	-0.14201	0.887122	0.968052	-5.9544	MZB1	no
-0.00467516	0.783756	-0.116764	0.907088	0.976139	-5.95746	TNFSF13	no
0.00555627	0.82503	0.108193	0.913879	0.977563	-5.9602	VEGFA	no
0.00507915	-0.103669	0.103199	0.91784	0.977563	-5.9607	CD6	no
-0.00310441	0.637338	-0.0563643	0.955071	0.983515	-5.96236	TPP1	no
0.00239759	0.383426	0.0522816	0.958323	0.983515	-5.96257	LY6D	no
0.00279504	0.994166	0.0467358	0.96274	0.983515	-5.96283	TFF2	no
0.00423638	0.783291	0.0743094	0.940789	0.983515	-5.9631	CD79B	no
0.00109951	0.670297	0.0269995	0.97847	0.988	-5.96351	SPINT2	no
-0.00231743	0.707624	-0.0444756	0.96454	0.983515	-5.96476	CCL25	no
-0.000787263	0.545833	-0.0156132	0.987548	0.990734	-5.96557	CD22	no
0.000621255	0.206898	0.0112436	0.991033	0.991033	-5.96563	FCRL2	no

## Sheet: BhighDay7vsDay0
logFC	AveExpr	t	P.Value	adj.P.Val	B	ProtName	Significance
0.295628	0.467817	6.81326	2.42006694029285e-11	7.52640818431076e-09	15.3094	TNFRSF13B	yes
-0.162076	0.783756	-4.58072	5.68919092625099e-06	0.000884669	3.66073	TNFSF13	yes
0.172668	0.571899	4.37953	1.42940073305915e-05	0.00148181	2.81142	IFNLR1	yes
-0.178207	0.771346	-4.29185	2.1009582730905e-05	0.0016335	2.45522	CNTNAP2	yes
-0.143659	-0.179406	-4.08805	4.9719153189977e-05	0.00309253	1.65464	CDON	yes
-0.166586	0.0718198	-4.00093	7.1618358248475e-05	0.00371222	1.3234	CXCL14	yes
-0.127457	0.155562	-3.85265	0.000130042	0.00577756	0.77188	NELL2	yes
-0.143016	0.358784	-3.6335	0.000304712	0.0118457	-0.0052588	SCG3	yes
0.174117	0.942069	3.4666	0.00056913	0.0188139	-0.5646	SLAMF7	yes
-0.0906717	0.117658	-3.44857	0.000604948	0.0188139	-0.627274	IL1R2	yes
-0.12072	0.272449	-3.39981	0.000724261	0.0204768	-0.782299	DPP10	yes
-0.1355	0.352609	-3.25931	0.00118497	0.028787	-1.2275	LRRN1	yes
-0.0989749	0.218415	-3.25439	0.00120332	0.028787	-1.24687	NME3	yes
-0.165624	0.36978	-3.10422	0.00200796	0.0446054	-1.6969	NPPC	yes
0.137725	0.545129	3.02028	0.00264514	0.0465125	-1.94205	CCL3	yes
-0.10099	0.189353	-2.99539	0.0028594	0.0465125	-2.01942	CRLF1	yes
-0.0788122	0.0628899	-2.98969	0.00291243	0.0465125	-2.03572	CD58	yes
0.176482	0.907852	2.97864	0.00302568	0.0465125	-2.06124	ALDH3A1	yes
-0.121144	-0.112264	-2.96768	0.00312201	0.0465125	-2.09925	CCL11	yes
0.13045	0.479565	2.96423	0.00316864	0.0465125	-2.10212	LSP1	yes
-0.0857313	0.212676	-2.94947	0.00331312	0.0465125	-2.14992	ERBB3	yes
-0.120288	0.366435	-2.94812	0.00332744	0.0465125	-2.15373	SPON1	yes
-0.0938974	0.446653	-2.93767	0.00343983	0.0465125	-2.18313	CD276	yes
-0.0994008	0.122624	-2.8934	0.00396008	0.051316	-2.30151	ITGB6	no
-0.097493	-0.249176	-2.87684	0.00416631	0.0518289	-2.35233	ENPP5	no
-0.211108	1.0056	-2.85293	0.0044883	0.053687	-2.41792	CCL17	no
-0.209115	0.325235	-2.8196	0.00497462	0.0573002	-2.5084	EPCAM	no
-0.109501	-0.0451554	-2.75779	0.00600497	0.066698	-2.67352	MEGF10	no
-0.0972555	0.840217	-2.6847	0.00747565	0.078651	-2.8586	FGF5	no
-0.29386	3.77882	-2.67942	0.00758692	0.078651	-2.87776	MANF	no
-0.100506	1.31249	-2.6062	0.00939352	0.0942382	-3.06339	CCL21	no
-0.0995176	0.452307	-2.58439	0.0100085	0.0972704	-3.11193	IL1RL2	no
-0.09756	0.430928	-2.56549	0.0105485	0.0994119	-3.1658	TNFSF12	no
-0.140539	0.593646	-2.48085	0.0133839	0.122423	-3.37096	CCL13	no
0.0881857	-0.228017	2.46443	0.0140238	0.124612	-3.4025	SIT1	no
-0.133938	0.595309	-2.42569	0.015587	0.134654	-3.49953	CCL22	no
-0.129474	0.854539	-2.40912	0.0163144	0.137129	-3.53193	SPRY2	no
0.0872167	0.221463	2.38426	0.0174282	0.141722	-3.59689	GZMA	no
-0.211143	2.42043	-2.37763	0.0177722	0.141722	-3.60237	IRAK4	no
-0.0850076	0.682913	-2.33162	0.0200559	0.155935	-3.71629	MERTK	no
-0.0827532	0.328047	-2.31394	0.0210129	0.156946	-3.7558	CTSO	no
0.0757624	0.66787	2.3093	0.0213042	0.156946	-3.7562	HLA-E	no
-0.112847	0.409989	-2.30206	0.0216999	0.156946	-3.7743	MILR1	no
-0.100577	2.2336	-2.28508	0.0226616	0.160177	-3.81969	CXCL17	no
0.131446	1.37613	2.2592	0.0242694	0.1661	-3.86619	PARP1	no
-0.0606996	0.22161	-2.25112	0.0247559	0.1661	-3.89217	IFNGR1	no
-0.0840962	0.43726	-2.24282	0.0252897	0.1661	-3.91012	WFIKKN2	no
0.169773	1.86927	2.23783	0.02564	0.1661	-3.9124	MLN	no
0.091204	0.479829	2.22893	0.0262298	0.1661	-3.9315	LTA	no
0.083374	0.437907	2.21503	0.027175	0.1661	-3.9612	NCR1	no
0.108094	0.206898	2.2098	0.0275016	0.1661	-3.9826	FCRL2	no
-0.0864315	0.590246	-2.20611	0.0277723	0.1661	-3.98874	DAG1	no
-0.177655	2.04978	-2.19385	0.028672	0.166715	-4.00611	ANXA11	no
-0.0744516	0.920261	-2.18649	0.0291951	0.166715	-4.02378	IL17D	no
-0.178609	3.10275	-2.18243	0.0294834	0.166715	-4.03879	DBNL	no
-0.227937	2.43116	-2.16761	0.0306256	0.168244	-4.06117	DAPP1	no
-0.110119	0.318919	-2.16487	0.0308358	0.168244	-4.06688	PROK1	no
0.136834	0.417618	2.1174	0.0346836	0.185402	-4.1647	KRT19	no
-0.149599	-0.543331	-2.10691	0.0355594	0.185402	-4.19481	CCL24	no
0.106312	0.783291	2.10436	0.035769	0.185402	-4.20176	CD79B	no
-0.156612	2.25376	-2.0801	0.0379462	0.191932	-4.25068	PRDX5	no
-0.075184	0.51106	-2.07668	0.0382629	0.191932	-4.25755	HGF	no
0.117958	0.0525954	2.04744	0.0410989	0.202885	-4.30495	EPO	no
-0.0759388	0.385692	-2.0274	0.0430834	0.209358	-4.35322	OSCAR	no
-0.0907055	1.29428	-2.001	0.0458776	0.21585	-4.39781	CXCL12	no
-0.151829	2.61602	-1.99899	0.0460816	0.21585	-4.40839	MGLL	no
-0.075938	-0.0376165	-1.99513	0.0465015	0.21585	-4.41581	DNER	no
-0.0661154	0.155488	-1.97174	0.04912	0.224652	-4.46056	ROBO1	no
-0.165621	2.24692	-1.96181	0.0502986	0.2263	-4.47032	NT5C3A	no
-0.084902	0.274902	-1.95482	0.0510898	0.2263	-4.4926	ANGPTL4	no
-0.111504	1.31186	-1.95	0.0516634	0.2263	-4.50168	NCK2	no
-0.0894681	-0.147046	-1.93175	0.0539143	0.23288	-4.52672	NTF3	no
-0.0699618	-0.000406076	-1.89668	0.0583734	0.246815	-4.60064	OMD	no
-0.0597358	0.337451	-1.89401	0.0587276	0.246815	-4.60553	PLAUR	no
0.0717605	0.571571	1.88275	0.0602727	0.249931	-4.61682	SIGLEC10	no
-0.0837633	0.306451	-1.86898	0.0621677	0.250731	-4.64173	FABP9	no
-0.0609855	0.513076	-1.86857	0.0622248	0.250731	-4.64246	PTPRM	no
0.111532	-0.315041	1.86386	0.0628843	0.250731	-4.65093	TNFSF11	no
0.0903565	0.278193	1.85446	0.0642195	0.252814	-4.6678	SH2D1A	no
-0.0555946	0.53947	-1.84628	0.0653665	0.254112	-4.69167	CRIM1	no
-0.0606411	0.368365	-1.81605	0.0698997	0.26838	-4.7382	IL3RA	no
-0.102036	1.41602	-1.80125	0.0722226	0.270617	-4.76162	FOXO1	no
-0.0547202	0.38833	-1.80389	0.0717571	0.270617	-4.76832	CD244	no
-0.116281	0.509319	-1.795	0.0731959	0.270999	-4.77488	MVK	no
-0.154195	2.75254	-1.78692	0.0744796	0.272508	-4.79581	CRKL	no
-0.0965987	1.53663	-1.76925	0.0774181	0.278543	-4.81674	TRIM21	no
-0.0611146	0.754858	-1.76605	0.0779203	0.278543	-4.83161	TNFRSF11B	no
-0.147294	2.52408	-1.75526	0.0797484	0.281838	-4.84995	PTPN6	no
-0.124814	1.99155	-1.74555	0.0814585	0.284647	-4.85693	MAP2K6	no
0.0789614	0.6325	1.70452	0.08886	0.307061	-4.92525	SLC39A5	no
-0.085402	1.07436	-1.68877	0.0918077	0.31376	-4.96058	TREM2	no
0.0785176	0.0934972	1.67815	0.0938638	0.3173	-4.97787	MZB1	no
-0.102743	2.15419	-1.67206	0.0950421	0.317829	-4.98972	CXCL6	no
-0.0592815	0.20389	-1.66053	0.0973899	0.319727	-4.99672	CLEC4A	no
-0.0704038	0.2328	-1.65391	0.098694	0.319727	-5.01689	PRSS8	no
0.0715932	0.493097	1.65414	0.0986292	0.319727	-5.01853	TNFRSF11A	no
-0.14232	2.50825	-1.64557	0.100401	0.321904	-5.03019	PDLIM7	no
0.0611582	0.585258	1.63364	0.102917	0.326605	-5.03948	IL15	no
-0.144722	2.56305	-1.62602	0.104495	0.328262	-5.0611	SKAP2	no
-0.0744486	0.306659	-1.59615	0.111022	0.341859	-5.10049	GALNT3	no
-0.0567178	0.369658	-1.59963	0.110215	0.341859	-5.10428	ADAM23	no
0.0558414	0.109003	1.58056	0.114564	0.349308	-5.12188	TGFA	no
-0.0799405	0.845465	-1.56619	0.117892	0.355965	-5.14374	EDAR	no
-0.0807668	0.517999	-1.54779	0.122224	0.360981	-5.18114	FST	no
0.0565888	0.279917	1.54615	0.12262	0.360981	-5.18359	B4GALT1	no
-0.0980342	1.99375	-1.54436	0.123035	0.360981	-5.18831	HPCAL1	no
-0.0642466	1.06189	-1.53838	0.124509	0.36189	-5.19519	CCN2	no
-0.0605932	1.01412	-1.52422	0.128005	0.368606	-5.21615	GLOD4	no
0.0511724	0.253216	1.51061	0.131438	0.372219	-5.23613	CD48	no
-0.0927381	1.60867	-1.50151	0.13381	0.372219	-5.23962	PLXNA4	no
-0.0870798	0.296414	-1.49837	0.134623	0.372219	-5.24417	PSIP1	no
-0.0976983	0.386507	-1.50371	0.133207	0.372219	-5.24619	ENPP7	no
-0.0867709	1.12195	-1.49585	0.135244	0.372219	-5.2576	DNPH1	no
-0.0608659	0.502114	-1.47142	0.141743	0.386684	-5.28543	ENAH	no
-0.0849223	1.36853	-1.44353	0.149451	0.401314	-5.32215	BCR	no
-0.0607593	0.741249	-1.43667	0.151372	0.401314	-5.33428	IRAK1	no
-0.0982237	1.51855	-1.4336	0.152267	0.401314	-5.33597	GOPC	no
-0.0475864	0.332671	-1.43586	0.151571	0.401314	-5.34476	IL18R1	no
-0.0668736	0.285592	-1.42187	0.155593	0.406633	-5.36412	TLR3	no
0.0548631	0.402224	1.40966	0.159167	0.412507	-5.38085	KLRD1	no
0.0560119	0.468109	1.39503	0.163547	0.417137	-5.39862	LAIR1	no
-0.0392117	0.769101	-1.39468	0.163636	0.417137	-5.40118	NFASC	no
-0.0740951	0.266598	-1.37749	0.168898	0.427052	-5.42215	SMPDL3A	no
-0.0492265	0.316028	-1.36665	0.172271	0.42861	-5.43655	CSF1	no
-0.0455612	0.259023	-1.36813	0.171791	0.42861	-5.43669	ADA	no
-0.0477679	0.816509	-1.35731	0.175202	0.432442	-5.45097	TGFB1	no
-0.1114	1.48155	-1.33316	0.18301	0.444984	-5.48032	EGF	no
-0.0719427	0.55005	-1.33275	0.183145	0.444984	-5.48085	REG4	no
-0.0378646	0.252903	-1.29136	0.197133	0.465092	-5.52344	ITGA11	no
-0.083176	2.55106	-1.29928	0.194355	0.465092	-5.52561	GMPR	no
-0.0554405	0.103915	-1.29309	0.196502	0.465092	-5.53127	IL18	no
-0.088932	1.22781	-1.29049	0.197402	0.465092	-5.53452	PKLR	no
-0.057546	0.867574	-1.2786	0.201554	0.471304	-5.54931	CRELD2	no
-0.0433684	0.387267	-1.27394	0.203202	0.47161	-5.55507	IL10RB	no
-0.100514	2.92061	-1.2603	0.208108	0.475676	-5.56179	BANK1	no
0.0737071	0.735063	1.26456	0.206542	0.475676	-5.5666	SCGB3A2	no
0.0590725	0.511089	1.25633	0.209542	0.475676	-5.56662	CD70	no
-0.121457	2.71986	-1.2439	0.214078	0.477217	-5.58166	MGMT	no
0.0631698	0.315063	1.24331	0.214295	0.477217	-5.58237	SULT2A1	no
-0.0778253	1.88801	-1.24187	0.214824	0.477217	-5.5841	AXIN1	no
-0.0616116	0.623666	-1.23182	0.218521	0.481986	-5.60618	SIRPB1	no
0.0675693	0.236464	1.1841	0.236894	0.518832	-5.65193	EGLN1	no
-0.109443	2.89306	-1.17918	0.238846	0.519448	-5.65756	CLIP2	no
-0.0745353	1.84601	-1.17033	0.242385	0.519874	-5.66763	ARHGEF12	no
-0.0713264	0.237334	-1.17296	0.241301	0.519874	-5.67475	GAL	no
-0.0371182	-0.140225	-1.16261	0.245501	0.52295	-5.67634	CD84	no
-0.0643848	1.20925	-1.14072	0.254491	0.534775	-5.70075	SPINK4	no
-0.0942327	1.6157	-1.14283	0.253585	0.534775	-5.70855	MPIG6B	no
-0.0615975	1.15042	-1.12618	0.260592	0.541051	-5.71672	TRAF2	no
-0.0368858	0.69033	-1.12531	0.260957	0.541051	-5.71766	LIFR	no
0.100446	0.269142	1.11721	0.264373	0.543422	-5.73661	FGF19	no
-0.0975742	1.87364	-1.11435	0.265595	0.543422	-5.7397	PDGFB	no
-0.0492009	0.938151	-1.10466	0.269786	0.544827	-5.74264	CSF3	no
0.0440284	0.466893	1.10459	0.269785	0.544827	-5.75235	CLSTN2	no
-0.0630089	0.301646	-1.09474	0.274077	0.547032	-5.76285	CD40LG	no
-0.0820701	2.27884	-1.09401	0.274396	0.547032	-5.76362	LAT	no
0.0353355	-0.670434	1.07977	0.280729	0.552573	-5.7663	PTH1R	no
-0.0357017	0.326233	-1.08062	0.280319	0.552573	-5.77558	LTBR	no
0.0980465	0.501229	1.07468	0.282972	0.553486	-5.78179	FABP1	no
-0.0437988	0.796064	-1.06302	0.288222	0.560232	-5.79387	F2R	no
-0.0359126	0.37795	-1.03951	0.299035	0.574074	-5.80763	CD200	no
0.044231	0.534524	1.04151	0.298077	0.574074	-5.81581	ANGPTL2	no
-0.0590794	1.59589	-1.03467	0.301258	0.574793	-5.82269	PLA2G4A	no
-0.0371842	0.237255	-1.02141	0.307517	0.580679	-5.82569	CLEC4G	no
-0.0413417	0.465611	-1.0123	0.31185	0.580679	-5.83467	LY75	no
0.0348207	0.0428022	1.00667	0.314543	0.580679	-5.84017	CD4	no
-0.0470819	0.527871	-1.00088	0.317333	0.580679	-5.8458	CCL7	no
0.0459407	0.152901	1.0087	0.31353	0.580679	-5.85058	CLEC7A	no
-0.0302802	0.35915	-1.00634	0.314675	0.580679	-5.85072	PRELP	no
-0.0611967	1.57667	-0.988351	0.323424	0.580679	-5.85788	TBC1D5	no
0.0436751	0.637063	0.992008	0.3216	0.580679	-5.86677	CD160	no
-0.0587649	-0.228131	-0.978451	0.32829	0.580679	-5.86731	GZMB	no
-0.054926	1.60471	-0.972728	0.331125	0.580679	-5.87272	NFATC1	no
-0.0399279	0.552596	-0.971525	0.331722	0.580679	-5.87386	RAB6A	no
-0.0567229	1.40313	-0.96875	0.333104	0.580679	-5.87646	CCL28	no
-0.076821	-0.00302103	-0.967489	0.333733	0.580679	-5.87765	OSM	no
-0.0475741	1.49683	-0.977513	0.328715	0.580679	-5.88062	NUDC	no
0.0696176	1.55433	0.972035	0.331431	0.580679	-5.88579	MMP1	no
-0.0504991	0.329785	-0.95799	0.338497	0.581617	-5.88651	CASP2	no
-0.0731911	3.61732	-0.963333	0.335787	0.580679	-5.89179	CXCL3	no
-0.0481522	0.567894	-0.949532	0.342775	0.585732	-5.89433	FCRL6	no
0.0323072	0.801882	0.962715	0.336084	0.580679	-5.89454	CKAP4	no
-0.0352936	0.67804	-0.940032	0.347622	0.587911	-5.90303	ISM1	no
-0.0286313	0.295431	-0.932248	0.351612	0.587911	-5.91279	WNT9A	no
0.0446741	0.716082	0.934359	0.350513	0.587911	-5.91845	SCGB1A1	no
-0.012197	0.102448	-0.932433	0.351494	0.587911	-5.92237	IDS	no
-0.0435429	0.843736	-0.908124	0.364219	0.599746	-5.9316	CXADR	no
0.0359385	0.523106	0.91807	0.358969	0.597001	-5.93308	SIGLEC1	no
-0.0647336	0.717626	-0.907304	0.364627	0.599746	-5.94261	CXCL10	no
0.0439415	0.753353	0.903945	0.366405	0.599746	-5.94556	LGALS4	no
-0.0477509	1.51656	-0.883318	0.377458	0.610404	-5.95314	IL7	no
-0.0473394	0.493847	-0.895251	0.371029	0.604136	-5.95315	LHPP	no
-0.0622486	-0.98738	-0.880828	0.378804	0.610404	-5.95527	PSPN	no
-0.0558673	2.47343	-0.876325	0.381243	0.611169	-5.9591	CCL26	no
-0.0461155	1.01621	-0.870285	0.384532	0.613279	-5.96422	NUB1	no
0.0321962	0.53918	0.861408	0.389396	0.614732	-5.97167	CD83	no
-0.0509924	0.692871	-0.862016	0.389028	0.614732	-5.98365	CXCL8	no
-0.0506591	0.444496	-0.837478	0.402695	0.629338	-5.99137	BID	no
-0.0615623	2.00813	-0.847559	0.397037	0.623629	-5.99346	CXCL1	no
-0.0491968	0.693335	-0.828012	0.408008	0.631603	-6.00934	CST7	no
-0.042856	0.798423	-0.827662	0.408206	0.631603	-6.00962	CTRC	no
-0.0383051	0.00909786	-0.810441	0.418033	0.637295	-6.01569	FCRL3	no
-0.0608798	2.09306	-0.818773	0.413246	0.636235	-6.01891	DNAJA2	no
0.0296579	0.3797	0.811951	0.417147	0.637295	-6.02431	TNFRSF4	no
-0.0343561	0.602404	-0.790691	0.429461	0.646149	-6.03102	TNF	no
-0.0284295	0.670297	-0.794034	0.427504	0.646149	-6.03608	SPINT2	no
-0.0215432	0.353201	-0.789625	0.430073	0.646149	-6.03947	PON3	no
-0.027668	0.433474	-0.770749	0.441194	0.657291	-6.0434	CD200R1	no
-0.0486705	1.67136	-0.766306	0.44383	0.657291	-6.04671	IKBKG	no
0.031607	0.644303	0.769826	0.44172	0.657291	-6.05444	CD40	no
-0.0214245	0.0771729	-0.761063	0.446933	0.658749	-6.06095	MEPE	no
-0.0381281	1.42335	-0.746008	0.455959	0.668883	-6.07416	DFFA	no
-0.0330972	0.111747	-0.729612	0.465934	0.674352	-6.07605	TNFRSF13C	no
-0.0282838	0.53055	-0.718585	0.472708	0.674368	-6.08107	HSD11B1	no
0.0236351	0.578316	0.731708	0.464637	0.674352	-6.08441	PGF	no
-0.0341426	0.458151	-0.729162	0.466192	0.674352	-6.08621	KYNU	no
-0.0254704	0.240044	-0.722041	0.470564	0.674368	-6.08903	LAMA4	no
-0.0287614	0.662372	-0.722153	0.470486	0.674368	-6.09115	IL16	no
0.017433	0.354623	0.702958	0.482386	0.678832	-6.09184	SELPLG	no
0.027545	1.61878	0.71372	0.475691	0.675525	-6.09483	ESM1	no
-0.0473022	0.745596	-0.707573	0.479498	0.677836	-6.09907	FIS1	no
-0.0255268	0.283185	-0.697427	0.485819	0.680584	-6.10598	LGMN	no
0.0302024	0.131584	0.678607	0.497678	0.684858	-6.10815	COL9A1	no
0.0315651	0.640612	0.6917	0.489406	0.682187	-6.10984	CCL4	no
0.027325	0.77078	0.688592	0.49135	0.682187	-6.11413	KLRB1	no
-0.0604705	2.73737	-0.682016	0.495504	0.684858	-6.1163	TIMP3	no
0.0283336	0.471686	0.65563	0.512342	0.692776	-6.12302	CLEC4C	no
-0.0315007	0.185758	-0.66932	0.503553	0.686445	-6.12683	LAMP3	no
0.033495	0.294502	0.667606	0.504646	0.686445	-6.12794	IL12B	no
-0.0379692	1.51483	-0.666341	0.505453	0.686445	-6.12876	PPP1R9B	no
0.0289615	0.838342	0.644309	0.519649	0.693863	-6.13016	TRIM5	no
-0.0279269	0.745083	-0.644015	0.51984	0.693863	-6.13034	IL32	no
-0.0331795	1.26465	-0.649252	0.516428	0.693863	-6.13967	AGRP	no
-0.028627	1.0047	-0.629813	0.529075	0.70018	-6.14186	LILRB4	no
0.0271668	0.393669	0.633859	0.526426	0.699651	-6.14705	SMOC2	no
-0.0536457	2.50042	-0.625922	0.531608	0.700551	-6.15411	EIF4G1	no
-0.0458486	0.635146	-0.613702	0.539656	0.703128	-6.15926	SHMT1	no
0.0275031	0.545833	0.612732	0.540289	0.703128	-6.16204	CD22	no
-0.0190469	0.425008	-0.612646	0.540346	0.703128	-6.16209	VEGFD	no
-0.0300318	1.19734	-0.576134	0.564765	0.727417	-6.17052	SAMD9L	no
-0.0274436	-0.550585	-0.576047	0.564816	0.727417	-6.17331	NBN	no
0.0201203	0.408492	0.574243	0.566029	0.727417	-6.18201	CRHBP	no
-0.0284137	0.494235	-0.551674	0.581387	0.744079	-6.19434	CCL23	no
-0.0238105	0.0996875	-0.513999	0.607463	0.764862	-6.20337	ICAM4	no
0.0178693	0.496021	0.531061	0.595582	0.758344	-6.20517	TNFRSF14	no
0.0260847	0.668826	0.506346	0.612821	0.765411	-6.20716	IL5RA	no
0.019345	0.461988	0.528416	0.597409	0.758344	-6.20874	FLT3LG	no
0.0223005	0.584232	0.507796	0.611797	0.765411	-6.2092	SCGN	no
0.0187074	-0.0296034	0.51673	0.605538	0.764862	-6.21467	FASLG	no
0.0212898	0.195728	0.487077	0.626402	0.770035	-6.21645	IL17RB	no
0.0281433	0.45825	0.487041	0.626427	0.770035	-6.21647	CLEC4D	no
0.058544	0.857766	0.491049	0.623585	0.770035	-6.21732	IFNG	no
0.0177223	0.69901	0.469303	0.639043	0.777419	-6.2247	BTN3A2	no
-0.0398083	1.39021	-0.488813	0.625161	0.770035	-6.22609	ANGPT1	no
-0.0218608	0.521672	-0.464561	0.642433	0.777419	-6.22685	FCAR	no
0.0241131	-0.267771	0.473341	0.63615	0.777419	-6.23332	MMP10	no
-0.0212616	0.717066	-0.449161	0.65349	0.785573	-6.23643	RABGAP1L	no
0.0211871	0.707624	0.465788	0.641539	0.777419	-6.23897	CCL25	no
-0.0259096	1.18509	-0.430659	0.666888	0.794645	-6.24157	ITM2A	no
-0.0217894	0.637338	-0.448137	0.654223	0.785573	-6.24459	TPP1	no
-0.0484851	-0.140689	-0.419485	0.675029	0.797682	-6.24618	MICB_MICA	no
0.0150478	0.165712	0.443578	0.657515	0.78649	-6.24656	EPHA1	no
-0.0169162	0.39925	-0.42035	0.674392	0.797682	-6.24858	IL15RA	no
-0.0229441	0.696444	-0.405078	0.685581	0.801563	-6.25195	METAP1D	no
-0.01548	-0.167083	-0.387138	0.698807	0.813966	-6.25884	STX8	no
-0.0071559	0.185817	-0.416586	0.677132	0.797682	-6.26005	PCDH1	no
0.0187371	0.82503	0.41231	0.680261	0.798345	-6.26177	VEGFA	no
0.0136267	0.52164	0.383022	0.701845	0.814455	-6.27087	MATN2	no
0.0285406	1.18259	0.352972	0.724247	0.834226	-6.27111	IL6	no
0.0209797	1.71622	0.334838	0.737878	0.843943	-6.27717	PIK3AP1	no
0.0280311	-0.607005	0.364723	0.715452	0.827159	-6.27751	CKMT1A_CKMT1B	no
0.0139824	1.03847	0.330932	0.740824	0.843943	-6.27843	PTX3	no
-0.0178184	0.148459	-0.332253	0.73982	0.843943	-6.2885	HSPA1A	no
0.0132098	0.375891	0.324399	0.745751	0.846454	-6.29322	CDSN	no
-0.0200379	1.52313	-0.280865	0.778922	0.874529	-6.29329	DECR1	no
0.0115122	0.924438	0.311528	0.755512	0.85132	-6.29498	CHRDL1	no
-0.00975332	0.435649	-0.316189	0.751971	0.85041	-6.29578	TNFSF10	no
-0.0104945	0.829706	-0.232761	0.816035	0.903156	-6.30528	BACH1	no
-0.00943401	0.415026	-0.272738	0.785153	0.878355	-6.30598	LGALS9	no
-0.0100387	0.709777	-0.257032	0.797247	0.888687	-6.31002	FSTL3	no
-0.0149905	0.875848	-0.25004	0.802646	0.89151	-6.31174	CXCL9	no
-0.0065693	0.909879	-0.161589	0.87169	0.945823	-6.31891	IL4R	no
-0.00822596	0.753777	-0.157768	0.874699	0.945823	-6.3195	PSMG3	no
0.0132776	0.905306	0.223901	0.822912	0.907537	-6.31998	HCLS1	no
0.0116083	-0.695524	0.151437	0.879687	0.946653	-6.32045	NCF2	no
0.00929669	0.574721	0.207825	0.835439	0.918097	-6.32113	AGRN	no
0.00419479	0.103029	0.156273	0.875874	0.945823	-6.32249	AMBN	no
0.016233	1.8839	0.170981	0.864299	0.945823	-6.32791	ATP5IF1	no
0.00271163	0.670563	0.0741801	0.940895	0.979677	-6.32891	BCL2L11	no
0.00261195	0.721233	0.0652274	0.948017	0.979677	-6.32951	MAPK9	no
0.00655476	0.195603	0.159887	0.873027	0.945823	-6.32969	AGER	no
-0.00317843	1.91354	-0.0513156	0.959093	0.979677	-6.3303	HEXIM1	no
0.0015131	0.279119	0.0474829	0.962146	0.979677	-6.33048	ITGA6	no
0.00319843	-0.147126	0.0452479	0.963927	0.979677	-6.33059	CEACAM21	no
0.00410745	-5.76112	0.0560352	0.955334	0.979677	-6.33282	IL10	no
0.00540073	0.383426	0.133065	0.894189	0.95894	-6.33351	LY6D	no
0.00425381	0.59941	0.128181	0.898051	0.959773	-6.33413	COLEC12	no
-0.000985658	0.309468	-0.0122623	0.990221	0.99305	-6.33427	IL17C	no
-0.00633797	0.994166	-0.119461	0.904952	0.963836	-6.33518	TFF2	no
-0.0206577	-1.18224	-0.102394	0.91848	0.973987	-6.33701	PNLIPRP2	no
-0.00317822	0.504319	-0.0914173	0.927193	0.977481	-6.33805	ADGRE2	no
0.00465519	-0.207109	0.0849566	0.932326	0.979572	-6.3386	IL1RN	no
0.00195771	0.274623	0.0995359	0.920747	0.973987	-6.33952	C1QA	no
-0.00204627	0.321394	-0.0551674	0.956024	0.979677	-6.34063	CTSC	no
0.00154428	0.318636	0.0477997	0.961893	0.979677	-6.341	BTN2A1	no
0.00295755	-0.103669	0.0680274	0.945787	0.979677	-6.34208	CD6	no
0.00198012	0.359705	0.0568714	0.954667	0.979677	-6.34276	LY9	no
-0.000767733	0.173827	-0.0381902	0.969549	0.979794	-6.34362	BSG	no
0.00343034	-0.489532	0.037194	0.970343	0.979794	-6.34366	CCL20	no
-0.000884338	-0.260193	-0.0212467	0.983056	0.989419	-6.34411	TPSAB1	no
-0.000456876	0.435063	-0.00871431	0.99305	0.99305	-6.34429	SERPINB8	no

## Sheet: BhighDay35vsDay0
logFC	AveExpr	t	P.Value	adj.P.Val	B	ProtName	Significance
-0.196403	0.771346	-4.73004	2.87058056816853e-06	0.000892751	4.33149	CNTNAP2	yes
0.153123	0.221463	4.18589	3.27285766219023e-05	0.00508929	2.10256	GZMA	yes
-0.421828	2.43116	-4.01143	6.88794652773479e-05	0.00654963	1.43169	DAPP1	yes
0.149792	1.61878	3.88158	0.00011585	0.00654963	0.956987	ESM1	yes
-0.220902	1.31186	-3.86349	0.00012454	0.00654963	0.891642	NCK2	yes
-0.342923	2.42043	-3.86153	0.00012636	0.00654963	0.883103	IRAK4	yes
0.15332	0.493097	3.54238	0.000427806	0.0190068	-0.219467	TNFRSF11A	yes
0.14203	0.479829	3.47105	0.000559987	0.0217695	-0.453023	LTA	yes
0.126344	0.585258	3.37484	0.000791749	0.0248422	-0.761394	IL15	yes
0.113116	0.801882	3.37066	0.000798786	0.0248422	-0.776702	CKAP4	yes
-0.188938	1.41602	-3.3353	0.000910724	0.0253386	-0.885736	FOXO1	yes
0.111602	0.165712	3.29006	0.00106316	0.0253386	-1.0292	EPHA1	yes
-0.17672	0.854539	-3.28769	0.00107381	0.0253386	-1.03354	SPRY2	yes
0.151524	0.6325	3.27088	0.00114065	0.0253386	-1.08528	SLC39A5	yes
0.139918	0.584232	3.1855	0.00152588	0.0316365	-1.34422	SCGN	yes
-0.13299	0.741249	-3.14408	0.00175483	0.0341096	-1.46747	IRAK1	yes
0.124462	0.468109	3.10011	0.0020295	0.0371278	-1.6003	LAIR1	yes
0.176535	0.0525954	3.06416	0.00229197	0.0396001	-1.70038	EPO	yes
-0.240088	3.10275	-2.93387	0.00348157	0.0544314	-2.07316	DBNL	no
-0.252312	2.75254	-2.9242	0.00358994	0.0544314	-2.0999	CRKL	no
0.104987	-0.0296034	2.89988	0.00387182	0.0544314	-2.1674	FASLG	no
0.187241	0.417618	2.89738	0.00391585	0.0544314	-2.16841	KRT19	no
-0.241442	2.52408	-2.87743	0.00415864	0.0544314	-2.22798	PTPN6	no
-0.196981	1.51855	-2.87496	0.00420049	0.0544314	-2.22942	GOPC	no
0.129827	0.545129	2.84704	0.00458096	0.0565382	-2.30471	CCL3	no
-0.118124	0.0718198	-2.83652	0.00472667	0.0565382	-2.33383	CXCL14	no
-0.309275	3.77882	-2.8202	0.00496551	0.0571953	-2.38198	MANF	no
0.121898	0.479565	2.76989	0.0058009	0.0607701	-2.5091	LSP1	no
0.161217	0.735063	2.76617	0.00585492	0.0607701	-2.52461	SCGB3A2	no
-0.157911	1.59589	-2.76576	0.00586207	0.0607701	-2.52566	PLA2G4A	no
-0.168515	1.88801	-2.689	0.00738854	0.0725526	-2.71753	AXIN1	no
0.0982829	0.461988	2.68461	0.00746522	0.0725526	-2.73577	FLT3LG	no
0.0518939	0.274623	2.63842	0.00854888	0.0805667	-2.85217	C1QA	no
-0.210721	2.04978	-2.60217	0.00951825	0.087064	-2.93456	ANXA11	no
-0.163718	1.99375	-2.57907	0.0101471	0.0890864	-2.99881	HPCAL1	no
0.0826691	0.578316	2.55928	0.0107366	0.0890864	-3.04699	PGF	no
-0.162297	1.84601	-2.54831	0.0111007	0.0890864	-3.06571	ARHGEF12	no
-0.202956	2.92061	-2.54475	0.0112132	0.0890864	-3.07429	BANK1	no
0.0903059	0.52164	2.53854	0.0113951	0.0890864	-3.09596	MATN2	no
0.085345	0.496021	2.53659	0.0114581	0.0890864	-3.10065	TNFRSF14	no
0.0948703	0.437907	2.52044	0.0120083	0.0902699	-3.13253	NCR1	no
-0.245174	2.71986	-2.51092	0.0123333	0.0902699	-3.1552	MGMT	no
0.0997486	0.466893	2.50249	0.0126012	0.0902699	-3.18324	CLSTN2	no
0.0991156	0.77078	2.49769	0.0127713	0.0902699	-3.19462	KLRB1	no
0.0849829	0.504319	2.44462	0.0148008	0.10229	-3.31775	ADGRE2	no
-0.10852	0.306451	-2.42135	0.0157921	0.106768	-3.36427	FABP9	no
-0.122423	0.318919	-2.40674	0.0164307	0.108723	-3.39766	PROK1	no
0.113998	0.716082	2.38447	0.0174282	0.11292	-3.4555	SCGB1A1	no
0.0863543	0.3797	2.36411	0.0183957	0.116756	-3.50268	TNFRSF4	no
-0.16662	1.99155	-2.33019	0.0201641	0.125421	-3.56943	MAP2K6	no
-0.0606654	0.117658	-2.30751	0.0213817	0.130386	-3.62682	IL1R2	no
-0.193636	2.24692	-2.29363	0.0221955	0.13064	-3.64955	NT5C3A	no
-0.174075	2.61602	-2.29207	0.0222634	0.13064	-3.66054	MGLL	no
0.111005	0.753353	2.28374	0.0227518	0.131034	-3.67863	LGALS4	no
0.103335	0.152901	2.26885	0.023637	0.132181	-3.71223	CLEC7A	no
0.270035	0.857766	2.26459	0.0239213	0.132181	-3.71406	IFNG	no
-0.170108	2.25376	-2.25933	0.024226	0.132181	-3.73271	PRDX5	no
-0.132156	1.36853	-2.24641	0.0250816	0.134489	-3.75119	BCR	no
-0.167186	2.27884	-2.22859	0.0262162	0.138191	-3.79825	LAT	no
0.130933	0.907852	2.20984	0.0275355	0.140386	-3.82848	ALDH3A1	no
0.0682574	0.435649	2.21278	0.0272939	0.140386	-3.83161	TNFSF10	no
-0.116991	0.36978	-2.1927	0.0287558	0.143757	-3.86429	NPPC	no
0.0975643	0.574721	2.18121	0.029574	0.143757	-3.89606	AGRN	no
0.0848034	0.402224	2.17892	0.0297315	0.143757	-3.90229	KLRD1	no
0.0803647	0.924438	2.1749	0.0300457	0.143757	-3.90911	CHRDL1	no
0.0933243	0.471686	2.15948	0.0312535	0.14727	-3.93289	CLEC4C	no
0.12853	-0.315041	2.14792	0.0321655	0.149306	-3.95652	TNFSF11	no
0.068486	0.318636	2.12	0.034435	0.157489	-4.02117	BTN2A1	no
0.0859666	0.195603	2.09711	0.0364216	0.164161	-4.06707	AGER	no
0.105641	-0.267771	2.07391	0.0385334	0.170233	-4.11307	MMP10	no
0.0725363	0.408492	2.07039	0.0388636	0.170233	-4.12002	CRHBP	no
-0.177551	2.50825	-2.0531	0.0405166	0.175009	-4.15392	PDLIM7	no
-0.0795866	0.358784	-2.02216	0.0436241	0.185851	-4.21389	SCG3	no
-0.121148	0.444496	-2.00276	0.0457034	0.18686	-4.24263	BID	no
0.0704233	0.109003	1.99328	0.046734	0.18686	-4.26062	TGFA	no
0.182078	0.501229	1.9959	0.0464177	0.18686	-4.26409	FABP1	no
-0.0970133	1.49683	-1.99333	0.0466848	0.18686	-4.27061	NUDC	no
0.0876888	0.637063	1.99169	0.0468651	0.18686	-4.27372	CD160	no
-0.0704818	0.272449	-1.98495	0.047657	0.187612	-4.27639	DPP10	no
-0.0720085	0.237255	-1.97798	0.0484394	0.188308	-4.2895	CLEC4G	no
0.0984821	0.783291	1.94935	0.0517264	0.196595	-4.35315	CD79B	no
0.084711	-0.103669	1.94844	0.0518355	0.196595	-4.35484	CD6	no
-0.143942	0.325235	-1.941	0.0527481	0.197647	-4.36694	EPCAM	no
0.0787955	0.375891	1.93499	0.0534678	0.197958	-4.3797	CDSN	no
0.093884	0.278193	1.92684	0.054525	0.199497	-4.38443	SH2D1A	no
-0.117719	1.91354	-1.90055	0.0578946	0.206957	-4.43227	HEXIM1	no
0.0382404	0.173827	1.90221	0.0576292	0.206957	-4.43961	BSG	no
-0.157848	1.48155	-1.88916	0.0593744	0.208688	-4.46146	EGF	no
-0.102533	1.53663	-1.87792	0.0609317	0.208688	-4.47293	TRIM21	no
-0.10716	1.51483	-1.88058	0.0605208	0.208688	-4.47859	PPP1R9B	no
-0.132768	-0.543331	-1.87003	0.0619892	0.208688	-4.49571	CCL24	no
0.0729641	0.709777	1.86833	0.0622266	0.208688	-4.49875	FSTL3	no
-0.063267	-0.249176	-1.86705	0.0624052	0.208688	-4.50102	ENPP5	no
0.061606	0.59941	1.85654	0.0638901	0.211381	-4.51966	COLEC12	no
0.078174	0.534524	1.84092	0.0661498	0.216553	-4.54716	ANGPTL2	no
-0.103831	0.696444	-1.83311	0.0673369	0.218143	-4.55202	METAP1D	no
0.0884564	0.206898	1.80833	0.0710634	0.227843	-4.60557	FCRL2	no
0.0585728	-0.670434	1.78983	0.0740428	0.234389	-4.62664	PTH1R	no
0.0764172	0.393669	1.78312	0.0750964	0.234389	-4.64696	SMOC2	no
0.0799591	0.545833	1.78137	0.0753662	0.234389	-4.6517	CD22	no
0.05972	0.253216	1.76308	0.0784197	0.241471	-4.68082	CD48	no
-0.132389	3.61732	-1.74263	0.081934	0.249818	-4.71498	CXCL3	no
-0.0592525	-0.179406	-1.68626	0.0922897	0.278661	-4.80712	CDON	no
-0.0889888	1.51656	-1.64614	0.100318	0.298707	-4.8617	IL7	no
-0.094584	0.301646	-1.64331	0.10085	0.298707	-4.87714	CD40LG	no
0.0639801	0.523106	1.63454	0.102694	0.301301	-4.88902	SIGLEC1	no
-0.100164	1.60867	-1.62172	0.105448	0.306488	-4.89971	PLXNA4	no
-0.095946	1.18509	-1.59477	0.111351	0.317707	-4.94102	ITM2A	no
0.0585264	0.279917	1.59922	0.110322	0.317688	-4.9435	B4GALT1	no
0.0720439	0.82503	1.58531	0.11343	0.320698	-4.96649	VEGFA	no
0.11764	1.86927	1.55063	0.121576	0.338315	-5.00717	MLN	no
0.0590611	0.571571	1.54955	0.121837	0.338315	-5.00878	SIGLEC10	no
0.0747111	0.637338	1.53669	0.124922	0.343811	-5.03706	TPP1	no
-0.0503643	0.155562	-1.52249	0.128438	0.350388	-5.05779	NELL2	no
0.0534095	0.240044	1.51419	0.130529	0.352996	-5.06982	LAMA4	no
-0.0969671	0.509319	-1.49661	0.135062	0.362105	-5.08797	MVK	no
-0.0941398	2.47343	-1.47665	0.140354	0.369916	-5.11395	CCL26	no
-0.109868	2.09306	-1.4776	0.140048	0.369916	-5.12397	DNAJA2	no
-0.0769241	0.329785	-1.45927	0.145073	0.375191	-5.13828	CASP2	no
0.0411722	0.0771729	1.46268	0.144104	0.375191	-5.14301	MEPE	no
-0.0486241	0.368365	-1.45593	0.145975	0.375191	-5.14525	IL3RA	no
0.0606007	1.03847	1.43428	0.152073	0.387662	-5.17277	PTX3	no
-0.0727859	1.42335	-1.4241	0.154944	0.39177	-5.19809	DFFA	no
-0.121495	2.50042	-1.41756	0.156847	0.393381	-5.20698	EIF4G1	no
0.058542	-0.260193	1.40649	0.160104	0.395721	-5.22191	TPSAB1	no
-0.0534161	-0.0376165	-1.40352	0.161003	0.395721	-5.22396	DNER	no
-0.103701	1.0056	-1.40153	0.161597	0.395721	-5.22663	CCL17	no
-0.0974971	-0.98738	-1.37959	0.168285	0.405737	-5.24617	PSPN	no
-0.0437758	-0.140225	-1.37113	0.170905	0.405737	-5.25728	CD84	no
0.0627433	0.640612	1.37503	0.169659	0.405737	-5.26177	CCL4	no
-0.102669	0.635146	-1.37438	0.169861	0.405737	-5.26263	SHMT1	no
-0.0593581	0.274902	-1.3668	0.172224	0.405771	-5.27255	ANGPTL4	no
0.0552087	0.383426	1.36036	0.17425	0.407457	-5.28094	LY6D	no
-0.0964531	1.52313	-1.35194	0.176961	0.407666	-5.28221	DECR1	no
-0.0596758	2.2336	-1.3558	0.175679	0.407666	-5.28879	CXCL17	no
-0.0421139	0.446653	-1.31768	0.188136	0.430224	-5.33553	CD276	no
-0.0537636	0.352609	-1.29301	0.196542	0.444508	-5.35898	LRRN1	no
-0.0531906	0.502114	-1.28566	0.199097	0.444508	-5.36804	ENAH	no
-0.0825749	2.55106	-1.28988	0.197598	0.444508	-5.37214	GMPR	no
-0.0502516	0.590246	-1.28275	0.2001	0.444508	-5.37894	DAG1	no
-0.0658731	1.19734	-1.2637	0.206882	0.454598	-5.39235	SAMD9L	no
0.0573895	0.707624	1.26167	0.207565	0.454598	-5.40653	CCL25	no
-0.0612268	0.409989	-1.24881	0.212259	0.461259	-5.41263	MILR1	no
0.0582553	0.0934972	1.24518	0.213573	0.461259	-5.42432	MZB1	no
-0.0693649	1.60471	-1.22843	0.219823	0.468252	-5.43433	NFATC1	no
-0.0473227	0.452307	-1.22873	0.219693	0.468252	-5.43639	IL1RL2	no
0.0409964	0.0428022	1.1852	0.236459	0.493548	-5.48414	CD4	no
-0.0708661	0.905306	-1.195	0.232564	0.492024	-5.48482	HCLS1	no
0.0428777	0.316028	1.19049	0.234347	0.492444	-5.48799	CSF1	no
-0.0596302	0.845465	-1.16826	0.243219	0.496756	-5.50319	EDAR	no
-0.072206	1.57667	-1.16615	0.244071	0.496756	-5.50554	TBC1D5	no
-0.0657253	1.20925	-1.16447	0.24475	0.496756	-5.50741	SPINK4	no
-0.0735852	1.67136	-1.15857	0.247144	0.496756	-5.51395	IKBKG	no
-0.102855	2.56305	-1.15572	0.248278	0.496756	-5.52699	SKAP2	no
0.0418974	0.670563	1.14615	0.252242	0.496756	-5.52763	BCL2L11	no
0.0359469	0.425008	1.15622	0.248057	0.496756	-5.52842	VEGFD	no
0.03757	0.66787	1.14516	0.252653	0.496756	-5.52871	HLA-E	no
-0.105991	2.89306	-1.14198	0.253969	0.496756	-5.53218	CLIP2	no
0.0197694	0.185817	1.15088	0.250248	0.496756	-5.53432	PCDH1	no
-0.0405376	0.20389	-1.13549	0.256676	0.498915	-5.53925	CLEC4A	no
0.0427327	0.69901	1.13159	0.25831	0.498971	-5.54346	BTN3A2	no
0.0394438	0.783756	1.11489	0.265367	0.509141	-5.57132	TNFSF13	no
0.0582693	0.435063	1.1114	0.266849	0.509141	-5.57703	SERPINB8	no
-0.0885538	0.309468	-1.10149	0.271158	0.514208	-5.57802	IL17C	no
-0.0318702	0.252903	-1.08691	0.277562	0.516897	-5.59081	ITGA11	no
0.0306771	0.769101	1.09111	0.275669	0.516897	-5.5984	NFASC	no
-0.0413782	0.430928	-1.08809	0.276998	0.516897	-5.60155	TNFSF12	no
0.0613564	0.236464	1.07522	0.282759	0.523441	-5.60289	EGLN1	no
-0.036694	0.122624	-1.06793	0.286017	0.526338	-5.61282	ITGB6	no
-0.0408313	1.01412	-1.02719	0.304762	0.556268	-5.66115	GLOD4	no
0.0482333	0.185758	1.02484	0.305858	0.556268	-5.66548	LAMP3	no
0.052286	0.494235	1.01526	0.310411	0.561266	-5.67281	CCL23	no
-0.0530251	1.01621	-1.00067	0.317434	0.565132	-5.67684	NUB1	no
0.0520436	0.753777	0.998151	0.318654	0.565132	-5.67925	PSMG3	no
-0.026438	0.0628899	-1.00299	0.316289	0.565132	-5.68466	CD58	no
0.035245	-0.228017	0.984791	0.325154	0.565132	-5.69439	SIT1	no
-0.0816295	1.6157	-0.990065	0.32256	0.565132	-5.69698	MPIG6B	no
0.0341585	0.415026	0.987604	0.323763	0.565132	-5.69931	LGALS9	no
0.0522298	0.994166	0.984534	0.325269	0.565132	-5.7022	TFF2	no
-0.0536665	0.595309	-0.972012	0.331455	0.57268	-5.71392	CCL22	no
0.0336808	0.359705	0.96734	0.33377	0.573494	-5.72029	LY9	no
0.0474727	0.942069	0.945154	0.345004	0.583131	-5.72847	SLAMF7	no
-0.0379378	-0.0451554	-0.955546	0.339705	0.580484	-5.72911	MEGF10	no
0.06808	1.55433	0.950556	0.342218	0.581584	-5.7357	MMP1	no
-0.0422056	0.829706	-0.936088	0.349647	0.587785	-5.73662	BACH1	no
0.0306047	0.326233	0.926422	0.354617	0.592935	-5.75534	LTBR	no
0.0272744	0.35915	0.906522	0.365041	0.607099	-5.77279	PRELP	no
0.0396218	0.131584	0.890239	0.373735	0.618253	-5.77666	COL9A1	no
-0.035575	-0.112264	-0.871473	0.38385	0.631626	-5.80466	CCL11	no
-0.0409533	-0.550585	-0.859477	0.390447	0.639101	-5.8049	NBN	no
0.0306264	0.53918	0.819402	0.412919	0.671949	-5.83456	CD83	no
0.0447093	-0.207109	0.816005	0.414836	0.671949	-5.84741	IL1RN	no
-0.0490735	2.15419	-0.798622	0.424831	0.684572	-5.8629	CXCL6	no
-0.031441	0.39925	-0.781148	0.435047	0.6868	-5.86637	IL15RA	no
0.0558742	0.717626	0.783196	0.433836	0.6868	-5.87253	CXCL10	no
0.157607	-1.18224	0.781269	0.434967	0.6868	-5.87397	PNLIPRP2	no
0.0392912	0.294502	0.783124	0.433868	0.6868	-5.87464	IL12B	no
-0.0232702	0.218415	-0.76521	0.444461	0.696003	-5.88586	NME3	no
0.0279507	0.283185	0.763713	0.445353	0.696003	-5.88696	LGMN	no
-0.0307261	0.552596	-0.747621	0.455015	0.704691	-5.88836	RAB6A	no
0.0293001	0.571899	0.743159	0.457709	0.704691	-5.89154	IFNLR1	no
0.00976602	0.102448	0.746584	0.455611	0.704691	-5.9014	IDS	no
0.026019	0.369658	0.733813	0.463354	0.709867	-5.91046	ADAM23	no
-0.0340039	0.717066	-0.718228	0.472918	0.720968	-5.9115	RABGAP1L	no
0.0318159	1.29428	0.701753	0.483126	0.726946	-5.92269	CXCL12	no
-0.0236971	0.920261	-0.695821	0.486831	0.726946	-5.92666	IL17D	no
-0.061899	1.87364	-0.706979	0.479867	0.726946	-5.9269	PDGFB	no
-0.0314454	-0.147046	-0.678947	0.497463	0.733051	-5.93523	NTF3	no
0.0230917	0.332671	0.696755	0.48623	0.726946	-5.93585	IL18R1	no
0.0477602	1.22781	0.693102	0.488526	0.726946	-5.93621	PKLR	no
0.0393461	1.37613	0.676245	0.499175	0.733051	-5.93698	PARP1	no
-0.0780669	-0.140689	-0.675417	0.4997	0.733051	-5.93751	MICB_MICA	no
-0.0299658	0.838342	-0.666645	0.505284	0.737762	-5.94315	TRIM5	no
-0.0235349	0.840217	-0.649564	0.516241	0.750239	-5.95644	FGF5	no
0.0257986	0.909879	0.634577	0.525973	0.75879	-5.96311	IL4R	no
-0.0370638	1.40313	-0.632995	0.527006	0.75879	-5.96407	CCL28	no
-0.0249404	-0.167083	-0.623725	0.533072	0.763988	-5.96964	STX8	no
0.0285994	0.511089	0.608233	0.543289	0.766035	-5.97878	CD70	no
0.0307692	0.567894	0.606744	0.544276	0.766035	-5.97964	FCRL6	no
-0.0312511	0.668826	-0.606628	0.544353	0.766035	-5.97971	IL5RA	no
-0.0357615	1.12195	-0.616544	0.53778	0.766035	-5.98422	DNPH1	no
0.0233855	0.465611	0.572615	0.567144	0.79095	-5.9989	LY75	no
0.0243646	0.745083	0.561859	0.574445	0.797556	-6.00474	IL32	no
-0.0210705	0.51106	-0.581989	0.560796	0.78562	-6.00614	HGF	no
-0.0436565	1.18259	-0.539912	0.58948	0.807614	-6.01631	IL6	no
-0.0160527	0.212676	-0.552315	0.580948	0.802999	-6.02018	ERBB3	no
-0.0182439	0.155488	-0.544125	0.586567	0.807179	-6.02448	ROBO1	no
0.0296101	0.45825	0.51242	0.608567	0.823055	-6.03016	CLEC4D	no
0.023572	0.521672	0.500923	0.61663	0.823055	-6.03574	FCAR	no
-0.0291289	0.593646	-0.514191	0.607311	0.823055	-6.04174	CCL13	no
-0.0211598	1.06189	-0.506709	0.612554	0.823055	-6.04331	CCN2	no
0.0306719	0.237334	0.504437	0.614148	0.823055	-6.04441	GAL	no
0.0173346	0.754858	0.500965	0.616588	0.823055	-6.04608	TNFRSF11B	no
0.0145428	0.295431	0.473441	0.636084	0.841649	-6.05111	WNT9A	no
0.0199138	0.644303	0.485064	0.627817	0.834406	-6.05359	CD40	no
-0.0247839	1.15042	-0.453115	0.650648	0.846417	-6.05757	TRAF2	no
-0.0112346	0.354623	-0.453013	0.650722	0.846417	-6.05761	SELPLG	no
-0.0251927	0.148459	-0.469797	0.638679	0.841649	-6.06058	HSPA1A	no
-0.0135519	0.53947	-0.450092	0.652814	0.846417	-6.06926	CRIM1	no
-0.0115728	0.103029	-0.431062	0.66659	0.855787	-6.06946	AMBN	no
0.0231723	0.798423	0.447554	0.654644	0.846417	-6.07035	CTRC	no
-0.0225428	1.07436	-0.445806	0.655905	0.846417	-6.0711	TREM2	no
0.0330762	-0.00302103	0.416561	0.677165	0.863108	-6.07278	OSM	no
0.0170538	0.662372	0.428188	0.66867	0.855787	-6.08057	IL16	no
0.017554	0.467817	0.404595	0.685926	0.870156	-6.08789	TNFRSF13B	no
-0.0126582	0.337451	-0.401379	0.688291	0.870156	-6.08913	PLAUR	no
0.0120559	0.69033	0.367798	0.713168	0.885982	-6.09109	LIFR	no
0.0349756	0.269142	0.389049	0.697385	0.878084	-6.0938	FGF19	no
-0.0159048	0.602404	-0.365983	0.714517	0.885982	-6.09429	TNF	no
-0.0334036	2.73737	-0.376773	0.706482	0.885951	-6.09831	TIMP3	no
-0.0122801	0.189353	-0.364263	0.715796	0.885982	-6.10275	CRLF1	no
0.0180767	0.623666	0.361443	0.717902	0.885982	-6.10373	SIRPB1	no
0.0150621	0.111747	0.331981	0.740028	0.909679	-6.10566	TNFRSF13C	no
-0.0101598	0.513076	-0.311288	0.755702	0.921541	-6.10946	PTPRM	no
0.0229629	-5.76112	0.313215	0.754234	0.921541	-6.11146	IL10	no
-0.0165021	0.55005	-0.305728	0.759922	0.921541	-6.12154	REG4	no
0.019703	0.386507	0.303281	0.761785	0.921541	-6.12225	ENPP7	no
0.0179679	0.875848	0.299727	0.764494	0.921541	-6.12328	CXCL9	no
0.0192131	-0.695524	0.250646	0.802184	0.941453	-6.12578	NCF2	no
0.0150534	0.493847	0.284703	0.775975	0.929934	-6.12749	LHPP	no
0.0113823	0.843736	0.237385	0.812448	0.942804	-6.12888	CXADR	no
0.0148112	0.266598	0.275375	0.783128	0.933152	-6.12999	SMPDL3A	no
-0.0167286	0.692871	-0.28279	0.777437	0.929934	-6.13011	CXCL8	no
-0.0100335	0.938151	-0.225234	0.82188	0.946684	-6.13414	CSF3	no
-0.0187394	2.00813	-0.258015	0.796488	0.941453	-6.13443	CXCL1	no
-0.00978523	0.527871	-0.208016	0.835295	0.955062	-6.13514	CCL7	no
0.0238369	1.8839	0.251092	0.801833	0.941453	-6.13612	ATP5IF1	no
0.0160496	0.745596	0.240098	0.81034	0.942804	-6.13871	FIS1	no
-0.00899458	0.682913	-0.246704	0.805223	0.941453	-6.13927	MERTK	no
-0.00748345	0.38833	-0.246695	0.80523	0.941453	-6.13927	CD244	no
0.0114432	1.71622	0.182634	0.855154	0.9628	-6.13989	PIK3AP1	no
-0.00605144	0.433474	-0.168574	0.866195	0.9628	-6.14225	CD200R1	no
0.00818797	0.328047	0.228949	0.818987	0.946684	-6.14331	CTSO	no
0.00801128	0.385692	0.213901	0.8307	0.953313	-6.1444	OSCAR	no
0.00752902	0.315063	0.148185	0.882252	0.9628	-6.14534	SULT2A1	no
-0.00673354	0.0996875	-0.145356	0.884484	0.9628	-6.14574	ICAM4	no
0.00696437	1.0047	0.153196	0.878299	0.9628	-6.1472	LILRB4	no
0.0101307	1.26465	0.198234	0.84293	0.960261	-6.1496	AGRP	no
-0.00390529	0.37795	-0.113039	0.910041	0.966279	-6.14974	CD200	no
-0.00589026	0.00909786	-0.124603	0.900883	0.9628	-6.151	FCRL3	no
0.00371143	0.721233	0.0926838	0.926189	0.976045	-6.15175	MAPK9	no
-0.00341374	0.53055	-0.0867296	0.930919	0.976045	-6.15226	HSD11B1	no
0.00511908	-0.228131	0.0852333	0.932108	0.976045	-6.15238	GZMB	no
-0.00685343	0.366435	-0.167983	0.866656	0.9628	-6.15281	SPON1	no
-0.0017833	0.279119	-0.0559616	0.955393	0.982335	-6.15436	ITGA6	no
-0.00710382	0.867574	-0.157851	0.874629	0.9628	-6.15439	CRELD2	no
0.00194781	0.67804	0.0518786	0.958645	0.982335	-6.15457	ISM1	no
-0.00603515	1.31249	-0.156509	0.875687	0.9628	-6.15459	CCL21	no
0.00569501	-0.000406076	0.154405	0.877345	0.9628	-6.15491	OMD	no
0.00410743	0.22161	0.152342	0.878971	0.9628	-6.15521	IFNGR1	no
0.0123028	1.39021	0.151081	0.879965	0.9628	-6.15539	ANGPT1	no
-0.001176	0.195728	-0.0269048	0.978546	0.988077	-6.15551	IL17RB	no
-0.00155744	-0.147126	-0.0220327	0.98243	0.988789	-6.15563	CEACAM21	no
6.69441868720311e-05	0.296414	0.00115189	0.999081	0.999081	-6.15586	PSIP1	no
-0.00770784	0.517999	-0.147723	0.882614	0.9628	-6.15587	FST	no
0.00585052	0.103915	0.136468	0.891499	0.9628	-6.15741	IL18	no
0.00573278	0.2328	0.134684	0.892909	0.9628	-6.15764	PRSS8	no
0.000655545	0.306659	0.0140523	0.988793	0.991983	-6.15834	GALNT3	no
-0.00493936	0.816509	-0.140348	0.888432	0.9628	-6.15899	TGFB1	no
-0.00440576	0.259023	-0.132297	0.894795	0.9628	-6.16005	ADA	no
-0.00307295	0.353201	-0.112643	0.910353	0.966279	-6.16025	PON3	no
-0.0115253	-0.489532	-0.124964	0.900595	0.9628	-6.16095	CCL20	no
0.00514057	0.693335	0.0865259	0.931079	0.976045	-6.16274	CST7	no
0.00231028	0.670297	0.064531	0.94857	0.982335	-6.16434	SPINT2	no
0.00206818	0.387267	0.0607574	0.951574	0.982335	-6.16456	IL10RB	no
-0.00223285	0.43726	-0.0595543	0.952531	0.982335	-6.16463	WFIKKN2	no
-0.00201343	0.796064	-0.0488708	0.961039	0.982335	-6.16519	F2R	no
0.00343718	-0.607005	0.0447261	0.964341	0.982335	-6.16537	CKMT1A_CKMT1B	no
0.00155643	0.321394	0.0419647	0.966541	0.982335	-6.16549	CTSC	no
-0.00257226	0.458151	-0.0549334	0.95621	0.982335	-6.16699	KYNU	no
0.00133219	0.285592	0.0283247	0.977413	0.988077	-6.16805	TLR3	no

[truncated: 2 more sheets: BlowDay7vsDay0, BlowDay35vsDay0]
